# Supplementary material for: Proteomic Insight into the Molecular Function of the Vitreous
Source: PLoS One. 2015 May 28;10(5):e0127567. doi: 10.1371/journal.pone.0127567 (PMC4447289; doi:10.1371/journal.pone.0127567)
Supplement: S1 Table — Data from the tandem mass spectrometry provides the relative expression levels for all the individual proteins isolated from the anterior hyaloid (AH), vitreous cortex (VC), vitreous base (VB) and vitreous core (core). (XLS) [file pone.0127567.s001.xls]

## Sheet: Sheet1
Protein Name	Associated Gene Name	Description	AH pephits avg	VC pephits avg	VB pephits avg	Core pephits avg	AH peps avg	PH peps avg	VB peps avg	Core peps avg	PH 1 Peptides	VB 1 Peptides	C 1 Peptides	PH 2 Peptides	AH 1 Peptides	VB 2 Peptides	C 2 Peptides	PH 3 Peptides	AH 2 Peptides	VB 3 Peptides	AH 3 Peptides	C 3 Peptides	PH 1 PepHits	VB 1 PepHits	C 1 PepHits	PH 2 PepHits	AH 1 PepHits	VB 2 PepHits	C 2 PepHits	PH 3 PepHits	AH 2 PepHits	VB 3 PepHits	AH 3 PepHits	C 3 PepHits	Parsimony Type	Cluster	Equiv. Proteins	Seq Len	300 %cover	302 %cover	301 %cover	304 %cover	303 %cover	306 %cover	305 %cover	308 %cover	307 %cover	310 %cover	311 %cover
ENSP00000370290			2798.33	12717	8913.33	19136.7	55.3333	112.667	119.333	165	169	180	195	28	61	83	151	141	70	95	35	149	23194	16406	26110	3622	3481	4494	13848	11335	3931	5840	983	17452	DIFFERENTIABLE	19		627	87.2	87.4	89	48.6	64.3	70	81.2	76.4	66.7	74.6	42.3
ENSP00000264998	TF	transferrin [Source:HGNC Symbol;Acc:11740]	1390.67	4406	4249.67	8020.67	41.3333	68	71.3333	86	76	83	77	44	40	62	93	84	59	69	25	88	6274	5477	7380	1724	1048	2881	8096	5220	2744	4391	380	8586	SUPERSET	170	ENSP00000385834	698	73.2	79.5	78.8	59.3	49.1	63.8	78.4	76.9	56.7	74.2	34.5
ENSP00000426179	ALB	albumin [Source:HGNC Symbol;Acc:399]	1073.67	4199	3454	7036.67	42	79.3333	89.3333	123	125	135	145	0	47	59	117	113	51	74	28	107	8258	6172	9441	0	1319	1750	5224	4339	1519	2440	383	6445	DIFFERENTIABLE	19		454	93	94.1	95.4	0	68.9	70.5	89.4	78.4	73.6	77.8	45.6
ENSP00000348068	SERPINA1	serpin peptidase inhibitor, clade A (alpha-1 antiproteinase, antitrypsin), member 1 [Source:HGNC Symbol;Acc:8941]	296.333	3633	2603	5539	17.6667	37	33	42.3333	57	48	50	10	23	24	35	44	20	27	10	42	7289	6348	8235	293	464	734	3541	3317	322	727	103	4841	SUPERSET	71	ENSP00000376802, ENSP00000376803, ENSP00000385960, ENSP00000390299, ENSP00000408474, ENSP00000408878, ENSP00000415603, ENSP00000416066, ENSP00000416354, ENSP00000416462	418	76.3	72.5	76.3	29.2	54.3	51.4	62	63.4	42.1	55.5	25.8
sp|TRFE_HUMAN			1065.67	2600.33	2915.67	5103.33	40.3333	66.3333	72.6667	88.6667	79	85	79	35	38	63	97	85	59	70	24	90	3885	3543	4582	583	827	2033	5344	3333	2092	3171	278	5384	DIFFERENTIABLE	170		698	75.9	81.8	81.9	50	46.6	64.8	81.1	79.2	56.3	76.5	32.1
ENSP00000376793	SERPINA3	serpin peptidase inhibitor, clade A (alpha-1 antiproteinase, antitrypsin), member 3 [Source:HGNC Symbol;Acc:16]	360.333	1958.67	1282.67	2759.67	14.3333	23	25.6667	33.6667	35	33	38	11	17	21	29	23	19	23	7	34	4408	2455	4076	223	443	643	1469	1245	491	750	147	2734	SUPERSET	62	ENSP00000376795	423	62.9	44.9	63.1	25.3	40	38.3	51.3	46.3	35.7	35.9	17.5
ENSP00000254722	SERPINF1	serpin peptidase inhibitor, clade F (alpha-2 antiplasmin, pigment epithelium derived factor), member 1 [Source:HGNC Symbol;Acc:8824]	499.333	1311.33	1147.33	2525.67	11	17.6667	16.3333	24.6667	22	21	23	9	13	13	26	22	10	15	10	25	1402	1220	1970	931	308	1030	2769	1601	1044	1192	146	2838	DISCRETE	90		418	51	49	54.8	21.8	34	33.3	54.5	53.1	23.4	41.6	27.3
ENSP00000237014	TTR	transthyretin [Source:HGNC Symbol;Acc:12405]	461.333	1195.33	887	2454.67	5.33333	14.3333	12	27.3333	21	16	21	2	4	6	27	20	8	14	4	34	1299	854	1470	493	278	629	2729	1794	1004	1178	102	3165	DIFFERENTIABLE	1164		147	76.2	61.2	80.3	9.5	24.5	38.8	82.3	75.5	34	59.9	31.3
ENSP00000224600	RBP3	retinol binding protein 3, interstitial [Source:HGNC Symbol;Acc:9921]	135.667	1210.33	620	2423.67	7.33333	29.3333	24.3333	40.6667	38	32	37	13	5	18	41	37	9	23	8	44	1581	750	1668	500	72	469	2394	1550	267	641	68	3209	DISCRETE	1760		1247	52.8	43.1	56	11.9	5.8	21.6	56.1	50.9	9	26.5	12
ENSP00000315130	CLU	clusterin [Source:HGNC Symbol;Acc:2095]	519	1158.33	1095.33	2301	13.6667	22.3333	24	34.3333	26	29	33	11	13	20	35	30	18	23	10	35	1408	1448	1927	370	429	724	2658	1697	947	1114	181	2318	DIFFERENTIABLE	129		501	32.1	40.9	43.9	20.6	24	32.7	39.1	39.5	29.9	35.3	21.8
ENSP00000366124	CST3	cystatin C [Source:HGNC Symbol;Acc:2475]	167.333	597	255	1859.67	3.33333	6	4.66667	10.6667	7	4	9	3	3	5	12	8	5	5	2	11	1427	106	1047	191	97	269	1773	173	341	390	64	2759	EQUIVALENT	2624	ENSP00000381446, ENSP00000381448	146	45.2	32.9	56.8	19.2	19.2	24.7	45.9	44.5	24.7	24.7	18.5
ENSP00000245907	C3	complement component 3 [Source:HGNC Symbol;Acc:1318]	182.667	1338.33	1080.33	1725.67	22	60	59.6667	82.3333	94	96	103	20	27	37	65	66	25	46	14	79	2598	2221	2780	284	244	306	747	1133	237	714	67	1650	DIFFERENTIABLE	132		1663	58.7	60	65.5	14.8	16.2	26	47.9	50.6	16.1	28.8	8.4
ENSP00000396688	C4A	complement component 4A (Rodgers blood group) [Source:HGNC Symbol;Acc:1323]	147.667	1005	756	1588.33	17	46	45	69	66	71	72	14	17	29	66	58	22	35	12	69	1874	1439	1912	134	156	263	1207	1007	239	566	48	1646	SUPERSET	79		1744	44.1	46.2	48.1	10	9.5	19.4	46.1	40.4	13.6	22.8	8
ENSP00000391933	C4B	complement component 4B (Chido blood group) [Source:HGNC Symbol;Acc:1324]	162.333	982.333	799.667	1567.33	17	45.3333	44.3333	68.3333	66	69	72	14	17	29	65	56	22	35	12	68	1790	1521	1890	192	176	271	1252	965	263	607	48	1560	EQUIVALENT	79	ENSP00000407942, ENSP00000415941	1744	45.4	45.2	49.4	10	9.5	19.4	45.1	39.4	13.6	22.8	8
ENSP00000323929	A2M	alpha-2-macroglobulin [Source:HGNC Symbol;Acc:7]	89.3333	841	522.333	1530.67	11.6667	35.6667	33.3333	53.3333	47	51	49	11	13	21	53	49	15	28	7	58	1252	846	1301	114	85	239	1345	1157	158	482	25	1946	DIFFERENTIABLE	845		1474	44.8	47.7	49.7	8.4	10.4	19.9	50.9	49.5	13	23.5	6
ENSP00000374990	IGHG1	immunoglobulin heavy constant gamma 1 (G1m marker) [Source:HGNC Symbol;Acc:5525]	201.667	963.333	900.667	1396.67	8.66667	18	19	25	24	31	27	4	11	11	22	26	8	15	7	26	1518	1517	1532	119	240	437	1069	1253	292	748	73	1589	SUPERSET	115	ENSP00000374991	399	49.9	53.9	58.1	13.5	32.1	32.3	49.9	49.9	18.3	33.1	17
ENSP00000265983	HPX	hemopexin [Source:HGNC Symbol;Acc:5171]	80.6667	907	740.333	1244	6.33333	22	21.6667	29.6667	33	33	34	6	9	13	25	27	9	19	1	30	1434	1371	1453	231	84	322	921	1056	151	528	7	1358	DISCRETE	764		462	63.4	52.6	65.6	18.4	21.9	34	53.5	50.2	21.4	38.7	2.4
ENSP00000264613	CP	ceruloplasmin (ferroxidase) [Source:HGNC Symbol;Acc:2295]	117	682.667	583.333	1137.67	9.33333	28.6667	26.6667	42.3333	40	40	44	9	9	22	42	37	14	18	5	41	1023	996	1102	149	117	362	1216	876	207	392	27	1095	DIFFERENTIABLE	1072		1065	43.5	42.2	50	11	8	22.2	46.2	44.4	12.7	18.4	4.7
sp|ALBU_BOVIN			573	631	1509.67	1046.33	11.3333	14.3333	20.3333	26	22	27	29	2	13	18	25	19	14	16	7	24	956	2490	1527	153	718	792	851	784	832	1247	169	761	DIFFERENTIABLE	19		607	19.3	24.7	22.7	2.5	15.3	18	23.4	18.5	15.3	18	9.2
ENSP00000236850	APOA1	apolipoprotein A-I [Source:HGNC Symbol;Acc:600]	78.3333	558.333	411.667	949.667	7.33333	20.6667	20	30.6667	31	33	40	5	9	12	21	26	9	15	4	31	1064	699	1441	124	100	197	455	487	112	339	23	953	SUPERSET	985	ENSP00000352471, ENSP00000364469, ENSP00000364472	267	69.7	82.8	77.9	19.9	31.8	41.6	55.1	59.9	29.2	47.2	16.1
ENSP00000374992			264.333	640	856.667	947.333	8.66667	16.3333	18.3333	18.6667	19	28	18	7	10	11	17	23	9	16	7	21	997	1304	1051	110	341	436	688	813	350	830	102	1103	SUPERSET	115	ENSP00000374993	431	43.9	49	46.4	18.6	26.5	29.5	38.7	37.1	20.2	30.6	16.5
ENSP00000374987	IGHG2	immunoglobulin heavy constant gamma 2 (G2m marker) [Source:HGNC Symbol;Acc:5526]	295.333	687.333	995	929	10	14.6667	16.6667	18	18	24	20	6	11	12	15	20	9	14	10	19	986	1539	1128	161	392	541	620	915	387	905	107	1039	DIFFERENTIABLE	115		326	54.3	58	64.4	21.2	31.9	41.4	58	54.3	22.4	31.6	26.1
ENSP00000259396	ORM1	orosomucoid 1 [Source:HGNC Symbol;Acc:8498]	159.667	556.667	390.333	921.667	5	11.6667	9.33333	17.3333	16	12	18	5	5	6	12	14	6	10	4	22	1001	675	1164	82	209	110	312	587	153	386	117	1289	DIFFERENTIABLE	836		201	57.2	39.8	62.2	19.4	20.9	26.9	55.7	52.2	25.9	40.3	13.4
ENSP00000374777	IGKC	immunoglobulin kappa constant [Source:HGNC Symbol;Acc:5716]	60.3333	653.667	603.667	899.667	3	6.33333	8	10.3333	8	12	12	2	4	5	10	9	2	7	3	9	805	1224	830	32	67	321	791	1124	75	266	39	1078	DIFFERENTIABLE	105		107	68.2	87.9	86	34.6	56.1	66.4	92.5	87.9	34.6	86	42.1
ENSP00000374985	IGHG4	immunoglobulin heavy constant gamma 4 (G4m marker) [Source:HGNC Symbol;Acc:5528]	191.667	642	688.333	891.667	7	13.6667	11.3333	16.6667	18	16	19	3	8	8	14	20	7	10	6	17	1005	1037	987	151	242	364	624	770	277	664	56	1064	DIFFERENTIABLE	115		327	50.5	50.5	60.6	11	22.3	22.6	50.5	50.5	17.4	29.1	17.4
ENSP00000252486	APOE	apolipoprotein E [Source:HGNC Symbol;Acc:613]	129.667	413.667	503	784.667	13.3333	15.6667	22.3333	20	16	23	18	13	13	21	21	18	20	23	7	21	382	555	517	174	122	327	900	685	219	627	48	937	DIFFERENTIABLE	740		317	50.5	67.2	55.5	45.7	47	65.3	67.5	59.3	56.5	63.7	27.8
ENSP00000236671	CTSD	cathepsin D [Source:HGNC Symbol;Acc:2529]	74.3333	345.667	273	716.333	6.33333	12.6667	15	17.6667	12	16	14	8	5	14	20	18	10	15	4	19	294	260	260	143	29	265	822	600	177	294	17	1067	SUPERSET	1302	ENSP00000384947	412	35.7	44.7	40.8	21.6	14.3	38.6	59.2	50.2	22.6	31.1	11.9
ENSP00000406382	IGKV1D-39	immunoglobulin kappa variable 1D-39 [Source:HGNC Symbol;Acc:5756]	41	520	465.333	665.333	2.66667	6.33333	7	10	6	9	9	4	3	6	11	9	3	6	2	10	591	941	625	57	51	276	573	912	42	179	30	798	SUPERSET	105		236	31.4	44.9	44.9	23.7	22.9	38.1	54.7	44.9	23.3	43.6	16.1
ENSP00000292401	AZGP1	alpha-2-glycoprotein 1, zinc-binding [Source:HGNC Symbol;Acc:910]	75	328.667	213.667	602	9.33333	13.3333	18.3333	17.3333	13	23	17	10	11	16	20	17	11	16	6	15	625	314	678	73	95	149	466	288	119	178	11	662	DIFFERENTIABLE	469		298	51	65.4	51	31.9	31.2	53.7	61.7	55	31.2	48.3	19.5
ENSP00000360687	PTGDS	prostaglandin D2 synthase 21kDa (brain) [Source:HGNC Symbol;Acc:9592]	44	358.333	463.667	597	4	7.33333	12	13.6667	9	13	10	2	3	12	18	11	6	11	3	13	243	590	342	132	37	538	944	700	82	263	13	505	SUPERSET	1840		190	49.5	43.7	53.7	17.4	8.4	33.7	54.2	51.1	18.4	31.1	8.4
ENSP00000356671	SERPINC1	serpin peptidase inhibitor, clade C (antithrombin), member 1 [Source:HGNC Symbol;Acc:775]	9.33333	415.333	221.333	559	3.66667	15	14.3333	19	18	25	22	7	3	9	17	20	7	9	1	18	801	537	764	39	8	45	389	406	19	82	1	524	DIFFERENTIABLE	133		464	42.9	50.2	44.8	20.7	9.7	21.8	42.7	51.5	14.4	18.1	2.4
ENSP00000278407	SERPING1	serpin peptidase inhibitor, clade G (C1 inhibitor), member 1 [Source:HGNC Symbol;Acc:1228]	74	312.333	344	550.667	4.33333	11.6667	12	19	17	16	21	7	4	10	16	11	7	10	2	20	486	497	523	159	60	229	531	292	140	306	22	598	SUPERSET	271	ENSP00000367574, ENSP00000399800	500	37.6	27.4	40.2	14.4	9.4	19.8	29.6	22.8	13.4	18	4.8
ENSP00000273951	GC	group-specific component (vitamin D binding protein) [Source:HGNC Symbol;Acc:4187]	33	305	227.667	535.333	4.66667	13	11	19	15	19	20	7	5	6	16	17	8	8	1	21	564	448	614	42	30	53	251	309	68	182	1	741	DIFFERENTIABLE	599		474	33.1	42	55.7	17.7	9.3	15.8	37.6	37.1	16.9	20.5	5.5
ENSP00000302621	LRG1	leucine-rich alpha-2-glycoprotein 1 [Source:HGNC Symbol;Acc:29480]	38.3333	310	134.667	489	4	9	8.33333	12	14	14	13	1	5	4	11	12	4	7	3	12	681	234	616	1	42	39	178	248	57	131	16	673	DISCRETE	916		347	45.8	45.8	45.8	2.9	13.3	12.1	38.9	42.7	12.1	18.7	7.5
ENSP00000263100	A1BG	alpha-1-B glycoprotein [Source:HGNC Symbol;Acc:5]	29.6667	283.667	170	479.333	4.66667	9.33333	8.66667	13	15	15	13	1	6	3	12	12	6	8	2	14	597	345	599	12	35	38	208	242	45	127	9	631	DIFFERENTIABLE	2345		495	37.6	37.2	37.4	2.4	13.7	7.7	34.5	29.9	13.3	17.2	5.1
ENSP00000205948	APOH	apolipoprotein H (beta-2-glycoprotein I) [Source:HGNC Symbol;Acc:616]	11.6667	252.667	221	427.333	0.666667	12.3333	11	17.6667	17	17	18	4	0	9	18	16	2	7	0	17	418	386	460	37	0	163	410	303	35	114	0	412	DISCRETE	574		345	51.3	52.2	56.2	20.6	0	29.6	49.9	50.4	6.7	33.6	0
ENSP00000348170	HP	haptoglobin [Source:HGNC Symbol;Acc:5141]	91	314.333	510	376.667	8.66667	16	19.3333	22	23	32	32	4	9	6	11	21	8	20	9	23	455	1018	612	84	119	94	148	404	118	418	36	370	DIFFERENTIABLE	869		406	55.7	57.4	63.3	13.8	17	19.7	35.5	47.8	21.4	41.6	18.2
ENSP00000360518			16	197.667	71	373	2.33333	6	6	6.66667	7	9	6	2	2	5	8	9	4	4	1	6	491	152	423	11	11	44	429	91	36	17	1	267	SUPERSET	531	ENSP00000360519, ENSP00000360522, ENSP00000360524, ENSP00000412080	199	43.2	48.7	30.7	10.1	10.6	26.1	48.7	48.7	21.1	21.1	5.5
ENSP00000394936	ORM2	orosomucoid 2 [Source:HGNC Symbol;Acc:8499]	65	192.667	172.333	372	4.33333	8.33333	6.66667	12	11	9	11	4	3	4	9	10	7	7	3	16	332	264	366	21	80	38	158	225	68	215	47	592	DIFFERENTIABLE	836		201	53.2	37.3	58.2	18.9	12.9	17.9	39.8	51.7	29.4	29.4	12.9
ENSP00000374856	IGLC2	immunoglobulin lambda constant 2 (Kern-Oz- marker) [Source:HGNC Symbol;Acc:5856]	16.3333	236.333	292.333	341.333	1.33333	4	4.33333	6	5	7	7	1	1	3	6	6	3	3	0	5	300	505	390	102	8	145	257	307	41	227	0	377	SUPERSET	1577	ENSP00000374857	106	67.9	67	58.5	17.9	14.2	46.2	58.5	58.5	48.1	32.1	0
ENSP00000374988			0.666667	203.667	98.3333	340	0.333333	2.66667	2.33333	4	4	4	4	1	1	2	4	3	0	1	0	4	317	237	372	24	2	29	271	270	0	29	0	377	DIFFERENTIABLE	115		330	21.8	21.8	21.8	4.2	5.8	10	21.8	16.7	0	4.2	0
ENSP00000394644			6.33333	201	58.6667	328	1.66667	5	3.33333	7	9	8	7	0	2	0	7	6	2	2	1	7	434	168	429	0	9	0	132	169	4	8	6	423	DIFFERENTIABLE	2345		326	34.7	32.5	32.8	0	6.1	0	31	23.9	6.1	6.1	2.8
ENSP00000355627	AGT	angiotensinogen (serpin peptidase inhibitor, clade A, member 8) [Source:HGNC Symbol;Acc:333]	25.6667	193.333	160.333	326.667	2	9.66667	9.66667	15	13	14	15	5	1	7	15	11	4	8	1	15	332	296	339	72	6	72	317	176	70	113	1	324	DIFFERENTIABLE	471		485	38.8	30.1	39.8	12.8	2.5	14.2	37.3	27	6.4	16.1	2.5
ENSP00000263574	APLP2	amyloid beta (A4) precursor-like protein 2 [Source:HGNC Symbol;Acc:598]	35.3333	147.667	85	316.667	3.33333	6	8	12	7	11	9	4	2	5	15	7	5	8	3	12	193	90	168	94	14	53	334	156	88	112	4	448	DIFFERENTIABLE	805		763	11.8	18	15.5	8	3.5	9.3	25.3	13.6	9	10.9	5.1
ENSP00000356191	OPTC	opticin [Source:HGNC Symbol;Acc:8158]	124.333	573.333	294.667	299.333	3.33333	6	4.33333	7.33333	8	7	7	3	4	3	7	7	3	3	3	8	663	598	163	108	83	112	481	949	255	174	35	254	DIFFERENTIABLE	2288		332	28.3	26.5	24.4	11.1	16.3	11.1	24.4	24.4	11.1	11.1	11.1
ENSP00000386327			9.33333	177.667	173	297.333	1.33333	4.33333	4.66667	6.66667	5	7	8	1	2	3	7	7	2	4	0	5	289	359	353	1	13	67	177	243	15	93	0	362	SUPERSET	1577	ENSP00000386888	214	28.5	29	32.7	8.9	10.7	22.9	32.7	32.7	10.7	19.6	0
ENSP00000396457			59	175.667	228.333	289	6.66667	17.6667	20.3333	30.3333	30	33	40	7	7	10	21	16	9	18	4	30	284	399	372	75	71	60	118	168	87	226	19	377	SUPERSET	294		1266	30.3	31.5	39.3	8.1	5.7	10.2	25.5	20	8.1	15.2	3.4
ENSP00000373477	GPX3	glutathione peroxidase 3 (plasma) [Source:HGNC Symbol;Acc:4555]	87	150.333	195.667	277.667	3.33333	5	5.33333	7	4	6	6	4	3	6	8	7	4	4	3	7	158	169	149	102	54	166	371	191	188	252	19	313	DISCRETE	833		226	25.7	31.9	31.9	21.7	16.4	29.2	35	35	21.7	21.7	16.4
ENSP00000350425	APOA4	apolipoprotein A-IV [Source:HGNC Symbol;Acc:602]	16	114.333	91.3333	259.333	3.66667	13	12.6667	18.3333	16	20	21	7	2	10	18	16	9	8	0	16	244	140	286	27	8	85	277	72	40	49	0	215	DISCRETE	1986		396	46.5	47	47.7	22.5	6.6	27.8	47.2	39.6	28.8	25.3	0
ENSP00000226218	VTN	vitronectin [Source:HGNC Symbol;Acc:12724]	54.3333	162	156	255.667	4	7.66667	8.33333	10	10	11	12	5	5	4	8	8	4	10	3	10	268	255	359	43	91	63	140	175	59	150	13	268	DISCRETE	814		478	20.1	19	24.7	13.4	9.8	11.1	17.2	17.2	7.7	20.5	7.7
ENSP00000261336	PZP	pregnancy-zone protein [Source:HGNC Symbol;Acc:9750]	9	147	87	249	1.66667	5.66667	4.66667	9.33333	9	7	10	1	2	2	9	7	2	5	1	9	225	178	187	1	13	25	232	215	13	58	1	328	EQUIVALENT	845	ENSP00000371427	1482	7.4	5.3	8.2	0.6	1.3	1.5	6.4	5.5	1.3	3.6	0.7
ENSP00000374989	IGHA1	immunoglobulin heavy constant alpha 1 [Source:HGNC Symbol;Acc:5478]	55	211.667	256.333	240	4	9	10	10.6667	11	16	12	6	5	7	10	10	3	7	4	10	336	540	361	78	95	112	176	221	54	117	16	183	DIFFERENTIABLE	76		353	42.2	52.4	39.4	21.2	13	23.2	47.3	47.3	10.5	19	13
ENSP00000287611	KNG1	kininogen 1 [Source:HGNC Symbol;Acc:6383]	26.6667	165	127.333	238	3	9.33333	12	15.6667	13	20	17	4	3	8	16	11	5	8	1	14	293	218	290	31	24	59	197	171	55	105	1	227	SUPERSET	80		427	26.2	42.4	40.3	11.2	7.7	26.5	30.7	28.1	13.3	22.2	3
ENSP00000306361	FGA	fibrinogen alpha chain [Source:HGNC Symbol;Acc:3661]	31.6667	229.333	187.667	233.667	7.66667	9.33333	15.6667	11.6667	17	25	21	4	10	9	5	7	10	13	3	9	542	432	532	53	40	71	60	93	52	60	3	109	DIFFERENTIABLE	123		866	16.3	24.9	20.8	4.8	11.5	13.5	8.7	11.1	11.5	15	4
ENSP00000221347	FCGBP	Fc fragment of IgG binding protein [Source:HGNC Symbol;Acc:13572]	6.33333	142	97.6667	232	2	16	16.3333	28.3333	22	29	29	2	3	8	24	24	2	12	1	32	204	202	264	8	11	22	151	214	7	69	1	281	DIFFERENTIABLE	1035		5405	7.8	9.2	9.7	0.5	0.6	2.3	8.1	9.2	0.5	3.5	0.2
ENSP00000265023	KNG1	kininogen 1 [Source:HGNC Symbol;Acc:6383]	22	154.333	124.667	231	2.33333	8.66667	11.6667	14.6667	12	19	16	4	2	9	15	10	5	7	0	13	266	213	279	31	11	60	193	166	55	101	0	221	DIFFERENTIABLE	80		644	15.4	26.1	24.7	7.5	3.1	20.7	18.3	16.6	8.9	12.7	0
ENSP00000314910	DKK3	dickkopf WNT signaling pathway inhibitor 3 [Source:HGNC Symbol;Acc:2893]	91.6667	145.667	239.333	228.333	2.66667	6.33333	6.33333	9	7	8	8	4	3	5	8	8	4	6	1	11	59	208	89	164	77	238	325	214	184	272	14	271	SUPERSET	1476	ENSP00000379762, ENSP00000412648	350	23.7	29.4	27.1	15.1	10.3	21.7	33.4	32.9	15.1	21.1	2.9
ENSP00000265132	AMBP	alpha-1-microglobulin/bikunin precursor [Source:HGNC Symbol;Acc:453]	73.6667	142.333	167.667	223.667	3	8	9	9	10	16	9	6	4	7	13	8	4	4	1	5	268	292	211	81	66	154	362	78	147	57	8	98	DISCRETE	1139		352	38.1	48.9	33	29.5	15.6	31.8	48.6	28.4	15.6	15.6	2.3
ENSP00000347596	EFEMP1	EGF containing fibulin-like extracellular matrix protein 1 [Source:HGNC Symbol;Acc:3218]	38.6667	106	106.667	212	5.66667	9.33333	11.6667	14	9	14	12	7	5	9	17	12	8	12	4	13	159	120	132	38	38	48	235	121	66	152	12	269	SUPERSET	1815	ENSP00000378057, ENSP00000378058	493	24.3	35.1	29.4	16	9.9	18.3	46.5	29	17.6	25.6	7.3
ENSP00000217407	LBP	lipopolysaccharide binding protein [Source:HGNC Symbol;Acc:6517]	0	153	65.6667	198.333	0	5.33333	5.66667	7.66667	9	10	9	1	0	4	7	6	0	3	0	7	322	162	259	1	0	28	142	136	0	7	0	194	DISCRETE	1073		481	18.9	20.6	20.6	2.3	0	9.1	14.1	13.9	0	8.3	0
ENSP00000321853	SERPINF2	serpin peptidase inhibitor, clade F (alpha-2 antiplasmin, pigment epithelium derived factor), member 2 [Source:HGNC Symbol;Acc:9075]	13	116.333	107.667	198	2.66667	7.66667	7.66667	12.3333	10	13	14	2	4	5	12	11	3	5	1	11	232	247	295	7	22	16	102	110	16	60	1	197	SUPERSET	487	ENSP00000371493	491	31	35.6	37.9	5.9	10	11.8	32.4	31.2	7.9	10.6	3.3
ENSP00000378130	CFI	complement factor I [Source:HGNC Symbol;Acc:5394]	23	120	130	191.667	3.66667	9.33333	10.3333	13.3333	7	13	11	7	4	7	15	14	5	11	2	14	127	161	138	68	18	87	213	165	48	142	3	224	SUPERSET	382	ENSP00000378131, ENSP00000427438	583	16	29.2	23	16.6	8.4	16.6	32.2	33.1	11.7	25.6	3.6
ENSP00000263408	C9	complement component 9 [Source:HGNC Symbol;Acc:1358]	8.66667	119.333	109.667	184.333	1.66667	9.66667	10.6667	11.6667	13	20	13	3	2	7	10	13	2	5	1	12	166	247	225	11	3	37	130	181	20	45	3	198	DISCRETE	2067		559	26.8	32.7	28.8	6.8	3.8	10.4	20.8	30.4	3.9	10	1.6
ENSP00000075322	ENPP2	ectonucleotide pyrophosphatase/phosphodiesterase 2 [Source:HGNC Symbol;Acc:3357]	4.33333	82	45.3333	183	1	11.3333	10.3333	15.3333	15	13	13	4	0	10	17	15	3	8	0	16	114	52	109	16	0	39	179	116	13	45	0	261	SUPERSET	939	ENSP00000403315	863	21	20.2	18.9	5.8	0	14.1	26.9	22	3.8	12.5	0
ENSP00000308541	F2	coagulation factor II (thrombin) [Source:HGNC Symbol;Acc:3535]	26.6667	164	181	182.667	3.33333	15	16	15.6667	17	25	15	9	2	12	13	19	7	11	1	19	237	325	247	44	22	34	128	211	56	184	2	173	DIFFERENTIABLE	838		622	29.3	53.2	32.3	17.2	3.4	27	33.1	42.3	15.9	23	1.9
ENSP00000266041	ITIH4	inter-alpha-trypsin inhibitor heavy chain family, member 4 [Source:HGNC Symbol;Acc:6169]	44.3333	169.667	177.667	176.333	7.66667	16	15.6667	20.6667	24	24	27	7	8	11	13	17	10	12	5	22	291	325	295	73	57	58	67	145	63	150	13	167	DIFFERENTIABLE	1132		930	32.6	27.2	34.8	9.5	8.7	14.1	16.6	22.4	11.2	13	5.7
ENSP00000364592	CFB	complement factor B [Source:HGNC Symbol;Acc:1037]	43	110.667	128	175	3.33333	8	7.33333	14	13	13	18	2	4	4	11	9	4	5	2	13	191	230	246	42	53	38	59	99	63	116	13	220	SUPERSET	294	ENSP00000364604	589	25.8	29.7	36.7	4.2	8	7.5	28	24.8	7.5	9.7	4.2
ENSP00000273784	AHSG	alpha-2-HS-glycoprotein [Source:HGNC Symbol;Acc:349]	0.666667	107	53.6667	168	0.666667	6	5.33333	7.66667	9	7	8	2	1	3	8	7	1	6	0	7	212	116	239	11	1	5	53	98	1	40	0	212	EQUIVALENT	540	ENSP00000393887	368	29.1	22.6	29.1	9.5	1.9	10.6	29.1	26.9	4.6	20.1	0
ENSP00000261510			3.33333	58.6667	28.6667	166.333	1	7.66667	6	12.3333	8	7	11	4	0	5	14	11	3	6	0	12	42	23	59	13	0	29	143	121	10	34	0	297	SUPERSET	591	ENSP00000386104	476	26.7	20.8	30.7	13	0	13	36.3	29.4	7.4	19.1	0
ENSP00000363827	HSPG2	heparan sulfate proteoglycan 2 [Source:HGNC Symbol;Acc:5273]	40.3333	86	71.6667	164	8.33333	19	20.3333	29.6667	17	26	19	15	4	15	44	25	20	20	1	26	82	70	63	55	10	52	293	121	109	93	2	136	SUPERSET	280	ENSP00000395103	4391	5.9	9	6.5	4.7	1.2	5	15.8	9	5.9	6.9	0.2
ENSP00000308938	PLG	plasminogen [Source:HGNC Symbol;Acc:9071]	20	111	132.333	158.667	3.33333	11.3333	15.6667	17.3333	18	24	20	4	4	6	17	12	4	17	2	15	175	252	250	21	16	29	109	137	40	116	4	117	DIFFERENTIABLE	366		810	30.5	37.7	28.1	7	4.7	12.1	26.8	20.2	5.7	27	2.6
ENSP00000221891	APLP1	amyloid beta (A4) precursor-like protein 1 [Source:HGNC Symbol;Acc:597]	3	72	49	156.667	1.66667	4	5	6.66667	6	6	8	0	1	5	7	6	3	4	1	5	80	81	110	0	1	36	197	136	6	30	2	163	DISCRETE	1938		651	13.1	12.4	16.7	0	1.4	11.1	16.7	14.9	6.6	8.4	1.8
ENSP00000284981	APP	amyloid beta (A4) precursor protein [Source:HGNC Symbol;Acc:620]	2	76.6667	30.6667	152.667	1	8	7.33333	12.3333	9	10	10	4	0	7	12	11	3	5	0	15	97	35	95	20	0	20	190	113	6	37	0	173	SUPERSET	805	ENSP00000350578	770	14.9	17.3	14.9	6.8	0	14.9	23.1	18.7	4.9	8.7	0
ENSP00000309096	B3GNT1	UDP-GlcNAc:betaGal beta-1,3-N-acetylglucosaminyltransferase 1 [Source:HGNC Symbol;Acc:15685]	8	81	36.6667	148.667	1.66667	5	4.33333	9.66667	6	6	7	1	1	4	11	8	2	3	2	11	67	45	86	25	2	29	179	151	18	36	4	181	DISCRETE	228		415	29.2	21.9	32.5	3.9	3.9	15.9	39.3	36.4	6	7.7	6
ENSP00000306099	FGB	fibrinogen beta chain [Source:HGNC Symbol;Acc:3662]	18.6667	130	163.667	148.333	4	15	18.6667	13	19	34	21	9	4	10	7	17	6	12	2	11	255	362	337	39	18	61	18	96	36	68	2	90	DIFFERENTIABLE	430		491	43.6	70.5	50.5	26.3	9.2	27.3	16.3	42	16.3	35.4	3.7
ENSP00000238633	NPC2	Niemann-Pick disease, type C2 [Source:HGNC Symbol;Acc:14537]	1.66667	58.3333	8.66667	146.667	0.666667	2	1.66667	4	3	3	2	1	1	1	6	2	1	1	0	4	107	16	105	4	1	6	137	64	4	4	0	198	DIFFERENTIABLE	1007		151	26.5	32.5	26.5	10.6	10.6	10.6	51	26.5	10.6	10.6	0
ENSP00000228226	HPR	haptoglobin-related protein [Source:HGNC Symbol;Acc:5156]	46.3333	105	185	145.667	5	7	10	12	11	17	18	1	5	2	5	9	4	11	6	13	171	397	255	18	79	15	42	126	35	143	25	140	EQUIVALENT	869	ENSP00000386047	385	24.7	28.6	28.3	3.1	9.1	5.2	15.3	20.3	9.9	20.8	12.7
ENSP00000306477	BTD	biotinidase [Source:HGNC Symbol;Acc:1122]	2	94.6667	32	141.667	0.333333	4.33333	3.66667	7	6	5	6	1	0	4	7	6	1	2	0	8	143	59	108	8	0	24	149	133	6	13	0	168	SUPERSET	2690	ENSP00000373288, ENSP00000388212, ENSP00000400995	543	16	14.2	16	2.2	0	11.8	20.1	18.6	2.2	4.1	0
ENSP00000255409	CHI3L1	chitinase 3-like 1 (cartilage glycoprotein-39) [Source:HGNC Symbol;Acc:1932]	46.6667	77.6667	130.333	141	3.66667	8.66667	8.33333	12	10	11	12	5	3	9	13	11	6	5	2	11	89	242	79	45	41	88	236	99	93	61	6	108	DIFFERENTIABLE	192		383	34.7	37.6	41.3	16.2	9.9	31.9	44.9	37.6	20.1	16.2	6.3
ENSP00000310861	KRT2	keratin 2 [Source:HGNC Symbol;Acc:6439]	775.333	132.667	387.333	139.667	16.6667	10.6667	16.3333	9	11	15	6	12	15	19	10	9	19	15	16	11	131	196	78	44	746	435	261	223	642	531	938	80	DIFFERENTIABLE	82		639	22.4	26	14.1	20.3	23.2	34.3	22.8	18.6	26.4	22.2	26.1
ENSP00000362924	GSN	gelsolin [Source:HGNC Symbol;Acc:4620]	89.3333	114.333	164.333	139.333	5.33333	10.6667	12.6667	16.3333	13	21	16	7	5	6	21	12	9	11	2	12	101	173	109	112	57	155	214	130	203	165	8	95	SUPERSET	895		782	20.6	29	23.4	15.3	7.2	11.8	31.5	17.9	12.7	15.6	3.1
ENSP00000344193	RNASE1	ribonuclease, RNase A family, 1 (pancreatic) [Source:HGNC Symbol;Acc:10044]	0	44.3333	24.6667	137.333	0	1.66667	1.66667	2.33333	3	4	3	0	0	1	2	2	0	0	0	2	44	71	108	0	0	3	136	89	0	0	0	168	EQUIVALENT	3192	ENSP00000381057, ENSP00000381060, ENSP00000399493	156	34.6	48.1	34.6	0	0	14.7	30.1	30.1	0	0	0
ENSP00000377882	GSN	gelsolin [Source:HGNC Symbol;Acc:4620]	87.3333	113	161	135	5	10	12	15.3333	12	20	15	6	5	6	20	12	8	10	2	11	99	169	106	110	57	155	207	130	197	159	8	92	SUPERSET	895	ENSP00000411293	742	19.3	28.2	22.2	13.7	7.5	12.4	32.5	18.9	10.9	15.8	3.2
ENSP00000255030	CRP	C-reactive protein, pentraxin-related [Source:HGNC Symbol;Acc:2367]	10.6667	119	67.3333	130.667	1.66667	3.66667	3.66667	4.66667	6	6	6	1	2	3	3	4	2	2	1	5	297	169	255	3	16	12	31	57	7	21	9	106	SUPERSET	2074		224	22.3	22.3	24.6	4.5	8.9	9.8	12.1	16.5	8.9	8.9	4.5
ENSP00000336829	FGG	fibrinogen gamma chain [Source:HGNC Symbol;Acc:3694]	16.6667	113	120.667	127.667	4.33333	7.66667	11	11	14	18	19	1	7	6	5	8	4	9	2	9	290	316	309	4	32	23	12	45	11	23	7	62	SUPERSET	904	ENSP00000384860	453	42.6	45.3	55.4	2	16.8	19	17.4	26.9	11.9	22.3	4.2
ENSP00000304236	CD14	CD14 molecule [Source:HGNC Symbol;Acc:1628]	4	70.3333	62.3333	127.667	0.666667	5	5.66667	8	7	8	8	2	1	5	8	6	1	4	0	8	130	131	130	5	3	27	142	76	9	29	0	111	SUPERSET	1062	ENSP00000385519	375	25.6	27.7	27.7	7.5	2.7	20.8	27.7	25.6	2.7	12.3	0
ENSP00000333203	SERPINA5	serpin peptidase inhibitor, clade A (alpha-1 antiproteinase, antitrypsin), member 5 [Source:HGNC Symbol;Acc:8723]	0	42	34.6667	126.667	0	4.66667	4.66667	8.66667	5	8	7	2	0	6	10	7	0	0	0	9	58	55	57	4	0	49	240	64	0	0	0	83	DIFFERENTIABLE	143		406	14.5	23.9	19.7	6.7	0	18	31.5	20.9	0	0	0
ENSP00000348918	SAA1	serum amyloid A1 [Source:HGNC Symbol;Acc:10513]	11	97.3333	66	126	1.66667	6	7	8.33333	10	10	10	0	2	6	6	8	3	5	0	9	193	143	180	0	4	28	51	99	29	27	0	147	SUPERSET	742	ENSP00000384906	122	54.1	54.1	54.1	0	9	51.6	38.5	40.2	20.5	35.2	0
ENSP00000286574	WIF1	WNT inhibitory factor 1 [Source:HGNC Symbol;Acc:18081]	2	88	20	125	0.333333	3.33333	2.33333	5.33333	3	3	5	1	0	3	6	6	1	1	0	5	165	20	72	13	0	22	137	86	6	18	0	166	DISCRETE	914		379	12.7	12.7	18.2	4.2	0	12.7	22.4	22.4	4.2	4.2	0
sp|K22E_HUMAN			730.333	103.333	356	124	18	8.33333	16	9.66667	12	14	7	4	15	18	9	9	20	16	19	13	94	169	70	6	702	418	227	210	600	481	889	75	DIFFERENTIABLE	82		645	26	24.7	19.1	7.3	22.9	34	20.5	18.4	27.8	23.1	32.7
ENSP00000354997	CLSTN1	calsyntenin 1 [Source:HGNC Symbol;Acc:17447]	12.3333	36.6667	42.6667	121.333	3.33333	6.66667	7.33333	13.3333	6	8	10	4	3	6	14	10	6	8	1	16	24	54	39	9	6	20	149	77	29	54	2	176	DIFFERENTIABLE	1788		971	10	8.5	14.6	4.6	3	6.7	17.9	12.8	6.3	9	1
ENSP00000261918	SEMA7A	semaphorin 7A, GPI membrane anchor (John Milton Hagen blood group) [Source:HGNC Symbol;Acc:10741]	6	40.3333	43	121	1	4.66667	4	9	4	4	5	2	1	3	12	8	2	5	0	10	47	46	74	17	4	29	155	57	14	54	0	134	DISCRETE	2377		666	8.7	6.9	13.4	3.2	2	5.3	25.2	18.9	3	8.1	0
ENSP00000295113	FRZB	frizzled-related protein [Source:HGNC Symbol;Acc:3959]	8.33333	54	33.3333	119.667	1.33333	2.66667	2.33333	3.33333	4	2	3	1	1	3	4	3	2	2	1	3	58	43	50	8	6	40	186	96	18	17	1	123	DISCRETE	2502		325	12.6	8.6	12	3.4	3.4	11.4	12.6	12	6.8	6.2	3.4
ENSP00000256733	SAA2	serum amyloid A2 [Source:HGNC Symbol;Acc:10514]	14.6667	91	68.6667	117.333	2.33333	6.66667	9	9.66667	10	12	11	1	2	8	9	9	5	7	0	9	199	132	205	3	4	41	33	71	40	33	0	114	DIFFERENTIABLE	742		122	41	54.9	54.9	13.1	9	51.6	39.3	41	46.7	48.4	0
ENSP00000266718	LUM	lumican [Source:HGNC Symbol;Acc:6724]	6.66667	65	30.6667	113.667	2.33333	4.33333	4.66667	6.66667	6	7	7	2	1	3	6	5	6	4	0	7	105	70	91	3	1	7	115	87	19	15	0	135	DISCRETE	1548		338	25.4	25.1	28.1	6.8	3.3	9.8	25.7	22.5	16.6	11.5	0
ENSP00000374981	IGHA2	immunoglobulin heavy constant alpha 2 (A2m marker) [Source:HGNC Symbol;Acc:5479]	27.6667	78.6667	64	111	2.33333	3.66667	4.66667	4.33333	5	8	6	2	4	2	3	4	2	4	1	4	198	119	186	8	55	13	29	30	19	60	9	118	SUPERSET	76		340	15.3	21.8	19.4	7.6	10.3	7.6	14.7	19.1	7.6	10.3	3.2
ENSP00000228850	AKAP3	A kinase (PRKA) anchor protein 3 [Source:HGNC Symbol;Acc:373]	3.33333	58.3333	31	110.667	1	0.666667	1	1	1	1	1	0	1	1	1	1	1	1	1	1	101	52	125	0	7	34	105	74	2	7	1	102	DISCRETE	2057		853	2.2	2.2	2.2	0	2.2	2.2	2.2	2.2	2.2	2.2	2.2
ENSP00000301072	TUBA1C	tubulin, alpha 1c [Source:HGNC Symbol;Acc:20768]	33.6667	305	98.3333	100	3	15	9.66667	8	16	14	2	4	1	10	3	25	7	5	1	19	228	137	6	26	17	118	17	661	69	40	15	277	SUPERSET	618		449	47.7	39.2	7.1	10.2	2.2	25.2	10.2	57	14.5	13.6	2.2
ENSP00000262097	ASAH1	N-acylsphingosine amidohydrolase (acid ceramidase) 1 [Source:HGNC Symbol;Acc:735]	6	33.3333	26	99	1.33333	5.33333	5.66667	8	6	8	4	1	1	4	10	9	3	5	0	10	27	40	5	2	2	16	135	71	16	22	0	157	DIFFERENTIABLE	190		395	17.2	23.8	13.9	2.5	2	10.4	32.4	27.8	8.1	10.6	0
ENSP00000342850	SERPINA6	serpin peptidase inhibitor, clade A (alpha-1 antiproteinase, antitrypsin), member 6 [Source:HGNC Symbol;Acc:1540]	2.33333	51.3333	36.3333	96.3333	0.666667	4.33333	3	8	7	5	9	1	0	2	7	5	2	2	0	8	95	73	101	22	0	14	116	37	7	22	0	72	DIFFERENTIABLE	62		405	27.2	14.8	35.3	3.2	0	5.7	30.9	19.8	5.7	5.7	0
ENSP00000353025	FAM3C	family with sequence similarity 3, member C [Source:HGNC Symbol;Acc:18664]	6.33333	32.3333	22.6667	94	1.33333	3.33333	3	4	2	3	2	3	1	2	6	5	3	4	0	4	38	12	39	15	3	13	117	44	16	43	0	126	SUPERSET	2311	ENSP00000390160	227	12.8	17.2	12.8	14.5	5.7	10.6	29.5	29.5	14.5	18.9	0
ENSP00000282470	SPARCL1	SPARC-like 1 (hevin) [Source:HGNC Symbol;Acc:11220]	0.666667	38.3333	29.6667	94	0.666667	4.33333	5	9	6	8	8	1	0	4	10	6	2	3	0	9	43	47	75	1	0	20	128	71	2	22	0	79	SUPERSET	60	ENSP00000414856	664	12.8	15.4	16.3	2.9	0	9.3	20.2	13.9	4.5	6.5	0
ENSP00000394447	IGHV3-74	immunoglobulin heavy variable 3-74 [Source:HGNC Symbol;Acc:5624]	15.3333	51.3333	101	91.6667	2.66667	3.33333	4.33333	3.66667	5	6	4	2	3	2	3	3	4	5	1	4	75	162	103	5	12	36	59	74	26	105	8	113	SUPERSET	115		117	35	35	35	18.8	29.9	25.6	35	35	35	35	9.4
ENSP00000237623	SPP1	secreted phosphoprotein 1 [Source:HGNC Symbol;Acc:11255]	25.3333	73.6667	142.333	88.6667	3	4	5.66667	4.66667	2	6	4	4	2	4	6	6	6	7	1	4	10	111	41	87	17	128	175	124	40	188	19	50	DIFFERENTIABLE	3373		300	11.3	24	20	21.3	7.3	19.3	24	27.7	23.7	29	3
ENSP00000273283	ITIH1	inter-alpha-trypsin inhibitor heavy chain 1 [Source:HGNC Symbol;Acc:6166]	14.3333	60	68.6667	87.6667	3.66667	8.66667	7.33333	10.3333	13	14	15	4	5	4	6	9	4	4	2	10	106	113	151	18	12	22	34	56	26	71	5	78	DIFFERENTIABLE	929		911	20.3	19.2	23.2	5	5.4	5.7	10.5	14.4	5	5	1.8
ENSP00000358777	ATP6AP1	ATPase, H+ transporting, lysosomal accessory protein 1 [Source:HGNC Symbol;Acc:868]	0	32.3333	14.3333	86.6667	0	3.66667	3	5	4	3	5	1	0	3	6	6	0	3	0	4	26	19	49	1	0	9	124	70	0	15	0	87	DIFFERENTIABLE	784		470	12.1	8.7	14.9	1.9	0	7.7	15.1	15.1	0	7.4	0
ENSP00000375007	IGHV3-7	immunoglobulin heavy variable 3-7 [Source:HGNC Symbol;Acc:5620]	17	61.3333	104.667	85.3333	3	4	6	5	6	9	6	3	3	3	3	3	5	6	1	6	119	164	127	7	13	38	48	58	30	112	8	81	DIFFERENTIABLE	115		117	42.7	47.9	42.7	26.5	28.2	33.3	33.3	33.3	42.7	42.7	9.4
ENSP00000223642	C5	complement component 5 [Source:HGNC Symbol;Acc:1331]	11.3333	58.3333	51.3333	85.3333	4.33333	12	13.3333	16.3333	18	25	21	3	7	3	4	15	4	12	2	24	115	87	127	12	26	3	6	48	5	64	3	123	DIFFERENTIABLE	1176		1676	13.5	17.5	17.9	2	4.8	2	3.6	12.8	2.5	8.5	1.4
ENSP00000322061	C7	complement component 7 [Source:HGNC Symbol;Acc:1346]	1	59.6667	30	84	0.333333	6	5.33333	8	7	12	8	1	0	3	7	10	1	1	0	9	123	79	120	1	0	6	46	55	3	5	0	86	DIFFERENTIABLE	2927		843	14	22.4	14	2.5	0	5.3	14.7	17.8	1.1	1.1	0
ENSP00000375018	IGHV3-23	immunoglobulin heavy variable 3-23 [Source:HGNC Symbol;Acc:5588]	0.666667	46	61	81.3333	0.666667	3.33333	3.33333	3.66667	5	6	4	2	1	1	3	3	1	3	0	4	76	146	97	5	1	13	52	57	1	24	0	95	DIFFERENTIABLE	115		117	51.3	38.5	38.5	18.8	9.4	16.2	35	29.1	9.4	35	0
ENSP00000248437	TUBA4A	tubulin, alpha 4a [Source:HGNC Symbol;Acc:12407]	10	267.333	76	80.6667	3	14	9	7.33333	14	11	3	3	1	10	3	25	7	6	1	16	151	83	7	14	1	121	17	637	27	24	2	218	SUPERSET	618	ENSP00000375938	448	43.5	33.7	11.6	8.9	2	28.3	10.3	63.2	14.5	16.3	2.2
ENSP00000351190	ITIH2	inter-alpha-trypsin inhibitor heavy chain 2 [Source:HGNC Symbol;Acc:6167]	5	40.3333	21	79.3333	2.33333	4.66667	7.33333	10	7	14	13	0	3	2	6	7	2	6	2	11	85	47	124	0	6	2	17	36	2	14	7	97	SUPERSET	53	ENSP00000368906	946	12.7	18	17.8	0	3.4	2.7	10.4	13.7	2.9	8.4	2.1
ENSP00000229270	TPI1	triosephosphate isomerase 1 [Source:HGNC Symbol;Acc:12009]	93	193	100.333	78	5.33333	12.6667	11	7.66667	11	16	3	9	6	11	8	18	7	6	3	12	165	118	9	51	70	150	27	363	180	33	29	198	SUPERSET	972	ENSP00000379933	286	49	66.1	21.7	34.6	24.1	46.2	41.3	67.8	26.9	24.8	9.8
ENSP00000340858	B2M	beta-2-microglobulin [Source:HGNC Symbol;Acc:914]	0	26.6667	9.33333	76	0	4.33333	2.33333	6.66667	11	5	8	0	0	0	7	2	0	2	0	5	63	26	102	0	0	0	51	17	0	2	0	75	DIFFERENTIABLE	1627		119	61.3	42.9	52.9	0	0	0	45.4	21.8	0	29.4	0
ENSP00000299198	CKB	creatine kinase, brain [Source:HGNC Symbol;Acc:1991]	21.3333	358	44	75	2.66667	11	5.33333	6	12	7	4	4	2	5	4	17	4	4	2	10	255	66	14	48	6	24	9	771	47	42	11	202	DIFFERENTIABLE	383		381	48	24.4	14.2	12.6	6	19.2	11.8	59.6	14.4	14.4	6
ENSP00000356399	CFH	complement factor H [Source:HGNC Symbol;Acc:4883]	16	54	109.667	73.3333	6	14.3333	22	14.6667	16	37	18	10	7	8	15	17	10	21	1	11	66	200	102	23	20	20	64	73	27	109	1	54	DIFFERENTIABLE	915		1231	17.3	34.4	21.3	11	6.3	7.8	18	21	9.7	19.9	0.7
ENSP00000302021	MUC7	mucin 7, secreted [Source:HGNC Symbol;Acc:7518]	0	54	37.3333	71.3333	0	0.666667	1	1	1	1	1	0	0	1	1	1	0	1	0	1	75	81	114	0	0	30	46	87	0	1	0	54	EQUIVALENT	620	ENSP00000400585, ENSP00000407422, ENSP00000427594	377	5	5	5	0	0	5	5	5	0	5	0
ENSP00000326042	TUBA3D	tubulin, alpha 3d [Source:HGNC Symbol;Acc:24071]	31	266.667	80.3333	70.6667	2.33333	13	8.66667	6.66667	15	12	2	2	1	9	3	22	5	5	1	15	124	92	6	22	17	109	17	654	61	40	15	189	SUPERSET	618	ENSP00000382982	450	46	35.6	7.1	6.2	2.2	24.9	10.2	55.8	10.4	13.6	2.2
ENSP00000265077	VCAN	versican [Source:HGNC Symbol;Acc:2464]	10.6667	24.6667	20	70.3333	3	4	7	9.33333	3	7	6	2	0	7	11	7	8	7	1	11	6	14	26	11	0	27	104	57	28	19	4	81	SUPERSET	2685	ENSP00000340062	3396	1.4	2.6	2.3	0.8	0	2.4	4.1	2.8	2.4	2.3	0.3
ENSP00000369320	RS1	retinoschisin 1 [Source:HGNC Symbol;Acc:10457]	6.66667	36.6667	23	70	1.33333	3.66667	4.33333	5.33333	2	4	4	4	1	4	6	5	3	5	0	6	14	25	29	10	2	7	102	86	18	37	0	79	DISCRETE	211		224	9.8	19.6	20.1	18.3	4	20.5	29.5	26.3	13.4	23.2	0
ENSP00000361508	PLTP	phospholipid transfer protein [Source:HGNC Symbol;Acc:9093]	3	37.6667	18.3333	69	1.33333	4.33333	3.33333	6	7	6	7	1	0	1	6	5	3	3	1	5	94	43	91	1	0	3	54	18	8	9	1	62	SUPERSET	1656	ENSP00000417138	493	21.1	16.4	21.1	2	0	2.4	18.3	14	6.7	6.7	2.4
ENSP00000229239	GAPDH	glyceraldehyde-3-phosphate dehydrogenase [Source:HGNC Symbol;Acc:4141]	52.3333	310.667	170.667	68.6667	3	12	11.6667	8.33333	12	17	6	3	2	12	7	21	6	6	1	12	189	191	28	82	7	270	38	661	136	51	14	140	SUPERSET	1047	ENSP00000380068, ENSP00000380070, ENSP00000384819	335	47.2	60.3	27.2	13.7	6.9	35.5	32.2	56.7	19.1	24.5	2.4
ENSP00000375022	IGHV3-30	immunoglobulin heavy variable 3-30 [Source:HGNC Symbol;Acc:5591]	13	29.3333	51	68.3333	2.33333	3	3.66667	2.66667	3	6	3	2	3	2	3	4	3	3	1	2	47	85	67	5	13	18	44	36	18	50	8	94	EQUIVALENT	115	ENSP00000375024	117	18.8	35.9	22.2	18.8	32.5	23.1	32.5	35.9	32.5	32.5	9.4
ENSP00000341289	TUBB4B	tubulin, beta 4B class IVb [Source:HGNC Symbol;Acc:20771]	82.6667	357	127	68	5.33333	15.6667	11.6667	7.33333	15	16	3	7	4	11	4	25	8	8	4	15	212	148	5	75	58	138	5	784	173	95	17	194	DIFFERENTIABLE	306		445	43.1	45.8	11.9	20	10.3	30.1	14.6	64.5	21.3	20.9	10.8
ENSP00000338200	FN1	fibronectin 1 [Source:HGNC Symbol;Acc:3778]	12	37	34.6667	68	2.66667	9	9.66667	16.3333	8	10	10	5	1	8	20	14	6	11	1	19	42	24	46	16	1	18	70	53	32	62	3	88	SUPERSET	500	ENSP00000352696	2355	6.2	5.9	7.3	3	0.4	4.8	12	10.2	3.8	6.8	0.7
ENSP00000232003	HRG	histidine-rich glycoprotein [Source:HGNC Symbol;Acc:5181]	3	52.3333	50.6667	67	0.666667	5.66667	6	7.33333	10	9	12	1	1	3	5	6	1	6	0	5	89	110	99	5	2	11	46	63	7	31	0	56	DISCRETE	1630		525	18.3	18.9	24	1.7	2.9	4.6	11	9.9	2.3	13.7	0
ENSP00000301464	IGFBP6	insulin-like growth factor binding protein 6 [Source:HGNC Symbol;Acc:5475]	2	30.6667	22.3333	67	0.666667	1	2	1.66667	1	2	1	0	1	2	2	2	1	2	0	2	46	48	47	0	3	16	83	46	3	3	0	71	DISCRETE	486		240	6.2	11.7	6.2	0	5.4	11.7	11.7	11.7	5.4	13.8	0
ENSP00000284322	ABI3BP	ABI family, member 3 (NESH) binding protein [Source:HGNC Symbol;Acc:17265]	30	48.6667	43	64.6667	3.66667	7.33333	8.33333	8.33333	6	6	6	6	2	9	10	10	6	10	3	9	54	35	30	17	13	41	87	75	61	53	16	77	SUPERSET	1144	ENSP00000400207, ENSP00000420524	1075	10.4	9.2	10.1	7.5	1.8	12.1	15	16.7	7.1	11.7	2.7
ENSP00000375036	IGHV3-53	immunoglobulin heavy variable 3-53 [Source:HGNC Symbol;Acc:5610]	7.66667	28	38.3333	64.6667	1.66667	3	3	2.66667	3	5	4	2	2	1	2	4	2	3	1	2	47	77	68	5	9	4	32	32	6	34	8	94	EQUIVALENT	115	ENSP00000375041	116	19	38.8	38.8	19	19	9.5	19	38.8	19	35.3	9.5
ENSP00000295777	SERPINI1	serpin peptidase inhibitor, clade I (neuroserpin), member 1 [Source:HGNC Symbol;Acc:8943]	9.66667	36.3333	37	64.3333	0.666667	3.33333	3.66667	5.33333	3	3	3	2	0	3	6	5	2	5	0	7	26	20	34	23	0	20	62	60	29	71	0	97	SUPERSET	3481	ENSP00000397373	410	9	9	9	6.1	0	8.5	18.8	16.6	6.1	11	0
ENSP00000369703	TUBB2A	tubulin, beta 2A class IIa [Source:HGNC Symbol;Acc:12412]	49.6667	258.333	79.3333	64	3.66667	14.6667	7.66667	8	14	11	3	6	3	7	4	24	6	5	2	17	164	98	5	48	23	90	5	563	122	50	4	182	DIFFERENTIABLE	306		445	41.8	33.7	11.9	17.3	7.6	20.4	14.6	64	16	12.1	4.7
ENSP00000259818	TUBB2B	tubulin, beta 2B class IIb [Source:HGNC Symbol;Acc:30829]	49.6667	257	79.3333	62.6667	3.66667	14.3333	7.66667	7.33333	14	11	3	6	3	7	4	23	6	5	2	15	164	98	5	48	23	90	5	559	122	50	4	178	DIFFERENTIABLE	306		445	41.8	33.7	11.9	17.3	7.6	20.4	14.6	60.4	16	12.1	4.7
ENSP00000282366			696.333	86.6667	317	62	1	0.666667	1	1	1	1	1	0	1	1	1	1	1	1	1	1	41	92	35	0	435	304	102	219	508	555	1146	49	EQUIVALENT	1542	ENSP00000385045, ENSP00000385241, ENSP00000385823, ENSP00000386763, ENSP00000391455	586	2.6	2.6	2.6	0	2.6	2.6	2.6	2.6	2.6	2.6	2.6
ENSP00000356574	QSOX1	quiescin Q6 sulfhydryl oxidase 1 [Source:HGNC Symbol;Acc:9756]	0	21	16.6667	61.6667	0	4	4.66667	8.66667	6	7	9	0	0	3	9	6	0	4	0	8	17	30	19	0	0	12	102	46	0	8	0	64	DIFFERENTIABLE	1393		747	13.1	14.7	17.3	0	0	5.2	17.9	13.7	0	6.2	0
ENSP00000339001	TUBB	tubulin, beta class I [Source:HGNC Symbol;Acc:20778]	63	288.667	131.667	61.3333	5	14.6667	10.3333	7.33333	14	15	3	6	4	9	4	24	8	7	3	15	195	156	5	46	32	175	5	625	146	64	11	174	SUPERSET	306	ENSP00000373058, ENSP00000399155, ENSP00000400663, ENSP00000401317, ENSP00000406811, ENSP00000410071, ENSP00000410829	444	41.9	44.6	11.9	16.7	10.4	25.2	14.6	63.3	21.4	17.6	7.4
ENSP00000292609	PGLYRP2	peptidoglycan recognition protein 2 [Source:HGNC Symbol;Acc:30013]	3.33333	17	18	60.6667	1.33333	4.66667	3.66667	7	7	6	7	2	2	1	4	5	2	4	0	10	31	19	79	6	5	3	11	14	5	32	0	92	EQUIVALENT	782	ENSP00000345968	634	17	13.6	15.9	5.7	3.3	1.3	10.3	16.7	3.3	9.3	0
ENSP00000356770	F5	coagulation factor V (proaccelerin, labile factor) [Source:HGNC Symbol;Acc:3542]	5.33333	33	26.3333	60	1	6.66667	8	9.66667	7	7	6	4	0	11	14	9	3	6	0	9	46	31	37	11	0	31	104	42	16	17	0	39	EQUIVALENT	84	ENSP00000356771	2229	5	4.6	4.4	2.2	0	6.2	8.9	5.2	1.6	3.1	0
ENSP00000269141	CDH2	cadherin 2, type 1, N-cadherin (neuronal) [Source:HGNC Symbol;Acc:1759]	1.33333	19	14.3333	59.3333	0.666667	2.66667	2.66667	4.66667	2	3	4	1	0	3	6	5	2	2	0	4	13	9	34	1	0	25	93	43	4	9	0	51	DIFFERENTIABLE	702		906	5.2	4.4	7.8	1.3	0	3.9	12.9	9.4	2.3	2.6	0
ENSP00000305334	FSTL5	follistatin-like 5 [Source:HGNC Symbol;Acc:21386]	5.66667	35.6667	36.6667	58.3333	3	10	9.66667	11.6667	5	6	5	11	0	9	15	14	9	14	0	15	12	14	11	39	0	24	85	56	17	72	0	79	SUPERSET	113	ENSP00000368462	847	6	9.1	6.6	14	0	12.8	20.4	18.2	11.2	17.9	0
ENSP00000262776	LGALS3BP	lectin, galactoside-binding, soluble, 3 binding protein [Source:HGNC Symbol;Acc:6564]	4	34	36	58	0.666667	5	6.66667	6.66667	7	10	6	2	1	4	8	6	1	6	0	6	29	47	23	7	6	42	102	66	6	19	0	49	DIFFERENTIABLE	686		585	17.3	19.5	13.8	3.9	1.7	8.5	18.3	14.7	1.7	12.5	0
ENSP00000265342	FSTL4	follistatin-like 4 [Source:HGNC Symbol;Acc:21389]	2.33333	21.6667	16.3333	58	1.33333	5	4	6.33333	4	2	4	4	0	4	8	7	4	6	0	7	18	10	20	8	0	10	77	39	7	29	0	77	DIFFERENTIABLE	113		842	7.6	3.2	7.4	6.2	0	5.7	12.8	10.7	5.8	9.5	0
ENSP00000264071	TUBB4A	tubulin, beta 4A class IVa [Source:HGNC Symbol;Acc:20774]	74.6667	317	119	57.3333	4	14.6667	10	6	15	13	2	7	3	10	2	22	7	7	2	14	187	131	3	75	52	137	3	689	160	89	12	166	DIFFERENTIABLE	306		444	43.2	40.5	7.9	20	7.7	26.6	6.8	59	18.7	18.2	5.4
ENSP00000229277	ENO2	enolase 2 (gamma, neuronal) [Source:HGNC Symbol;Acc:3353]	29	165.667	36	57	5	7.33333	6	6.33333	7	2	3	3	4	10	4	12	8	6	3	12	126	56	21	18	10	20	20	353	64	32	13	130	DIFFERENTIABLE	308		434	27.4	7.8	9.9	8.8	7.6	25.3	15.2	33.4	20	16.6	7.6
ENSP00000298841	SERPINA4	serpin peptidase inhibitor, clade A (alpha-1 antiproteinase, antitrypsin), member 4 [Source:HGNC Symbol;Acc:8948]	14	26.6667	25.6667	57	2.33333	6	6	9	8	10	9	4	1	3	13	6	6	5	0	5	39	32	32	24	1	18	115	17	41	27	0	24	DISCRETE	346		427	23	26.5	24.4	11.7	2.1	8.4	34.4	14.1	13.8	10.5	0
ENSP00000226355	AFM	afamin [Source:HGNC Symbol;Acc:316]	1	42.6667	38.6667	56.6667	0.666667	5.33333	6.33333	8.33333	7	11	9	1	1	5	8	8	1	3	0	8	61	94	76	2	1	14	35	65	2	8	0	59	DISCRETE	1626		599	12.9	19	16.7	2.3	1.2	10.5	15	14.5	1.2	4.8	0
ENSP00000360281	C8B	complement component 8, beta polypeptide [Source:HGNC Symbol;Acc:1353]	1	67.6667	23.6667	55	0.666667	5	5	6.66667	9	12	9	0	1	0	4	6	1	3	0	7	179	55	104	0	1	0	10	24	2	16	0	51	DISCRETE	448		591	16.9	22.3	15.4	0	1	0	7.3	11.3	1	3	0
ENSP00000309297			10	44	34.6667	54.3333	2	5.66667	5.66667	7.33333	3	5	4	6	1	5	8	8	5	7	0	10	26	31	20	39	3	17	79	67	27	56	0	64	DISCRETE	2293		806	6.8	10.4	8.9	11.2	1.5	9.4	18.2	18.2	9.8	13.5	0
ENSP00000375033	IGHV3-48	immunoglobulin heavy variable 3-48 [Source:HGNC Symbol;Acc:5606]	8	38.3333	81.6667	53.6667	1.33333	2.33333	4.66667	3.33333	5	8	5	1	1	1	2	1	3	5	0	3	62	128	88	3	3	32	30	50	21	85	0	43	DIFFERENTIABLE	115		117	41.9	51.3	41.9	9.4	11.1	16.2	32.5	16.2	25.6	35	0
ENSP00000363609			0.666667	42.3333	15.3333	53.3333	0.333333	2.66667	1	4	4	1	4	0	0	1	4	4	1	1	0	4	41	17	30	0	0	23	60	86	2	6	0	70	SUPERSET	1872	ENSP00000363610, ENSP00000363620, ENSP00000363624, ENSP00000391509, ENSP00000395514, ENSP00000398717, ENSP00000400114, ENSP00000403268, ENSP00000416567, ENSP00000417544	156	46.8	9	46.8	0	0	9	46.8	46.8	9	9	0
ENSP00000269576	KRT10	keratin 10 [Source:HGNC Symbol;Acc:6413]	445	69.6667	194.333	53	21.3333	10.6667	18.3333	11.3333	13	19	8	9	22	16	14	10	20	20	22	12	70	151	19	89	443	143	67	50	371	289	521	73	DIFFERENTIABLE	54		584	32	36.8	24.5	15.2	33.7	30.3	37.5	22.8	32.2	32.2	28.1
ENSP00000351411			2.66667	117	37	52.3333	1.33333	8.33333	5	5.33333	9	7	2	2	0	5	2	14	4	3	0	12	92	45	6	6	0	60	16	253	8	6	0	135	DIFFERENTIABLE	618		437	24.3	19.7	7.3	5	0	13.5	7.3	32	7.3	7.3	0
ENSP00000367697	ATP6AP2	ATPase, H+ transporting, lysosomal accessory protein 2 [Source:HGNC Symbol;Acc:18305]	2	16	14	51.3333	0.333333	2.33333	3	5.66667	2	5	2	0	0	2	7	5	1	2	0	8	10	15	13	0	0	11	69	38	6	16	0	72	SUPERSET	2781		350	8.9	19.1	8.9	0	0	6	32	24.6	2.3	4.6	0
ENSP00000371554	SOD3	superoxide dismutase 3, extracellular [Source:HGNC Symbol;Acc:11181]	5.33333	35	31	51	1	3.33333	2.66667	5	5	5	4	2	1	2	6	3	2	1	0	5	69	62	50	21	2	13	81	15	14	18	0	22	DISCRETE	1642		240	26.7	31.2	21.2	14.6	4.6	11.2	36.7	17.9	7.9	4.6	0
ENSP00000290575			0.666667	23.3333	18.6667	50.6667	0.666667	3	4.33333	6	4	7	4	0	0	1	8	5	2	5	0	6	31	39	28	0	0	4	87	39	2	13	0	37	DIFFERENTIABLE	630		719	9.7	13.5	9.7	0	0	1.3	16.6	8.9	5	9.3	0
ENSP00000368308	NRCAM	neuronal cell adhesion molecule [Source:HGNC Symbol;Acc:7994]	3.66667	23.3333	11.3333	50.3333	0.333333	4.66667	3.33333	8	4	3	4	3	0	3	11	7	1	4	0	9	26	8	25	10	0	6	70	34	11	20	0	56	SUPERSET	963	ENSP00000368310, ENSP00000368314, ENSP00000368317, ENSP00000401244	1236	6.6	4.4	6.6	3.6	0	3.6	15.3	11.6	1.2	4.6	0
ENSP00000325269	NRCAM	neuronal cell adhesion molecule [Source:HGNC Symbol;Acc:7994]	3.66667	22.6667	10.6667	50.3333	0.333333	4.66667	3.33333	8	4	3	4	3	0	3	11	7	1	4	0	9	26	7	25	10	0	5	66	32	11	20	0	60	SUPERSET	963		1183	6.8	4.8	6.8	3.7	0	4	16.1	12.3	1.3	4.8	0
ENSP00000252244	KRT1	keratin 1 [Source:HGNC Symbol;Acc:6412]	321.333	116.333	206.667	49.6667	22.6667	12	20.3333	9	11	24	4	12	24	17	14	13	25	20	19	9	144	134	25	105	264	104	77	100	356	382	344	47	DIFFERENTIABLE	82		644	16.5	33.2	8.5	19.9	32.8	29	29.5	21.6	30.4	28.7	23
ENSP00000375011	IGHV3-13	immunoglobulin heavy variable 3-13 [Source:HGNC Symbol;Acc:5581]	8	36.3333	79.6667	49.6667	1.33333	2	3.66667	2.66667	4	6	4	1	1	1	1	1	3	4	0	3	56	125	79	3	3	32	27	50	21	82	0	43	DIFFERENTIABLE	115		116	25.9	25.9	25.9	9.5	11.2	16.4	16.4	16.4	25.9	25.9	0
ENSP00000299610	MFAP4	microfibrillar-associated protein 4 [Source:HGNC Symbol;Acc:7035]	0	27.3333	8.33333	49.3333	0	1	0.333333	1.66667	2	1	2	0	0	0	1	1	0	0	0	2	37	25	48	0	0	0	50	45	0	0	0	50	EQUIVALENT	1013	ENSP00000378957	255	14.9	7.1	14.9	0	0	0	7.1	7.1	0	0	0
ENSP00000263273	NUCB1	nucleobindin 1 [Source:HGNC Symbol;Acc:8043]	1.33333	21	11.6667	48.6667	0.666667	4	3.33333	5	4	3	3	2	0	4	7	6	1	3	1	5	21	8	14	3	0	16	86	39	3	11	1	46	SUPERSET	235	ENSP00000385211, ENSP00000385923	461	10.8	7.4	8.7	6.1	0	9.8	19.1	13.9	2.2	7.8	2.8
ENSP00000329374	SERPINA7	serpin peptidase inhibitor, clade A (alpha-1 antiproteinase, antitrypsin), member 7 [Source:HGNC Symbol;Acc:11583]	3.33333	41.3333	37	48.3333	1	5.33333	6.33333	6	7	10	7	2	1	5	5	7	2	4	0	6	64	67	58	7	4	8	23	53	6	36	0	64	EQUIVALENT	729	ENSP00000361644	415	24.8	25.5	22.9	5.1	2.7	14.9	11.6	17.1	5.1	9.4	0
ENSP00000332613	OAF	OAF homolog (Drosophila) [Source:HGNC Symbol;Acc:28752]	0	16.3333	13.3333	48	0	2	1	4	3	1	4	1	0	1	4	2	0	1	0	4	25	15	36	6	0	20	75	18	0	5	0	33	DISCRETE	1634		273	21.6	4	25.6	4	0	4	23.4	10.3	0	4	0
ENSP00000339801	IDS	iduronate 2-sulfatase [Source:HGNC Symbol;Acc:5389]	0	22.3333	8.33333	48	0	3	1.66667	4.66667	4	2	4	1	0	2	5	4	0	1	0	5	34	10	21	2	0	4	56	31	0	11	0	67	DIFFERENTIABLE	738		550	11.3	4.4	11.3	2.7	0	4.4	13.5	10	0	2.7	0
ENSP00000362413	PGK1	phosphoglycerate kinase 1 [Source:HGNC Symbol;Acc:8896]	46.3333	165	146	46.6667	7.33333	12.3333	13.6667	5	7	17	2	8	4	15	5	22	14	9	4	8	114	143	6	60	10	250	33	321	117	45	12	101	DIFFERENTIABLE	601		417	26.6	55.2	7.7	31.2	7.7	42.4	18.7	60.9	34.5	29.5	8.2
ENSP00000418649	IGKV3-20	immunoglobulin kappa variable 3-20 [Source:HGNC Symbol;Acc:5817]	6.33333	34.3333	51.6667	44.3333	2.33333	2.66667	3.33333	5.33333	4	5	6	0	3	1	3	4	2	4	2	7	26	117	44	0	6	23	35	77	6	15	7	54	DIFFERENTIABLE	105		116	43.1	49.1	55.2	0	37.1	15.5	37.1	37.9	23.3	36.2	23.3
ENSP00000282223	SPOCK1	sparc/osteonectin, cwcv and kazal-like domains proteoglycan (testican) 1 [Source:HGNC Symbol;Acc:11251]	2.66667	18.3333	22.3333	44	0.666667	3	3.33333	4.66667	4	4	5	2	0	3	4	3	2	3	0	5	22	15	22	5	0	16	49	28	8	36	0	61	SUPERSET	3710	ENSP00000378401	439	9.6	9.8	11.6	5.2	0	7.5	9.6	7.5	4.3	7.5	0
ENSP00000261160	CNTN1	contactin 1 [Source:HGNC Symbol;Acc:2171]	0	21	9.33333	43.6667	0	4	3	6.66667	5	5	5	0	0	1	9	7	0	3	0	6	25	18	16	0	0	1	72	38	0	9	0	43	SUPERSET	783	ENSP00000325660	1007	8.3	7.7	7.1	0	0	1.4	13.6	11.1	0	4.4	0
ENSP00000320295	TUBB3	Tubulin beta-3 chain [Source:UniProtKB/Swiss-Prot;Acc:Q13509]	51.6667	270	117	43	2.66667	12.3333	8.66667	5.66667	11	11	2	7	2	9	2	19	6	6	0	13	120	131	3	92	18	143	3	598	137	77	0	123	SUPERSET	306		450	31.8	26.7	6.2	19.8	5.6	24.2	6.4	43.1	16.4	16	0
ENSP00000369816	SHBG	sex hormone-binding globulin [Source:HGNC Symbol;Acc:10839]	0	25.6667	6.66667	42.6667	0	3	1	4	4	3	5	0	0	0	2	5	0	0	0	5	58	20	55	0	0	0	12	19	0	0	0	61	DIFFERENTIABLE	2734		402	16.9	11.9	20.4	0	0	0	6.2	21.4	0	0	0
ENSP00000299367	C2	complement component 2 [Source:HGNC Symbol;Acc:1248]	0.666667	19.3333	20.3333	42	0.666667	5.33333	6	9.33333	11	12	15	2	1	1	6	3	1	5	0	7	42	43	71	3	1	1	19	13	1	17	0	36	SUPERSET	294	ENSP00000364642, ENSP00000364660, ENSP00000372853, ENSP00000392835, ENSP00000402278, ENSP00000405800, ENSP00000407961	752	18	24.3	24.1	3.7	1.5	2	10.4	5.7	1.5	7.6	0
ENSP00000218230	PCSK1N	proprotein convertase subtilisin/kexin type 1 inhibitor [Source:HGNC Symbol;Acc:17301]	4.33333	25.3333	10	40.3333	1.33333	2.33333	2.66667	4.33333	3	3	5	2	2	2	5	2	2	3	0	3	57	8	56	3	6	3	30	16	7	19	0	35	DIFFERENTIABLE	1706		260	16.2	18.8	22.7	11.9	10.4	12.7	30	16.2	11.9	13.1	0
ENSP00000411855			17	31.3333	76	39.6667	2.33333	2.33333	3.66667	4	4	5	4	1	2	2	3	2	4	4	1	5	36	109	46	5	15	33	40	53	27	86	9	33	DIFFERENTIABLE	115		139	29.5	28.8	29.5	7.9	17.3	21.6	29.5	21.6	28.8	21.6	7.9
ENSP00000253496	F12	coagulation factor XII (Hageman factor) [Source:HGNC Symbol;Acc:3530]	4	22	32	39.6667	1	4.66667	5.66667	5.33333	8	8	7	1	1	3	5	5	2	6	0	4	44	59	55	2	4	7	33	20	8	30	0	31	DISCRETE	854		615	15.6	17.6	15.4	3.3	1.3	6	13	13	3.6	12.5	0
ENSP00000298819	CRTAC1	cartilage acidic protein 1 [Source:HGNC Symbol;Acc:14882]	2	16.6667	7.66667	39.6667	1	3.66667	3	7.33333	5	5	7	2	2	1	7	4	1	3	0	8	29	11	30	2	2	2	38	19	4	10	0	51	SUPERSET	2026	ENSP00000310810, ENSP00000359623, ENSP00000359629	628	13.5	11.5	8.9	0.2	1.6	2.2	19.6	9.7	1.6	3	0
ENSP00000344829	QPCT	glutaminyl-peptide cyclotransferase [Source:HGNC Symbol;Acc:9753]	0	18.3333	1.66667	39.3333	0	2.66667	1.33333	4	4	2	4	0	0	1	4	4	0	1	0	4	30	3	23	0	0	1	20	25	0	1	0	75	DIFFERENTIABLE	3064		361	16.9	9.4	18.3	0	0	3.9	21.3	21.3	0	3.9	0
ENSP00000369317	KRT6A	keratin 6A [Source:HGNC Symbol;Acc:6443]	113	41.6667	45.6667	38.6667	10.3333	3.66667	7	4.33333	5	9	1	3	7	6	7	3	11	6	13	5	84	58	13	27	137	22	89	14	80	57	122	14	EQUIVALENT	82	ENSP00000415315	564	8.3	16.1	2.1	5.5	12.1	13.3	12.9	6.2	22	12.6	21.5
ENSP00000333326	TUBA8	tubulin, alpha 8 [Source:HGNC Symbol;Acc:12410]	4.33333	156.667	44.6667	38.6667	1.33333	8.66667	6	4	11	8	0	1	0	6	1	14	4	4	0	11	61	40	0	8	0	72	1	401	13	22	0	115	SUPERSET	618	ENSP00000412646	449	33	24.7	0	4	0	18.5	3.1	36.3	8.2	11.4	0
ENSP00000312435	DAG1	dystroglycan 1 (dystrophin-associated glycoprotein 1) [Source:HGNC Symbol;Acc:2666]	0.333333	11.6667	12.3333	38.3333	0.333333	3	2.66667	4	4	3	3	2	0	3	5	3	1	2	0	4	12	12	14	4	0	18	80	19	1	7	0	21	DIFFERENTIABLE	1837		895	6.4	5.8	5.7	3.6	0	5.4	9.3	6.4	1.2	3.6	0
ENSP00000310832	CTSF	cathepsin F [Source:HGNC Symbol;Acc:2531]	3	13	7.33333	38	0.666667	2.66667	2.33333	5.66667	2	4	6	1	0	1	6	5	2	2	0	5	10	12	21	2	0	4	50	27	9	6	0	43	DISCRETE	2959		484	3.7	8.5	10.3	2.1	0	2.1	12.8	8.9	4.1	4.1	0
ENSP00000252252	KRT6B	keratin 6B [Source:HGNC Symbol;Acc:6444]	112	42	55.3333	37.6667	8.66667	3.66667	7	4.33333	5	10	1	3	7	5	7	3	8	6	11	5	84	70	13	28	128	18	86	14	93	78	115	14	DIFFERENTIABLE	82		564	8.3	17.6	2.1	5.1	11	11.3	12.9	6.2	14.4	12.4	19.3
ENSP00000261267	LYZ	lysozyme [Source:HGNC Symbol;Acc:6740]	34	49	57.3333	37.6667	1	2.33333	2	3	3	4	3	1	1	1	3	3	1	1	1	3	27	80	18	72	19	24	62	48	81	68	2	33	DIFFERENTIABLE	1841		148	35.1	39.9	35.1	8.1	8.1	8.1	35.1	35.1	8.1	8.1	8.1
ENSP00000347665	COL18A1	collagen, type XVIII, alpha 1 [Source:HGNC Symbol;Acc:2195]	28.6667	25	34	36.3333	3.66667	3.66667	5	5.33333	3	7	4	3	3	3	8	5	5	5	3	4	40	33	19	13	12	23	41	22	68	46	6	49	SUPERSET	2874	ENSP00000352798, ENSP00000383191	1519	3.9	7	4.5	2.4	2.4	2.4	8.1	5.3	3.6	3.2	2
ENSP00000261908	NEO1	neogenin 1 [Source:HGNC Symbol;Acc:7754]	0.666667	13.6667	3.66667	36.3333	0.333333	2.33333	1.66667	5	2	2	1	1	0	1	7	4	1	2	0	7	19	2	12	2	0	4	50	20	2	5	0	47	SUPERSET	1951	ENSP00000341198	1461	2.5	2.5	1.2	0.7	0	0.7	8.8	4.8	0.7	1.7	0
ENSP00000312099	CRYGS	crystallin, gamma S [Source:HGNC Symbol;Acc:2417]	45.6667	35.3333	220.333	36	3	2.66667	6	4.33333	1	3	3	2	1	10	8	5	5	5	3	2	6	42	12	7	11	526	83	93	63	93	63	13	EQUIVALENT	146	ENSP00000376287	178	9.6	24.7	25.3	18.5	6.7	60.7	57.9	38.8	28.1	31.5	19.1
ENSP00000293308	KRT8	keratin 8 [Source:HGNC Symbol;Acc:6446]	29	55	14	35.3333	5.66667	3.33333	4.66667	3	4	12	2	1	8	2	3	5	8	0	1	4	102	37	46	1	24	5	25	62	54	0	9	35	DIFFERENTIABLE	82		483	10.1	28.4	4.8	2.5	15.3	5.6	7.7	13	17.8	0	1.4
ENSP00000331544	FBLN1	fibulin 1 [Source:HGNC Symbol;Acc:3600]	12.3333	15	20	35.3333	1.66667	2.66667	3	4	4	4	2	2	2	2	5	2	2	3	1	5	21	23	16	19	9	16	48	5	26	21	2	42	DIFFERENTIABLE	971		703	7.5	8	4.7	3.7	3.8	3.7	9.7	4.7	3.7	4.6	1.4
ENSP00000215727	SERPIND1	serpin peptidase inhibitor, clade D (heparin cofactor), member 1 [Source:HGNC Symbol;Acc:4838]	9	30	34	35	2.33333	2.33333	6.66667	6	4	9	7	0	4	3	4	3	2	8	1	7	64	66	53	0	18	12	21	26	4	24	5	31	EQUIVALENT	729	ENSP00000384050	499	8	17.4	14.2	0	7	7.2	7.6	5.4	5	15.6	1.8
sp|K1C10_HUMAN			366.667	33	151	34.3333	21.3333	9.33333	19	11	12	19	7	5	20	17	13	11	22	21	22	13	41	119	16	28	357	99	38	30	304	235	439	49	DIFFERENTIABLE	54		593	32	37.1	22.8	10.3	30	31.7	33.4	27	36.4	30.4	24.8
ENSP00000359991	PGAM1	phosphoglycerate mutase 1 (brain) [Source:HGNC Symbol;Acc:8888]	10.6667	83.3333	34.3333	34.3333	1	5.66667	4.66667	4	5	6	2	2	0	5	3	10	2	3	1	7	85	52	4	12	0	42	16	153	5	9	27	83	EQUIVALENT	422	ENSP00000390826	254	24.4	33.9	13	7.5	0	21.3	20.9	49.6	10.6	13.8	4.3
ENSP00000218388	TIMP1	TIMP metallopeptidase inhibitor 1 [Source:HGNC Symbol;Acc:11820]	2	8.33333	11.6667	34.3333	0.666667	2	2.66667	3.66667	2	3	3	2	1	2	4	2	1	3	0	4	4	9	8	9	2	18	46	12	4	8	0	49	SUPERSET	2773	ENSP00000366216	207	9.2	24.6	18.4	15	5.8	15	36.7	15	5.8	16.4	0
ENSP00000320171	PKM	pyruvate kinase, muscle [Source:HGNC Symbol;Acc:9021]	171.667	226	139	33.6667	8.33333	16.3333	16	8	13	22	4	7	6	15	10	29	13	11	6	10	134	160	8	73	133	157	33	471	287	100	95	60	SUPERSET	333	ENSP00000373745, ENSP00000403265	531	34.8	49	14.7	16.8	11.5	29.8	29.6	58.9	23	22	11.5
ENSP00000416201	IGHV3-72	immunoglobulin heavy variable 3-72 [Source:HGNC Symbol;Acc:5622]	9	26.3333	76	33.6667	1.66667	1.33333	3.66667	2.33333	3	6	3	0	2	1	1	1	2	4	1	3	29	114	46	0	5	32	27	50	20	82	2	28	DIFFERENTIABLE	115		119	21.8	37.8	21.8	0	16.8	16	16	16	16	21.8	5.9
ENSP00000263816	LRP2	low density lipoprotein receptor-related protein 2 [Source:HGNC Symbol;Acc:6694]	0.666667	11.6667	8	33.6667	0.333333	2.66667	3.33333	5.33333	3	6	3	1	0	0	5	4	1	4	0	8	15	11	8	1	0	0	40	19	2	13	0	53	DIFFERENTIABLE	1263		4655	0.9	1.6	0.9	0.3	0	0	1.4	1.1	0.3	1	0
ENSP00000328173	C1S	complement component 1, s subcomponent [Source:HGNC Symbol;Acc:1247]	8.66667	13.3333	25.6667	33.3333	1.33333	3.33333	4.33333	4.66667	4	5	3	2	2	5	8	4	2	3	0	3	16	34	24	9	6	22	67	15	20	21	0	9	SUPERSET	632	ENSP00000354057, ENSP00000385035	688	6.7	10.2	6.7	4.4	3.1	11.9	16.4	7.4	3.1	5.5	0
ENSP00000256404	PEBP4	phosphatidylethanolamine-binding protein 4 [Source:HGNC Symbol;Acc:28319]	2.33333	11	6	33.3333	0.666667	1.33333	1	3.66667	2	2	3	0	1	0	5	2	1	1	0	3	21	15	18	0	1	0	48	12	6	3	0	34	DISCRETE	2395		227	8.4	8.4	12.8	0	3.5	0	34.4	8.4	3.5	3.5	0
ENSP00000296130	CLEC3B	C-type lectin domain family 3, member B [Source:HGNC Symbol;Acc:11891]	1.33333	24.3333	25.3333	33.3333	0.333333	4	4.33333	6	4	7	5	2	0	2	5	6	1	4	0	8	29	44	39	12	0	10	28	32	4	22	0	33	EQUIVALENT	2401	ENSP00000396013	202	13.9	29.7	18.3	14.9	0	6.9	18.3	23.8	5.9	24.8	0
ENSP00000252242	KRT5	keratin 5 [Source:HGNC Symbol;Acc:6442]	161	49	50.3333	32.6667	14	7	8.33333	3.66667	9	8	1	8	20	7	5	4	11	10	11	5	90	51	13	42	250	19	71	15	133	81	100	14	DIFFERENTIABLE	82		590	15.6	13.6	2	15.1	34.1	16.3	10.7	7.8	18	17.6	16.9
ENSP00000263413	C6	complement component 6 [Source:HGNC Symbol;Acc:1339]	8.33333	21.6667	33.6667	32.3333	1.33333	6	6	7	11	10	10	3	2	1	4	4	1	7	1	7	37	51	46	8	15	2	20	20	6	48	4	31	EQUIVALENT	1536	ENSP00000338861	934	14	12.7	13.1	3.5	2.4	1.2	5.7	5.6	1.2	9.1	1.2
ENSP00000395337	LDHA	lactate dehydrogenase A [Source:HGNC Symbol;Acc:6535]	82	97.3333	60.3333	31.6667	5.66667	8.66667	7	4	8	9	2	5	4	7	1	13	9	5	4	9	106	67	2	27	54	78	1	159	158	36	34	92	SUPERSET	154		332	27.4	22	11.1	14.5	12.7	19	3.3	37.3	28.6	14.2	12.7
ENSP00000385350	CHI3L1	chitinase 3-like 1 (cartilage glycoprotein-39) [Source:HGNC Symbol;Acc:1932]	30.3333	23	63	31.6667	2	3.66667	3.66667	4	4	4	4	3	2	4	5	4	3	3	1	3	11	98	8	23	22	47	58	35	67	44	2	29	DIFFERENTIABLE	192		152	31.6	32.9	31.6	23.7	16.4	32.9	40.8	32.9	23.7	23.7	7.2
ENSP00000375010	IGHV3-11	immunoglobulin heavy variable 3-11 (gene/pseudogene) [Source:HGNC Symbol;Acc:5580]	7.33333	15	27	31.6667	1.33333	2.66667	2.66667	2.66667	4	5	4	2	1	1	2	2	2	2	1	2	37	49	50	4	8	4	9	4	6	28	8	36	DIFFERENTIABLE	115		117	35	35	35	18.8	9.4	9.4	25.6	25.6	18.8	18.8	9.4
ENSP00000376835	GRIA4	glutamate receptor, ionotropic, AMPA 4 [Source:HGNC Symbol;Acc:4574]	0.666667	14	5.33333	31.6667	0.333333	2	1.66667	3.66667	3	2	2	1	0	1	4	2	1	2	0	5	19	5	16	2	0	2	40	21	2	9	0	39	SUPERSET	2405		884	4	2.7	2.7	1	0	1.5	5	2.7	1	2.3	0
ENSP00000368678	AGRN	agrin [Source:HGNC Symbol;Acc:329]	2.33333	13.3333	8	31	1.33333	4	4	7.33333	3	3	4	2	0	4	12	7	4	5	0	6	7	4	10	8	0	6	69	25	7	14	0	14	DIFFERENTIABLE	377		2045	1.4	1.6	2.5	1.3	0	3	8.8	5.1	2.9	2.9	0
ENSP00000306864	VASN	vasorin [Source:HGNC Symbol;Acc:18517]	0.666667	16.6667	11.6667	31	0.333333	2.33333	2	3.66667	2	3	4	2	0	2	3	3	1	1	0	4	17	20	9	3	0	14	46	30	2	1	0	38	DISCRETE	3114		673	4.6	6.4	10.5	3.9	0	4.3	6.7	6.7	2.1	2.2	0
ENSP00000344786	NFASC	neurofascin [Source:HGNC Symbol;Acc:29866]	1.66667	12.6667	8	30.6667	0.666667	2.33333	3.66667	5	1	3	1	1	0	4	9	5	2	4	0	5	4	7	6	3	0	9	54	31	5	8	0	32	SUPERSET	1396	ENSP00000356141, ENSP00000385637	1240	1.4	3.3	1.4	1.4	0	4.8	10.6	5.9	1.7	3.9	0
ENSP00000256509	CHL1	cell adhesion molecule L1-like [Source:HGNC Symbol;Acc:1939]	1	15.6667	16	30	0.333333	3	4.33333	5.33333	1	3	2	1	0	6	11	7	1	4	0	3	12	9	5	1	0	18	66	34	3	21	0	19	SUPERSET	1126	ENSP00000380628	1224	1	4.2	2.2	1.1	0	7.4	12.6	10.1	0.9	4.4	0
ENSP00000369055	B4GALT1	UDP-Gal:betaGlcNAc beta 1,4- galactosyltransferase, polypeptide 1 [Source:HGNC Symbol;Acc:924]	0.333333	12.6667	3.66667	30	0.333333	2.33333	1.33333	4	3	2	2	0	0	1	5	4	1	1	0	5	15	5	10	0	0	3	48	23	1	3	0	32	DISCRETE	3547		398	12.1	7	10.1	0	0	2	22.4	19.3	2	2	0
ENSP00000375034	IGHV3-49	immunoglobulin heavy variable 3-49 [Source:HGNC Symbol;Acc:5607]	7.33333	14.6667	20	29.6667	1	1	3.66667	2	1	3	1	0	2	2	2	2	1	6	0	3	16	18	20	0	12	13	16	28	10	29	0	53	DIFFERENTIABLE	115		119	7.6	21	7.6	0	13.4	21	21	21	13.4	50.4	0
ENSP00000268097	HEXA	hexosaminidase A (alpha polypeptide) [Source:HGNC Symbol;Acc:4878]	2	14.3333	5.66667	29.3333	1.33333	3.66667	3	7.66667	5	4	7	0	2	1	9	6	1	4	1	7	12	11	15	0	4	1	42	31	1	5	1	31	SUPERSET	1074	ENSP00000398026	529	12.1	8.5	16.3	0	4.5	2.6	21.4	14.2	3	8.3	1.5
ENSP00000362212			11.6667	10	21	29	2.66667	3.33333	2.66667	6.66667	5	3	4	0	4	1	8	5	3	4	1	8	8	13	6	0	8	16	34	22	26	34	1	47	SUPERSET	1283	ENSP00000378394, ENSP00000378398, ENSP00000384385	559	10.9	5.9	7.7	0	7.9	2	14.7	9.1	5.9	9.1	1.6
ENSP00000220478	SCG3	secretogranin III [Source:HGNC Symbol;Acc:13707]	1.33333	7.66667	4.33333	29	0.333333	1.33333	1.66667	2.66667	2	1	2	0	0	1	4	2	1	3	0	2	13	4	12	0	0	1	44	10	4	8	0	31	DISCRETE	602		468	8.1	2.8	8.1	0	0	4.7	17.9	8.1	2.8	10	0
ENSP00000375026	IGHV3-35	immunoglobulin heavy variable 3-35 (non-functional) [Source:HGNC Symbol;Acc:5598]	8.33333	26	69.6667	28.3333	1.33333	1	3	2	2	4	2	0	2	1	2	1	2	4	0	2	28	100	37	0	5	32	29	50	20	77	0	19	DIFFERENTIABLE	115		117	16.2	25.6	16.2	0	20.5	16.2	29.1	16.2	16.2	25.6	0
ENSP00000355180	COL6A1	collagen, type VI, alpha 1 [Source:HGNC Symbol;Acc:2211]	2.66667	11	14	28.3333	1	4.33333	6	6.33333	5	4	5	1	1	6	7	7	2	8	0	7	12	12	17	4	2	17	44	17	6	13	0	24	DIFFERENTIABLE	1057		1028	6.5	4.3	6.9	1.8	0.9	6.7	9.3	10.3	2.7	11	0
ENSP00000375009	IGHV3-9	immunoglobulin heavy variable 3-9 [Source:HGNC Symbol;Acc:5628]	9	13.3333	31	28	1.66667	2	4	2	4	7	3	1	3	1	2	1	2	4	0	1	35	52	49	3	16	11	11	2	11	30	0	24	DIFFERENTIABLE	115		118	25.4	48.3	25.4	9.3	22.9	13.6	29.7	13.6	22.9	32.2	0
ENSP00000375013	IGHV3-16	immunoglobulin heavy variable 3-16 (non-functional) [Source:HGNC Symbol;Acc:5583]	7.66667	27	67	28	1	1.33333	2.33333	2	3	3	3	0	1	1	1	1	2	3	0	2	31	96	38	0	3	32	27	50	20	73	0	19	DIFFERENTIABLE	115		117	32.5	16.2	32.5	0	11.1	16.2	16.2	16.2	16.2	16.2	0
ENSP00000374778	IGKV4-1	immunoglobulin kappa variable 4-1 [Source:HGNC Symbol;Acc:5834]	0	18.6667	20.3333	28	0	2.33333	2.66667	4.33333	3	4	4	0	0	1	4	4	0	3	0	5	19	47	29	0	0	3	11	37	0	11	0	44	DIFFERENTIABLE	105		121	29.8	34.7	34.7	0	0	14.9	42.1	34.7	0	27.3	0
ENSP00000291440	CPAMD8	C3 and PZP-like, alpha-2-macroglobulin domain containing 8 [Source:HGNC Symbol;Acc:23228]	5	17.6667	12.6667	27.6667	1.33333	5.33333	4	6.33333	5	3	2	4	0	4	8	7	4	5	0	9	12	8	4	13	0	6	42	28	15	24	0	37	SUPERSET	1529	ENSP00000402505	1932	4.9	1.5	2.1	1.9	0	2.1	5.3	5.5	2.6	2.6	0
ENSP00000334983	PKM	pyruvate kinase, muscle [Source:HGNC Symbol;Acc:9021]	172.667	256.667	154.667	27.3333	7.66667	17.3333	16.6667	7.33333	14	25	4	8	6	15	8	30	12	10	5	10	140	212	8	78	130	160	26	552	299	92	89	48	SUPERSET	333		531	39.5	57.1	14.7	18.8	12.2	30.5	24.7	60.1	23.5	20.7	10.2
ENSP00000328358	KRT79	keratin 79 [Source:HGNC Symbol;Acc:28930]	35.3333	30.3333	22.3333	27	4.66667	2	3.33333	2	2	3	1	2	5	4	2	2	5	3	4	3	68	30	13	10	29	10	58	13	28	27	49	10	DIFFERENTIABLE	82		535	4.3	5.8	2.2	4.5	7.7	6.7	4.3	3.6	5.8	4.5	5.8
ENSP00000262722	FBLN1	fibulin 1 [Source:HGNC Symbol;Acc:3600]	12.3333	13.6667	17.6667	27	1.66667	2.66667	2.33333	3.33333	4	2	2	2	2	2	4	2	2	3	1	4	18	16	8	19	9	16	32	4	26	21	2	41	SUPERSET	971	ENSP00000385521	683	7.2	4.4	4.4	3.8	4	3.8	7.8	4.4	3.8	4.7	1.5
ENSP00000343746	CORO2A	coronin, actin binding protein, 2A [Source:HGNC Symbol;Acc:2255]	0	9	1.33333	27	0	0.666667	0.333333	1	1	1	1	0	0	0	1	1	0	0	0	1	13	4	26	0	0	0	22	14	0	0	0	33	EQUIVALENT	2449	ENSP00000364218	525	4.2	4.2	4.2	0	0	0	4.2	4.2	0	0	0
ENSP00000234590	ENO1	enolase 1, (alpha) [Source:HGNC Symbol;Acc:3350]	198	635.667	266.667	26.6667	11	18	18.3333	4.66667	18	21	2	7	11	21	4	29	13	13	9	8	554	328	10	235	78	317	11	1118	440	155	76	59	DIFFERENTIABLE	308		434	50.2	53.7	6.7	19.6	22.8	40.8	10.8	63.4	25.8	28.6	20.7
ENSP00000312081	SSH3	slingshot protein phosphatase 3 [Source:HGNC Symbol;Acc:30581]	1.33333	11	0.333333	26.6667	0.333333	1	0.333333	1	1	1	1	1	0	0	1	1	1	0	0	1	19	1	22	2	0	0	26	12	4	0	0	32	DISCRETE	4098		659	2.6	2.6	2.6	2	0	0	2.6	2.6	2	0	0
ENSP00000419425	PPIA	peptidylprolyl isomerase A (cyclophilin A) [Source:HGNC Symbol;Acc:9253]	57.3333	77	34.6667	26.3333	5.33333	8	7.33333	4.66667	10	8	3	3	6	8	2	11	7	6	3	9	97	35	4	15	50	44	3	119	91	25	31	72	SUPERSET	491		165	74.5	47.3	23	12.1	25.5	37.6	12.1	74.5	41.8	27.3	12.1
ENSP00000366460	PLXDC2	plexin domain containing 2 [Source:HGNC Symbol;Acc:21013]	0.333333	9.33333	4.33333	26	0.333333	1.33333	1.33333	2	2	2	2	0	0	1	2	2	0	1	1	2	19	7	18	0	0	4	34	9	0	2	1	26	DIFFERENTIABLE	638		529	6.2	3.8	6.2	0	0	2.3	6.2	6.2	0	2.3	1.3
ENSP00000215539	IGFALS	insulin-like growth factor binding protein, acid labile subunit [Source:HGNC Symbol;Acc:5468]	0	20	7.66667	26	0	4	2.66667	5.33333	5	3	4	0	0	1	5	7	0	4	0	7	17	10	15	0	0	1	16	43	0	12	0	47	EQUIVALENT	1474	ENSP00000416683	605	12.6	7.3	11.4	0	0	2.1	13.6	16	0	7.4	0
ENSP00000223271	RARRES2	retinoic acid receptor responder (tazarotene induced) 2 [Source:HGNC Symbol;Acc:9868]	3.66667	11	13.6667	25.3333	0.666667	2.66667	3	4	5	2	3	1	0	2	4	2	2	5	0	5	19	7	14	7	0	9	26	7	11	25	0	36	SUPERSET	767	ENSP00000418009, ENSP00000418483	163	42.3	18.4	35.6	7.4	0	18.4	42.3	18.4	15.3	25.2	0
ENSP00000374805	IGKV3D-20	immunoglobulin kappa variable 3D-20 [Source:HGNC Symbol;Acc:5825]	2.66667	18	19.3333	25.3333	1	1.66667	1.33333	3	3	3	4	0	2	0	2	2	1	1	0	3	14	47	25	0	4	0	16	40	4	11	0	35	DIFFERENTIABLE	105		116	35.3	37.1	43.1	0	21.6	0	29.3	29.3	7.8	7.8	0
ENSP00000412189	PGAM4	phosphoglycerate mutase family member 4 [Source:HGNC Symbol;Acc:21731]	0.333333	58.6667	14.6667	25.3333	0.333333	2	2.33333	2	2	3	1	0	0	2	2	4	1	2	0	3	69	24	3	0	0	18	12	107	1	2	0	61	DIFFERENTIABLE	422		254	12.2	20.5	5.5	0	0	13.4	12.2	26.4	6.3	13	0
ENSP00000355645	ACTA1	actin, alpha 1, skeletal muscle [Source:HGNC Symbol;Acc:129]	77.3333	149	161	25	6	7.33333	11	4.33333	7	15	2	4	6	11	5	11	7	7	5	6	73	157	9	112	69	291	13	262	107	35	56	53	SUPERSET	35		377	19.9	46.7	7.2	16.7	16.4	34	15.1	33.4	19.4	22.5	14.1
ENSP00000299427	TPP1	tripeptidyl peptidase I [Source:HGNC Symbol;Acc:2073]	5	12.3333	18.6667	25	0.666667	2.33333	2	4.66667	2	2	2	2	0	2	5	3	2	2	0	7	8	7	8	15	0	7	19	14	15	42	0	48	SUPERSET	795	ENSP00000369169, ENSP00000388762	563	6.2	5	6.2	5.7	0	5.7	16	9.8	5.7	5.7	0
ENSP00000374537	GLB1L3	galactosidase, beta 1-like 3 [Source:HGNC Symbol;Acc:25147]	1	8	6	25	0.333333	0.666667	1	1.33333	1	1	2	0	0	1	1	1	1	1	0	1	12	12	16	0	0	5	20	12	3	1	0	39	SUPERSET	2329	ENSP00000386533, ENSP00000396615	313	2.6	2.6	6.1	0	0	2.6	2.6	2.6	2.6	2.6	0
ENSP00000356634	PAPPA2	pappalysin 2 [Source:HGNC Symbol;Acc:14615]	0	8.66667	3.33333	25	0	2.33333	0.666667	3.66667	3	1	2	1	0	1	6	3	0	0	0	3	13	9	8	1	0	1	39	12	0	0	0	28	DIFFERENTIABLE	1797		1791	3.1	1.1	2	1	0	1	5.2	2.8	0	0	0
ENSP00000263593	SIAE	sialic acid acetylesterase [Source:HGNC Symbol;Acc:18187]	0	3	1.66667	25	0	2.33333	1	5	3	0	2	1	0	1	6	3	0	2	0	7	5	0	3	1	0	2	33	3	0	3	0	39	DISCRETE	968		523	9.8	0	9.8	2.7	0	2.7	15.5	6.5	0	4.6	0
ENSP00000224181	C8G	complement component 8, gamma polypeptide [Source:HGNC Symbol;Acc:1354]	3.33333	33.6667	31	24.6667	0.666667	4	3.66667	5.33333	6	6	8	1	1	3	3	5	1	2	0	5	56	47	35	12	6	21	21	33	4	25	0	18	DIFFERENTIABLE	1069		202	38.6	39.6	49	7.4	5.4	20.8	23.8	34.7	5.4	12.9	0
ENSP00000216658	PAPLN	papilin, proteoglycan-like sulfated glycoprotein [Source:HGNC Symbol;Acc:19262]	1	10.6667	0.333333	24.6667	0.333333	1.66667	0.333333	2.66667	2	1	2	0	0	0	4	3	1	0	0	2	17	1	11	0	0	0	37	15	3	0	0	26	SUPERSET	1414	ENSP00000403403	1235	3.6	0.1	3.6	0	0	0	6	3.6	1.3	0	0
ENSP00000399826	IGHV3-43	immunoglobulin heavy variable 3-43 [Source:HGNC Symbol;Acc:5604]	0.333333	13.3333	18	24.6667	0.333333	1.66667	2.33333	1.66667	3	4	3	1	0	1	1	1	1	2	0	1	29	41	45	3	0	2	5	8	1	11	0	24	DIFFERENTIABLE	115		118	25.4	25.4	25.4	9.3	0	16.1	16.1	16.1	9.3	25.4	0
ENSP00000420118	IGKV3-11	immunoglobulin kappa variable 3-11 [Source:HGNC Symbol;Acc:5815]	14.3333	14.6667	24	24.3333	1	1.66667	2	3.33333	2	4	4	1	1	0	1	2	1	2	1	5	7	44	23	3	18	0	15	34	16	28	9	35	DIFFERENTIABLE	105		115	23.5	35.7	35.7	7.8	7.8	0	15.7	23.5	7.8	20.9	7.8
ENSP00000258145	GNS	glucosamine (N-acetyl)-6-sulfatase [Source:HGNC Symbol;Acc:4422]	0.666667	10	15.3333	24.3333	0.333333	2.66667	2	5	4	3	4	2	0	0	5	2	1	3	0	6	10	17	16	6	0	0	24	14	2	29	0	33	EQUIVALENT	624	ENSP00000413130	552	9.4	6.9	10.5	4.3	0	0	11.6	4.5	2.2	6.2	0
ENSP00000262768	TIMP2	TIMP metallopeptidase inhibitor 2 [Source:HGNC Symbol;Acc:11821]	0	12	1.66667	24.3333	0	1	0.666667	1.66667	1	1	1	0	0	0	2	2	0	1	0	2	17	4	14	0	0	0	24	19	0	1	0	35	DISCRETE	164		220	9.1	9.1	9.1	0	0	0	15.9	15.9	0	6.8	0
ENSP00000301522	PRDX2	peroxiredoxin 2 [Source:HGNC Symbol;Acc:9353]	39.3333	91.3333	43.6667	24	4.33333	5	5.33333	3.66667	6	8	3	1	5	5	3	8	4	3	4	5	101	71	6	1	40	39	23	172	60	21	18	43	DIFFERENTIABLE	595		198	31.3	27.8	14.6	5.6	20.7	27.8	14.6	27.8	20.7	14.1	19.2
ENSP00000375015	IGHV3-20	immunoglobulin heavy variable 3-20 [Source:HGNC Symbol;Acc:5585]	1.33333	13	15.6667	24	1	1.66667	2	1.66667	3	4	3	1	1	1	1	1	2	1	0	1	35	37	47	3	2	1	1	1	2	9	0	24	DIFFERENTIABLE	115		117	25.6	25.6	25.6	9.4	9.4	16.2	16.2	16.2	18.8	9.4	0
ENSP00000282992	PAM	peptidylglycine alpha-amidating monooxygenase [Source:HGNC Symbol;Acc:8596]	0.333333	11.3333	2	24	0.333333	2.33333	1	4.33333	3	2	3	0	0	0	5	4	1	1	0	5	17	4	13	0	0	0	26	17	1	2	0	33	SUPERSET	1235	ENSP00000306100, ENSP00000314638, ENSP00000369125, ENSP00000396493, ENSP00000403461	887	6.5	4.7	6.5	0	0	0	9	7.6	1.5	1.5	0
ENSP00000295956	FLNB	filamin B, beta [Source:HGNC Symbol;Acc:3755]	38.6667	18	74.3333	23.6667	6	3.33333	3	2.33333	2	5	2	2	6	2	2	6	11	2	1	3	17	84	24	3	30	54	19	34	79	85	7	28	SUPERSET	65	ENSP00000351339, ENSP00000415599, ENSP00000420213	2602	1	2.3	1	1	2.5	1	1	3.2	5.9	1	0.4
ENSP00000318697	TUBB6	tubulin, beta 6 class V [Source:HGNC Symbol;Acc:20776]	26.6667	116	62.3333	23.6667	1.66667	7.33333	4.66667	4	7	6	1	2	2	5	1	13	3	3	0	10	68	72	1	24	16	81	2	256	64	34	0	68	DIFFERENTIABLE	306		446	18.4	17.3	2.2	4.5	5.6	14.8	2.2	28.5	7.8	7.8	0
ENSP00000273291			3.33333	14.6667	17.3333	23.6667	1.66667	3.33333	4.33333	4.33333	6	6	6	1	2	2	0	3	2	5	1	7	31	24	35	1	7	3	0	12	2	25	1	36	SUPERSET	1920	ENSP00000415769	885	11	7.8	9.5	1.1	2.8	2.3	0	4.2	2.8	5.8	1.7
ENSP00000377783	PROS1	protein S (alpha) [Source:HGNC Symbol;Acc:9456]	2	13	11	23.6667	0.666667	3	3.66667	5	6	6	6	1	0	3	6	2	2	2	0	3	25	25	15	2	0	5	38	12	6	3	0	18	DIFFERENTIABLE	270		676	15.4	10.4	14.5	1.6	0	5	14.9	3.4	2.8	3.6	0
ENSP00000360635	DPP7	dipeptidyl-peptidase 7 [Source:HGNC Symbol;Acc:14892]	1.33333	15	6	23.6667	1	2	1.33333	4	2	2	2	1	1	0	5	3	1	2	1	5	22	12	11	1	1	0	38	22	2	6	1	22	DISCRETE	1413		492	6.3	5.1	3.5	2.4	2.4	0	11.8	9.3	2.6	5.1	2.4
ENSP00000297283	PGAM2	phosphoglycerate mutase 2 (muscle) [Source:HGNC Symbol;Acc:8889]	0.333333	56.6667	13.3333	23.6667	0.333333	1.33333	1	1	1	1	1	0	0	1	1	3	1	1	0	1	68	22	3	0	0	17	11	102	1	1	0	57	SUPERSET	422		253	5.9	5.9	5.9	0	0	5.9	5.9	16.6	6.3	6.3	0
ENSP00000368244	CHGB	chromogranin B (secretogranin 1) [Source:HGNC Symbol;Acc:1930]	0.666667	15.3333	6.66667	23.3333	0.333333	1	1.33333	2.33333	1	1	1	0	0	1	2	2	1	2	0	4	19	5	8	0	0	7	35	27	2	8	0	27	DIFFERENTIABLE	1842		677	1.8	1.8	1.8	0	0	1.8	4.1	4.1	2.4	5.2	0
ENSP00000396505	AC142381.1	AC142381.1	1.33333	12.6667	19.3333	23	1	1.33333	2.66667	1.33333	2	4	3	1	1	1	0	1	2	3	0	1	28	43	45	3	1	1	0	7	3	14	0	24	DIFFERENTIABLE	115		97	11.3	30.9	30.9	11.3	11.3	19.6	0	19.6	30.9	42.3	0
ENSP00000348877	GPI	glucose-6-phosphate isomerase [Source:HGNC Symbol;Acc:4458]	22.6667	51.3333	22	22.6667	4.33333	4.66667	5.33333	3.33333	6	7	1	0	4	6	2	8	7	3	2	7	52	40	1	0	16	20	3	102	35	6	17	64	SUPERSET	695	ENSP00000406467	558	21	18.6	2.5	0	8.8	15.9	7.2	22	16.7	7.2	4.1
ENSP00000361189	CDHR1	cadherin-related family member 1 [Source:HGNC Symbol;Acc:14550]	1.33333	17.6667	6.33333	22.6667	0.666667	3	2.33333	4	3	1	3	2	0	2	4	4	2	4	0	5	16	2	11	11	0	3	25	26	4	14	0	32	SUPERSET	261		859	6.5	2.6	6.5	2.9	0	2.9	8.8	7.8	2.9	6.3	0
ENSP00000296591	EDIL3	EGF-like repeats and discoidin I-like domains 3 [Source:HGNC Symbol;Acc:3173]	0	20	23	22.3333	0	0.666667	0.666667	1	1	1	1	0	0	1	1	1	0	0	0	1	20	49	29	0	0	20	27	40	0	0	0	11	EQUIVALENT	2355	ENSP00000369483	480	3.1	3.1	3.1	0	0	3.1	3.1	3.1	0	0	0
ENSP00000295633	FSTL1	follistatin-like 1 [Source:HGNC Symbol;Acc:3972]	2.33333	13	10.3333	21.6667	0.666667	1.33333	2	1.66667	1	3	1	1	0	1	2	2	2	2	0	2	17	9	16	3	0	5	12	19	7	17	0	37	EQUIVALENT	2454	ENSP00000394355	308	2.6	8.4	2.6	2.6	0	2.6	5.2	5.2	5.2	5.2	0
ENSP00000359539	GOT1	glutamic-oxaloacetic transaminase 1, soluble [Source:HGNC Symbol;Acc:4432]	14.6667	26	6.33333	21.3333	2.33333	5.66667	3.33333	4.33333	7	3	1	4	1	4	4	6	6	3	0	8	20	6	4	6	2	8	11	52	42	5	0	49	DISCRETE	1611		413	28.6	14.5	5.1	12.6	1.9	12.3	20.1	28.6	16.7	7.7	0
ENSP00000318472	NCAM1	neural cell adhesion molecule 1 [Source:HGNC Symbol;Acc:7656]	2.66667	15.3333	16.6667	21	0.666667	3.66667	3.66667	5	2	4	2	3	0	4	8	6	2	3	0	5	5	11	4	12	0	23	42	29	8	16	0	17	SUPERSET	1216	ENSP00000381054	857	3.9	6.4	3.9	4.6	0	6.7	14.2	10.7	2.7	4.2	0
ENSP00000343924	PRELP	proline/arginine-rich end leucine-rich repeat protein [Source:HGNC Symbol;Acc:9357]	30	29.3333	23	20.6667	3	4.33333	6.33333	5	5	10	3	1	1	5	7	7	5	4	3	5	39	32	9	14	30	17	35	35	42	20	18	18	EQUIVALENT	1437	ENSP00000411768	382	14.7	33.8	9.4	3.1	3.1	16.5	25.1	24.6	15.2	12	9.2
ENSP00000345179	APOD	apolipoprotein D [Source:HGNC Symbol;Acc:612]	31.3333	25.3333	52	20.3333	3.66667	2.66667	6.33333	3.33333	3	10	5	2	4	6	3	3	6	3	1	2	43	89	46	16	30	53	10	17	63	14	1	5	SUPERSET	2060	ENSP00000415235	189	30.2	39.7	33.9	13.2	23.3	33.3	30.2	30.2	31.7	23.3	4.8
ENSP00000314299	CFHR1	complement factor H-related 1 [Source:HGNC Symbol;Acc:4888]	11.3333	11.3333	36	20.3333	3	3.66667	6.66667	3.33333	4	11	3	4	3	3	4	3	5	6	1	3	14	65	29	12	16	8	26	8	17	35	1	6	DIFFERENTIABLE	915		330	17.3	37.6	14.5	17.9	10	10.6	21.8	15.8	20.6	17.9	2.7
ENSP00000375035	IGHV5-51	immunoglobulin heavy variable 5-51 [Source:HGNC Symbol;Acc:5659]	2.33333	10	9.66667	20.3333	1	1.66667	2.33333	2.66667	1	4	2	0	1	1	2	4	1	2	1	4	15	23	33	0	3	1	5	15	1	5	3	23	DISCRETE	1822		117	11.1	44.4	21.4	0	10.3	10.3	20.5	35	10.3	18.8	10.3
ENSP00000226253	ALDOC	aldolase C, fructose-bisphosphate [Source:HGNC Symbol;Acc:418]	19.6667	71	24.3333	20	4.33333	7	4.33333	2.33333	4	1	2	3	4	9	1	14	3	3	6	4	45	2	7	4	10	65	25	164	6	6	43	28	SUPERSET	197	ENSP00000378731	364	16.8	4.4	8.2	13.5	11	29.4	4.4	58	8.5	8.5	14.6
ENSP00000224784	ACTA2	actin, alpha 2, smooth muscle, aorta [Source:HGNC Symbol;Acc:130]	78	130.667	155.333	19.6667	6.66667	7.33333	11	3.33333	7	16	1	4	7	10	4	11	8	7	5	5	59	144	7	112	70	287	12	221	108	35	56	40	SUPERSET	35	ENSP00000402373	377	19.9	46.4	4.2	16.7	17.8	31	12.2	31.8	20.7	22.5	14.1
sp|TRYP_PIG			56.3333	14.6667	42.3333	19.6667	8.66667	1.66667	5.66667	2	2	3	2	1	9	7	2	2	8	7	9	2	19	41	26	1	59	60	14	24	31	26	79	19	DIFFERENTIABLE	472		231	17.3	20.8	17.3	4.3	22.5	34.6	17.3	17.3	26	21.2	20.8
ENSP00000302393	LDHAL6B	lactate dehydrogenase A-like 6B [Source:HGNC Symbol;Acc:21481]	5	29	3.33333	19.6667	1	1.33333	1	0.666667	2	1	0	0	1	1	0	2	1	1	1	2	68	4	0	0	4	5	0	19	7	1	4	59	DIFFERENTIABLE	154		381	6.8	2.4	0	0	2.4	2.4	0	6.8	2.4	2.4	2.4
ENSP00000356969	APOA2	apolipoprotein A-II [Source:HGNC Symbol;Acc:601]	0.666667	2.33333	4	19.6667	0.333333	0.666667	1	2.66667	2	3	5	0	1	0	0	0	0	0	0	3	7	12	44	0	2	0	0	0	0	0	0	15	DISCRETE	587		100	11	22	47	0	11	0	0	0	0	0	0
ENSP00000037502	MYOC	myocilin, trabecular meshwork inducible glucocorticoid response [Source:HGNC Symbol;Acc:7610]	17.6667	15.3333	25.3333	19.3333	1	3.33333	4.66667	5.66667	2	6	3	4	0	4	8	4	3	4	0	6	4	18	4	25	0	23	42	17	53	35	0	12	DIFFERENTIABLE	2085		504	3.2	19.6	8.5	7.9	0	7.9	27.4	13.5	7.5	7.9	0
ENSP00000329797	CADM1	cell adhesion molecule 1 [Source:HGNC Symbol;Acc:5951]	1.33333	9.66667	9.33333	19	0.333333	1.33333	1.33333	2.33333	1	2	2	1	0	1	3	2	1	1	0	2	8	10	12	2	0	5	27	19	4	13	0	18	EQUIVALENT	1133	ENSP00000385329, ENSP00000395359	442	5.4	8.4	10.9	2.9	0	2.9	13.8	8.4	2.9	2.9	0
ENSP00000256861	ITIH5	inter-alpha-trypsin inhibitor heavy chain family, member 5 [Source:HGNC Symbol;Acc:21449]	1.33333	8.33333	3.33333	19	0.666667	1.33333	1.66667	3	2	1	3	0	0	1	3	2	2	3	0	3	10	6	10	0	0	1	31	15	4	3	0	16	SUPERSET	2313	ENSP00000387969	956	2.7	1.4	4.3	0	0	1.4	4.3	2.7	2	2.9	0
ENSP00000393492	IGKV2D-28	immunoglobulin kappa variable 2D-28 [Source:HGNC Symbol;Acc:5799]	10	20.6667	32.6667	18.6667	1.33333	2	3	2.66667	1	4	2	1	1	2	3	4	2	3	1	3	3	50	5	11	13	10	15	48	13	38	4	36	EQUIVALENT	105	ENSP00000419353	120	10.8	37.5	30.8	10.8	10.8	30.8	36.7	37.5	16.7	16.7	10.8
ENSP00000342070	CTSB	cathepsin B [Source:HGNC Symbol;Acc:2527]	5.33333	9.33333	8.66667	18.6667	2.66667	2.33333	3.33333	3.66667	2	5	2	1	3	1	4	4	4	4	1	5	3	9	8	5	4	8	28	20	10	9	2	20	SUPERSET	2161	ENSP00000345672, ENSP00000409917, ENSP00000415889	339	9.7	16.2	9.7	5	6.5	5	18.6	15.3	13	11.5	2.4
ENSP00000375012	IGHV3-15	immunoglobulin heavy variable 3-15 [Source:HGNC Symbol;Acc:5582]	2	8	20.6667	18.6667	1	1.33333	2	2.66667	3	2	3	0	1	1	2	1	1	3	1	3	12	34	19	0	2	7	15	12	2	21	2	22	DIFFERENTIABLE	115		119	31.1	21.8	31.1	0	5.9	16	23.5	16	16	31.1	5.9
ENSP00000374829	IGLV1-47	immunoglobulin lambda variable 1-47 [Source:HGNC Symbol;Acc:5880]	4.66667	8.33333	15.3333	18	0.666667	1.66667	2.33333	2.66667	2	3	3	0	1	2	3	3	1	2	0	2	14	21	28	0	7	11	10	11	7	14	0	16	DIFFERENTIABLE	2543		117	24.8	39.3	24.8	0	14.5	28.2	39.3	39.3	14.5	28.2	0
ENSP00000269593	IGFBP4	insulin-like growth factor binding protein 4 [Source:HGNC Symbol;Acc:5473]	2.33333	9.66667	17.3333	18	0.333333	1.66667	2.66667	2.33333	2	3	2	1	0	2	3	2	1	3	0	2	11	22	15	4	0	14	29	14	7	16	0	10	DISCRETE	3568		258	11.2	15.9	10.1	5.4	0	11.2	15.9	11.2	5.4	15.9	0
ENSP00000353655	MAN2A2	mannosidase, alpha, class 2A, member 2 [Source:HGNC Symbol;Acc:6825]	0	4	2.66667	18	0	1.33333	1	2	1	1	1	1	0	2	4	2	0	0	0	1	5	3	9	1	0	5	28	6	0	0	0	17	SUPERSET	2739	ENSP00000388221	1150	1	1	1	1.1	0	2.2	5.6	2.8	0	0	0
ENSP00000331514	ACTG1	actin, gamma 1 [Source:HGNC Symbol;Acc:144]	168.333	199.667	214	17.6667	7.66667	11.3333	13.6667	5.66667	12	19	2	4	7	14	6	18	10	8	6	9	63	233	3	161	132	338	12	375	247	71	126	38	DIFFERENTIABLE	35		375	46.4	61.3	5.9	15.2	16.8	35.7	17.1	57.1	19.7	24.5	14.4
ENSP00000349960	ACTB	actin, beta [Source:HGNC Symbol;Acc:132]	168.333	199.667	213.667	17.6667	7.66667	11.3333	13.3333	5.66667	12	18	2	4	7	14	6	18	10	8	6	9	63	232	3	161	132	338	12	375	247	71	126	38	SUPERSET	35		375	46.4	56.8	5.9	15.2	16.8	35.7	17.1	57.1	19.7	24.5	14.4
ENSP00000265168			10.6667	10.3333	11.6667	17.6667	1.66667	2.33333	1.66667	2.33333	2	3	2	2	1	1	2	3	4	1	0	3	15	17	11	10	5	4	21	6	27	14	0	21	DIFFERENTIABLE	1194		390	4.4	6.9	4.4	5.1	2.6	2.6	4.4	6.9	10.5	2.6	0
ENSP00000418138	IGKV2-30	immunoglobulin kappa variable 2-30 [Source:HGNC Symbol;Acc:5785]	9.33333	11.6667	26.3333	17.6667	1	2	2.33333	2.33333	2	3	2	1	1	1	2	3	1	3	1	3	6	40	10	11	13	7	8	18	11	32	4	35	EQUIVALENT	105	ENSP00000418948	120	30.8	36.7	30.8	10.8	10.8	10.8	30.8	36.7	10.8	16.7	10.8
ENSP00000299518	IDH3A	isocitrate dehydrogenase 3 (NAD+) alpha [Source:HGNC Symbol;Acc:5384]	1	14	3.33333	17.3333	0.333333	1.33333	0.333333	1.33333	1	1	1	0	1	0	2	3	0	0	0	1	32	10	32	0	3	0	7	10	0	0	0	13	DIFFERENTIABLE	1255		366	2.7	2.7	2.7	0	2.5	0	5.2	13.1	0	0	0
ENSP00000369474			20	47	16.6667	17	3.33333	8.33333	5	4.33333	10	6	1	2	2	8	1	13	6	1	2	11	38	21	2	11	14	27	2	92	38	2	8	47	SUPERSET	36	ENSP00000369538	449	29.8	19.2	4.5	5.1	4.7	18.5	4.2	40.1	16.5	2.7	4.7
ENSP00000361502	HYI	hydroxypyruvate isomerase (putative) [Source:HGNC Symbol;Acc:26948]	6.66667	21.3333	3.33333	17	1	1.33333	1.66667	1	1	3	1	1	1	1	1	2	2	1	0	1	45	8	22	4	1	1	3	15	19	1	0	26	SUPERSET	2437		277	2.5	14.4	2.5	4.7	4.7	4	2.5	6.5	8.7	4.7	0
ENSP00000320866	CALR	calreticulin [Source:HGNC Symbol;Acc:1455]	5.66667	15.6667	11.3333	16.6667	1.33333	3.33333	3.66667	4.33333	4	6	3	1	1	2	4	5	3	3	0	6	7	17	5	5	2	6	21	35	15	11	0	24	DISCRETE	732		417	12.5	18.5	9.1	3.6	3.6	6.5	11.5	15.8	7.9	10.8	0
ENSP00000416330	TGFBI	transforming growth factor, beta-induced, 68kDa [Source:HGNC Symbol;Acc:11771]	9.66667	28.6667	13.6667	16.3333	3.33333	6.66667	4	5.33333	9	5	7	2	1	4	5	9	9	3	0	4	45	19	19	10	3	14	20	31	26	8	0	10	DIFFERENTIABLE	243		683	19.5	11.6	16.1	5	1.3	8.8	12.9	19	15.4	7.2	0
ENSP00000345344	CTSL	cathepsin L [Source:HGNC Symbol;Acc:2537]	7	10.3333	23	16.3333	1.33333	2.33333	3	3	1	3	2	3	0	2	3	3	4	4	0	4	1	6	4	23	0	8	14	7	21	55	0	31	SUPERSET	2191	ENSP00000365061	333	3	10.8	7.8	12	0	7.8	12	10.8	15	15	0
ENSP00000268150	MFGE8	milk fat globule-EGF factor 8 protein [Source:HGNC Symbol;Acc:7036]	4	4.66667	3.33333	16.3333	0.333333	1	1.33333	3.33333	1	1	2	0	0	1	3	2	1	2	0	5	2	1	2	0	0	2	20	12	12	7	0	27	DIFFERENTIABLE	664		387	4.7	2.6	6.5	0	0	2.6	11.1	6.5	2.6	5.4	0
ENSP00000332139	CFD	complement factor D (adipsin) [Source:HGNC Symbol;Acc:2771]	0.333333	14.3333	13	16.3333	0.333333	2	2.66667	3.33333	3	5	4	1	0	3	5	2	1	0	0	1	34	23	24	2	0	16	21	7	1	0	0	4	DISCRETE	4253		253	22.1	37.9	27.7	10.3	0	21.7	37.9	16.2	5.5	0	0
ENSP00000285667	HSPA13	heat shock protein 70kDa family, member 13 [Source:HGNC Symbol;Acc:11375]	0	4.66667	2.66667	15.6667	0	1	1.33333	2.33333	1	0	2	0	0	2	3	2	0	2	0	2	6	0	7	0	0	4	25	8	0	4	0	15	DISCRETE	2076		471	2.8	0	2.8	0	0	2.8	5.5	2.8	0	5.5	0
ENSP00000358966	IMPG1	interphotoreceptor matrix proteoglycan 1 [Source:HGNC Symbol;Acc:6055]	0	23.3333	0.666667	15.6667	0	2.66667	0.333333	2.33333	1	1	2	0	0	0	3	7	0	0	0	2	6	2	8	0	0	0	21	64	0	0	0	18	DISCRETE	973		797	1.9	1.9	3.4	0	0	0	4.9	11.4	0	0	0
ENSP00000301653	KRT16	keratin 16 [Source:HGNC Symbol;Acc:6423]	252.333	35.6667	115.333	15.3333	14.3333	4.33333	9.66667	3.66667	2	7	0	9	15	8	8	2	14	14	14	3	3	73	0	87	306	108	35	17	219	165	232	11	DIFFERENTIABLE	54		473	4.2	9.3	0	24.7	27.9	18.4	21.4	3.8	30.7	30.9	27.1
ENSP00000394071	GDI1	GDP dissociation inhibitor 1 [Source:HGNC Symbol;Acc:4226]	17.6667	37.6667	21.3333	15.3333	4	6.66667	4.66667	3	5	4	1	4	2	8	1	11	6	2	4	7	27	16	2	13	8	42	2	73	34	6	11	42	DIFFERENTIABLE	36		447	18.1	12.1	4.5	11.4	4.9	18.3	4.3	36.9	16.6	5.4	10.3
ENSP00000261313	PEBP1	phosphatidylethanolamine binding protein 1 [Source:HGNC Symbol;Acc:8630]	50.6667	88	62.6667	14.6667	3.66667	6	6	3.33333	5	8	0	3	3	6	3	10	6	4	2	7	23	52	0	96	8	106	12	145	140	30	4	32	DIFFERENTIABLE	3409		187	50.3	69	0	26.2	17.1	42.2	29.4	69.5	26.7	31	9.1
ENSP00000272102	ARF1	ADP-ribosylation factor 1 [Source:HGNC Symbol;Acc:652]	10.6667	59	7.66667	14.6667	1.33333	4.33333	1.66667	2	5	3	0	2	1	2	0	6	2	0	1	6	61	17	0	4	8	6	0	112	23	0	1	44	DIFFERENTIABLE	991		181	28.7	23.8	0	13.8	6.1	13.8	0	45.3	14.4	0	6.1
ENSP00000216492	CHGA	chromogranin A (parathyroid secretory protein 1) [Source:HGNC Symbol;Acc:1929]	3.66667	10	22	14.3333	1.33333	2	3.33333	3	0	1	1	3	2	4	6	3	2	5	0	2	0	6	2	15	2	21	33	15	9	39	0	8	DIFFERENTIABLE	2611		457	0	2.8	4.8	12.7	5.3	15.1	23.6	12.7	7.9	19.7	0
ENSP00000277480	LCN2	lipocalin 2 [Source:HGNC Symbol;Acc:6526]	3	13	18.6667	14.3333	1	2.33333	3.66667	2.66667	3	5	4	1	1	3	2	3	2	3	0	2	19	31	20	6	1	10	17	14	8	15	0	6	EQUIVALENT	636	ENSP00000362089, ENSP00000362104, ENSP00000362108	198	23.7	38.9	30.3	7.6	7.6	23.7	19.2	26.8	15.2	23.7	0
ENSP00000363869	VSIG4	V-set and immunoglobulin domain containing 4 [Source:HGNC Symbol;Acc:17032]	2.66667	4	10	14.3333	0.333333	1.66667	2	2.66667	2	3	2	1	0	2	5	2	1	1	0	1	8	15	6	1	0	13	36	3	8	2	0	1	SUPERSET	1778	ENSP00000411581	399	6.3	11.5	6.3	2.5	0	6.3	22.6	6.3	2.5	2.5	0
ENSP00000351682	CNDP1	carnosine dipeptidase 1 (metallopeptidase M20 family) [Source:HGNC Symbol;Acc:20675]	0.333333	9	3.33333	14.3333	0.333333	1.66667	1.66667	3	2	3	3	0	0	1	3	3	1	1	0	3	17	6	18	0	0	1	14	10	1	3	0	11	EQUIVALENT	2205	ENSP00000416242	507	7.1	9.3	9.1	0	0	2.2	9.3	9.3	2.2	2.2	0
ENSP00000361064	MINPP1	multiple inositol-polyphosphate phosphatase 1 [Source:HGNC Symbol;Acc:7102]	0.333333	4.33333	2.66667	14.3333	0.333333	1	1	2.66667	1	1	2	1	0	0	3	1	1	2	0	3	5	3	5	3	0	0	28	5	1	5	0	10	DIFFERENTIABLE	3705		487	3.1	3.1	4.9	2.9	0	0	8.2	3.1	2.9	4.7	0
ENSP00000367828	ITM2B	integral membrane protein 2B [Source:HGNC Symbol;Acc:6174]	0	6	1.33333	14.3333	0	1	0.333333	2.33333	2	1	2	0	0	0	2	1	0	0	0	3	11	4	9	0	0	0	11	7	0	0	0	23	DIFFERENTIABLE	809		266	8.6	4.9	8.6	0	0	0	9	4.9	0	0	0
ENSP00000359664	CTBS	chitobiase, di-N-acetyl- [Source:HGNC Symbol;Acc:2496]	0	4.33333	0.666667	14.3333	0	1	0.333333	2	1	1	2	0	0	0	2	2	0	0	0	2	7	2	13	0	0	0	12	6	0	0	0	18	DIFFERENTIABLE	351		385	3.9	3.6	7.5	0	0	0	7.5	7.5	0	0	0
ENSP00000325527	FBN1	fibrillin 1 [Source:HGNC Symbol;Acc:3603]	318	16.3333	48	14	20.3333	5	17	5	2	23	4	4	19	18	8	9	41	10	1	3	6	71	9	16	92	51	24	27	852	22	10	9	DIFFERENTIABLE	23		2871	1.1	11.4	2.7	1.9	8.3	9.2	4.2	5.4	17.9	4	0.3
ENSP00000233809	IGFBP2	insulin-like growth factor binding protein 2, 36kDa [Source:HGNC Symbol;Acc:5471]	13.6667	16.6667	27.3333	14	1.33333	2.66667	3.33333	2.66667	0	5	0	3	2	2	6	5	2	3	0	2	0	17	0	15	16	18	30	35	25	47	0	12	DIFFERENTIABLE	1962		325	0	22.5	0	12.6	7.7	8.9	32.9	25.8	8.9	12.6	0
ENSP00000374799	IGKV2-40	immunoglobulin kappa variable 2-40 [Source:HGNC Symbol;Acc:5789]	10	12.3333	26.6667	14	1.33333	2	2	1.66667	1	2	1	1	1	1	2	4	2	3	1	2	3	35	4	11	13	7	7	23	13	38	4	31	DIFFERENTIABLE	105		105	12.4	19	12.4	12.4	12.4	12.4	19	55.2	19	19	12.4
ENSP00000361177	LRIT1	leucine-rich repeat, immunoglobulin-like and transmembrane domains 1 [Source:HGNC Symbol;Acc:23404]	0	6.33333	0.666667	14	0	2.33333	0.666667	3.33333	3	1	1	0	0	0	5	4	0	1	0	4	3	1	3	0	0	0	25	16	0	1	0	14	DISCRETE	2230		623	7.2	2.1	2.7	0	0	0	11.2	10.4	0	1.6	0
ENSP00000167586	KRT14	keratin 14 [Source:HGNC Symbol;Acc:6416]	249.333	33.3333	115	13.6667	14.3333	4	9.66667	3.66667	4	7	1	6	15	9	7	2	15	13	13	3	7	73	1	76	314	112	29	17	219	160	215	11	DIFFERENTIABLE	54		472	11.2	9.7	3.8	15.9	24.4	23.7	18.9	3.8	30.9	32.4	25.4
ENSP00000374803	IGKV2D-26	immunoglobulin kappa variable 2D-26 [Source:HGNC Symbol;Acc:5798]	9.33333	10	23	13.6667	1	1.33333	1.33333	1.33333	2	1	1	1	1	1	1	1	1	2	1	2	4	33	4	11	13	7	6	15	11	29	4	31	EQUIVALENT	105	ENSP00000417637	120	16.7	10.8	10.8	10.8	10.8	10.8	10.8	10.8	10.8	15.8	10.8
ENSP00000338799	IL6ST	interleukin 6 signal transducer (gp130, oncostatin M receptor) [Source:HGNC Symbol;Acc:6021]	1.33333	9	5.66667	13.6667	0.333333	1.33333	1	3.66667	1	1	1	0	0	1	5	3	1	1	0	5	5	12	4	0	0	1	22	22	4	4	0	15	SUPERSET	3121	ENSP00000370698	918	1.9	1.9	1.9	0	0	1.1	8.2	5.8	1.4	1.4	0
ENSP00000309539	DPYSL2	dihydropyrimidinase-like 2 [Source:HGNC Symbol;Acc:3014]	33.6667	52.6667	24	13.3333	4.66667	9.33333	6.33333	2.66667	4	6	0	7	3	7	0	17	10	6	1	8	15	17	0	41	9	42	0	102	90	13	2	40	DIFFERENTIABLE	288		572	15.4	13.1	0	19.9	7.2	18.2	0	50.9	26.2	14.5	2.8
ENSP00000295666	IGFBP7	insulin-like growth factor binding protein 7 [Source:HGNC Symbol;Acc:5476]	2.66667	9.33333	13	13.3333	0.666667	3	3.66667	4.66667	3	3	3	1	0	4	6	5	2	4	0	5	12	6	9	1	0	12	18	15	8	21	0	13	DISCRETE	1680		282	12.8	22.7	17	5.7	0	22.7	28.7	22.7	10.3	22.7	0
ENSP00000326253	RTBDN	retbindin [Source:HGNC Symbol;Acc:30310]	0.666667	10.6667	17.3333	13.3333	0.666667	2	3	2.66667	1	3	2	2	0	3	3	3	2	3	0	3	10	20	15	3	0	19	17	19	2	13	0	8	EQUIVALENT	1092	ENSP00000416375	261	5	19.2	10.7	14.2	0	14.2	14.9	14.2	15.7	24.1	0
ENSP00000307096	RNASE4	ribonuclease, RNase A family, 4 [Source:HGNC Symbol;Acc:10047]	0.333333	13.6667	2.66667	13.3333	0.333333	1.66667	1	2	2	2	1	1	0	0	3	2	1	1	0	2	22	6	4	1	0	0	18	18	1	2	0	18	EQUIVALENT	1203	ENSP00000381081, ENSP00000381085, ENSP00000381087	147	21.1	20.4	8.8	11.6	0	0	21.8	21.1	8.8	11.6	0
ENSP00000369889	COL2A1	collagen, type II, alpha 1 [Source:HGNC Symbol;Acc:2200]	32	111.333	20.6667	13	6.66667	7.33333	7	3.33333	2	7	1	0	3	7	8	20	13	7	4	1	3	19	3	0	13	17	29	331	52	26	31	7	DIFFERENTIABLE	414		1487	1.6	8.7	1	0	3.2	8.7	9.1	24	16.4	9.9	5.5
ENSP00000366525	FTL	ferritin, light polypeptide [Source:HGNC Symbol;Acc:3999]	2.66667	23	45.6667	13	1	3	3.33333	2.66667	4	6	2	1	1	3	3	4	1	1	1	3	31	54	7	4	5	82	15	34	2	1	1	17	DISCRETE	1718		175	25.1	48	17.1	7.4	4	24.6	25.1	35.4	4	4	4
ENSP00000328808			66.6667	83.6667	70	12.6667	3	5	4	1.66667	5	4	1	3	3	4	1	7	4	4	2	3	29	70	1	40	52	74	2	182	136	66	12	35	SUPERSET	306		444	15.3	9.9	2.3	7.9	7.7	11.7	2.3	20.3	9.9	9.9	5.4
ENSP00000227667	APOC3	apolipoprotein C-III [Source:HGNC Symbol;Acc:610]	28.3333	11	28	12.6667	1.66667	2.66667	3	2.33333	3	3	4	2	1	2	2	3	3	4	1	1	16	35	31	6	42	5	5	11	38	44	5	2	EQUIVALENT	1743	ENSP00000353540, ENSP00000364494	99	35.4	44.4	51.5	19.2	16.2	33.3	33.3	51.5	36.4	47.5	16.2
ENSP00000266546	CLSTN3	calsyntenin 3 [Source:HGNC Symbol;Acc:18371]	0	3	7.33333	12.6667	0	1	2	2.33333	0	1	0	1	0	2	5	2	0	3	0	2	0	1	0	4	0	6	28	5	0	15	0	10	DISCRETE	616		956	0	1.4	0	1.5	0	3	7.2	3.3	0	4.1	0
ENSP00000391481	TKT	transketolase [Source:HGNC Symbol;Acc:11834]	33	84.6667	63.3333	12.3333	3.33333	5	7.33333	1.66667	4	11	0	3	2	8	1	8	6	3	2	4	61	88	0	26	2	94	1	167	79	8	18	36	SUPERSET	1455	ENSP00000405455, ENSP00000417773	631	9	26	0	8.6	3.3	19	2.2	22.5	13.9	9.2	3.3
ENSP00000375008	IGHV1-8	immunoglobulin heavy variable 1-8 [Source:HGNC Symbol;Acc:5559]	18.3333	4	36.6667	12.3333	2.33333	1.33333	3	2.66667	2	4	2	1	3	2	3	1	2	3	2	3	3	38	3	1	26	16	21	8	15	56	14	13	DIFFERENTIABLE	1502		117	22.2	32.5	19.7	9.4	24.8	19.7	24.8	10.3	19.7	24.8	19.7
ENSP00000375042	IGHV1-69	immunoglobulin heavy variable 1-69 [Source:HGNC Symbol;Acc:5558]	18.3333	3.66667	36.6667	12.3333	2.33333	1	3	2.66667	1	3	2	1	3	2	3	1	2	4	2	3	2	34	3	1	26	16	21	8	15	60	14	13	DIFFERENTIABLE	1502		117	9.4	24.8	19.7	9.4	24.8	19.7	24.8	10.3	19.7	30.8	19.7
ENSP00000375031	IGHV1-46	immunoglobulin heavy variable 1-46 [Source:HGNC Symbol;Acc:5554]	18.3333	3.66667	36	12.3333	2.33333	1	3	2.66667	1	3	2	1	3	2	3	1	2	4	2	3	2	34	3	1	26	16	21	8	15	58	14	13	DIFFERENTIABLE	1502		117	9.4	24.8	19.7	9.4	24.8	19.7	24.8	10.3	19.7	32.5	19.7
ENSP00000374832	IGLV1-44	immunoglobulin lambda variable 1-44 [Source:HGNC Symbol;Acc:5879]	4.66667	2.33333	12	12.3333	0.666667	1	2	1.66667	1	2	2	0	1	2	2	2	1	2	0	1	3	11	20	0	7	11	7	4	7	14	0	10	DIFFERENTIABLE	2543		117	13.7	28.2	13.7	0	14.5	28.2	28.2	28.2	14.5	28.2	0
ENSP00000002165	FUCA2	fucosidase, alpha-L- 2, plasma [Source:HGNC Symbol;Acc:4008]	0.666667	3.66667	4	12.3333	0.333333	1.66667	1.33333	2.33333	2	1	1	0	0	1	3	3	1	2	0	3	3	2	2	0	0	1	20	8	2	9	0	15	EQUIVALENT	775	ENSP00000343380, ENSP00000356557	467	6	2.4	2.4	0	0	2.4	8.4	8.4	2.4	4.7	0
ENSP00000261994	SERPINA10	serpin peptidase inhibitor, clade A (alpha-1 antiproteinase, antitrypsin), member 10 [Source:HGNC Symbol;Acc:15996]	0	12.6667	9.33333	12.3333	0	2.33333	3	4	4	6	5	1	0	0	3	2	0	3	0	4	29	23	23	1	0	0	5	8	0	5	0	9	EQUIVALENT	2375	ENSP00000376809	444	13.3	12.6	13.5	2.3	0	0	8.3	5.9	0	6.5	0
ENSP00000367151	PCDH17	protocadherin 17 [Source:HGNC Symbol;Acc:14267]	0	8	6.66667	12.3333	0	0.666667	0.666667	1	1	1	1	0	0	1	1	1	0	0	0	1	12	11	16	0	0	9	11	12	0	0	0	10	DISCRETE	4250		1159	1.7	1.7	1.7	0	0	1.7	1.7	1.7	0	0	0
ENSP00000295874	PTPRG	protein tyrosine phosphatase, receptor type, G [Source:HGNC Symbol;Acc:9671]	0	3	4.66667	12.3333	0	2	1.33333	3	1	1	2	1	0	2	5	4	0	1	0	2	3	2	4	1	0	7	24	5	0	5	0	9	EQUIVALENT	2478	ENSP00000373216, ENSP00000377975, ENSP00000418112	1416	0.7	0.7	1.8	0.9	0	1.6	4.4	3.5	0	0.7	0
ENSP00000231061	SPARC	secreted protein, acidic, cysteine-rich (osteonectin) [Source:HGNC Symbol;Acc:11219]	0	3.33333	1.66667	12.3333	0	1	1	1.66667	2	2	1	0	0	0	2	1	0	1	0	2	6	3	5	0	0	0	19	4	0	2	0	13	DISCRETE	3824		303	11.6	11.6	6.3	0	0	0	11.6	6.3	0	4.6	0
ENSP00000254043	KRT15	keratin 15 [Source:HGNC Symbol;Acc:6421]	220.333	27.6667	100.333	12	8.66667	3.33333	6	2	3	6	0	5	11	5	4	2	9	7	6	2	6	71	0	60	293	100	26	17	189	130	179	10	SUPERSET	54	ENSP00000377546, ENSP00000377550	456	6.6	7.7	0	9.2	16.9	10.1	8.1	3.9	14.9	12.3	10.1
ENSP00000181383	CPB2	carboxypeptidase B2 (plasma) [Source:HGNC Symbol;Acc:2300]	10	13.6667	20	12	1	3	4	5.33333	5	4	4	1	0	4	6	3	3	4	0	6	10	10	5	25	0	23	17	6	30	27	0	14	DIFFERENTIABLE	3157		423	12.1	11.3	11.1	2.8	0	13	15.6	9.2	9.2	10.9	0
ENSP00000303452	TRH	thyrotropin-releasing hormone [Source:HGNC Symbol;Acc:12298]	0.333333	5.33333	6	12	0.333333	1.66667	1	3	0	1	3	2	0	0	2	3	1	2	0	4	0	5	11	4	0	0	8	12	1	13	0	17	DISCRETE	255		242	0	4.1	24	8.3	0	0	12.8	16.9	4.1	8.3	0
ENSP00000308452	KRT17	keratin 17 [Source:HGNC Symbol;Acc:6427]	197.333	20	94	11.6667	13	3	6.66667	2.66667	3	7	0	4	14	4	6	2	11	9	14	2	4	72	0	39	242	96	25	17	154	114	196	10	DIFFERENTIABLE	54		432	9.5	10.6	0	7.4	22.9	7.9	14.4	4.2	22	20.4	27.5
ENSP00000200639	LAMP2	lysosomal-associated membrane protein 2 [Source:HGNC Symbol;Acc:6501]	2	5	3.33333	11.6667	0.333333	1.66667	1.33333	3	3	2	3	0	0	1	3	2	1	1	0	3	11	5	10	0	0	1	17	4	6	4	0	8	SUPERSET	1138	ENSP00000360386, ENSP00000408411	410	7.1	4.9	7.1	0	0	2	7.1	4.9	2	2	0
ENSP00000280800	PLBD2	phospholipase B domain containing 2 [Source:HGNC Symbol;Acc:27283]	0	3.66667	3.66667	11.6667	0	1.66667	2	2.66667	2	1	1	1	0	2	4	2	0	3	0	3	6	1	4	1	0	2	14	4	0	8	0	17	DISCRETE	3738		589	5.1	2.2	2.9	2.2	0	4.6	8.7	4.6	0	5.9	0
ENSP00000354458	C8A	complement component 8, alpha polypeptide [Source:HGNC Symbol;Acc:1352]	13.6667	6	11.3333	11.3333	2	2	2.33333	1.66667	2	5	3	1	2	0	1	3	2	2	2	1	12	17	22	1	18	0	1	5	19	17	4	11	DISCRETE	2050		584	4.8	11.8	7.2	1.7	3.4	0	3.1	7	3.4	3.4	3.4
ENSP00000308782	GP6	glycoprotein VI (platelet) [Source:HGNC Symbol;Acc:14388]	0.333333	4.66667	0.666667	11.3333	0.333333	1	0.333333	1	2	0	1	1	1	1	1	0	0	0	0	1	13	0	8	1	1	2	13	0	0	0	0	13	DIFFERENTIABLE	3597		620	4.8	0	2.7	2.1	2.1	2.1	2.7	0	0	0	0
ENSP00000270142	SOD1	superoxide dismutase 1, soluble [Source:HGNC Symbol;Acc:11179]	14.6667	31.3333	35.3333	11	1.33333	2	3	1.66667	2	3	1	1	1	4	2	3	2	2	1	2	21	45	5	14	3	47	15	59	40	14	1	13	SUPERSET	3049		154	13	19.5	13	9.1	9.1	31.2	13	19.5	15.6	15.6	9.1
ENSP00000374787	IGKV3-15	immunoglobulin kappa variable 3-15 [Source:HGNC Symbol;Acc:5816]	4	12.6667	20.3333	11	1	1.33333	2.33333	2.33333	1	4	3	0	1	1	2	3	2	2	0	2	20	32	17	0	4	1	2	18	8	28	0	14	EQUIVALENT	105	ENSP00000403672	115	7.8	41.7	34.8	0	7.8	15.7	23.5	41.7	23.5	23.5	0
ENSP00000311113	JUP	junction plakoglobin [Source:HGNC Symbol;Acc:6207]	2	9.66667	7.66667	11	1.33333	1.33333	1	1	2	1	1	1	1	1	1	1	3	1	0	1	10	11	12	8	2	9	12	11	4	3	0	9	SUPERSET	851	ENSP00000377507, ENSP00000377508	745	4	1.6	1.6	1.6	1.6	1.6	1.6	1.6	4.2	1.6	0
ENSP00000363603	FUCA1	fucosidase, alpha-L- 1, tissue [Source:HGNC Symbol;Acc:4006]	1.66667	8	9	11	0.666667	2.33333	2	2.33333	3	2	1	1	0	2	3	3	2	2	0	3	11	4	2	4	0	10	20	9	5	13	0	11	DIFFERENTIABLE	1633		466	8.4	4.7	2.4	2.4	0	4.7	8.4	8.4	4.7	4.7	0
ENSP00000304133	SCG2	secretogranin II [Source:HGNC Symbol;Acc:10575]	1.33333	5.66667	5	11	0.666667	2	1.66667	4.33333	1	2	4	2	1	1	5	3	1	2	0	4	4	3	6	3	2	2	16	10	2	10	0	11	SUPERSET	2439		617	3.1	4.5	8.9	3.4	1.5	1.5	11.3	9.1	1.5	3.4	0
ENSP00000399480	EFEMP1	EGF containing fibulin-like extracellular matrix protein 1 [Source:HGNC Symbol;Acc:3218]	0.666667	7	7.33333	11	0.333333	1.66667	1.66667	1.66667	1	1	1	2	0	2	2	2	1	2	0	2	2	7	4	4	0	6	15	15	2	9	0	14	DIFFERENTIABLE	1815		62	21	21	21	27.4	0	27.4	27.4	27.4	27.4	27.4	0
ENSP00000219070	MMP2	matrix metallopeptidase 2 (gelatinase A, 72kDa gelatinase, 72kDa type IV collagenase) [Source:HGNC Symbol;Acc:7166]	0.333333	4	6.66667	11	0.333333	1.33333	2.33333	4.66667	0	2	2	1	0	1	6	3	1	4	0	6	0	9	4	2	0	2	16	10	1	9	0	13	DIFFERENTIABLE	279		660	0	4.7	4.5	1.8	0	1.8	13.6	6.8	1.4	7.1	0
ENSP00000365081	APOM	apolipoprotein M [Source:HGNC Symbol;Acc:13916]	0	11	1	11	0	1.66667	0.666667	2	4	2	3	0	0	0	0	1	0	0	0	3	31	3	17	0	0	0	0	2	0	0	0	16	SUPERSET	441	ENSP00000372930, ENSP00000389591, ENSP00000394610, ENSP00000398944, ENSP00000401684, ENSP00000405730	188	33	10.6	22.3	0	0	0	0	6.9	0	0	0
ENSP00000303366	LMAN2	lectin, mannose-binding 2 [Source:HGNC Symbol;Acc:16986]	2	4	8.33333	10.6667	0.333333	2	2.33333	3.33333	2	1	1	1	0	2	4	3	1	4	0	5	3	6	1	3	0	6	16	6	6	13	0	15	DIFFERENTIABLE	1450		356	9	3.4	3.1	3.4	0	7	17.4	11	3.4	11.2	0
ENSP00000243077	LRP1	low density lipoprotein receptor-related protein 1 [Source:HGNC Symbol;Acc:6692]	0.333333	4.66667	4	10.6667	0.333333	2.33333	1.66667	5	0	2	1	0	0	1	12	7	1	2	0	2	0	4	1	0	0	5	28	14	1	3	0	3	DIFFERENTIABLE	498		4544	0	0.5	0.2	0	0	0.3	3.7	2	0.2	0.6	0
ENSP00000284984	ADAMTS1	ADAM metallopeptidase with thrombospondin type 1 motif, 1 [Source:HGNC Symbol;Acc:217]	0	3.66667	2	10.6667	0	1	0.666667	1.66667	2	1	2	0	0	0	1	1	0	1	0	2	6	3	2	0	0	0	17	5	0	3	0	13	DIFFERENTIABLE	3684		967	3.1	0.9	3.1	0	0	0	2.2	2.2	0	2.1	0
ENSP00000300992			124.333	18	83	10.3333	6	1.33333	3.66667	2	1	4	0	1	5	2	4	2	5	5	8	2	2	62	0	35	144	85	21	17	117	102	112	10	SUPERSET	54	ENSP00000319235	437	2.1	4.3	0	2.1	8.9	4.1	9.8	4.1	10.3	11.2	18.8
ENSP00000361834	COL9A2	collagen, type IX, alpha 2 [Source:HGNC Symbol;Acc:2218]	19.6667	83.3333	24.3333	10.3333	1.66667	2.33333	2.66667	1	1	2	0	2	1	3	3	4	3	3	1	0	6	25	0	24	4	20	31	220	52	28	3	0	DISCRETE	2697		689	1.9	3.9	0	3.9	2	6.5	6.5	6.7	4.1	6.5	1.9
ENSP00000374782	IGKV3-7	immunoglobulin kappa variable 3-7 (non-functional) [Source:HGNC Symbol;Acc:5821]	2.33333	13	9.66667	10.3333	0.666667	1	1.33333	1.33333	1	2	1	0	1	0	2	2	1	2	0	1	20	18	15	0	4	0	3	19	3	11	0	13	DIFFERENTIABLE	105		116	7.8	23.3	7.8	0	7.8	0	23.3	23.3	7.8	23.3	0
ENSP00000196061	PLOD1	procollagen-lysine, 2-oxoglutarate 5-dioxygenase 1 [Source:HGNC Symbol;Acc:9081]	2.33333	5	3.33333	10.3333	0.666667	2.66667	1.66667	5.33333	2	1	2	1	1	1	8	5	1	3	0	6	3	1	2	5	2	4	21	7	5	5	0	8	SUPERSET	1660		727	2.9	1.5	4.3	1.5	1.5	1.5	12.9	8.4	1.5	5.6	0
ENSP00000258083	PRADC1	protease-associated domain containing 1 [Source:HGNC Symbol;Acc:16047]	0	4.33333	0.666667	10.3333	0	1	0.666667	2	2	1	2	0	0	1	2	1	0	0	0	2	5	1	4	0	0	1	17	8	0	0	0	10	DISCRETE	3505		188	14.9	6.4	14.9	0	0	6.4	14.9	6.4	0	0	0
ENSP00000355124	KRT19	keratin 19 [Source:HGNC Symbol;Acc:6436]	268.333	22	95.6667	10	14.3333	3.66667	7	1.66667	4	9	0	5	17	5	3	2	14	7	12	2	7	76	0	42	457	97	20	17	173	114	175	10	DIFFERENTIABLE	54		400	11.5	16	0	10.5	32.5	11.5	6.2	4.5	31.2	14.8	22.2
ENSP00000229319	LDHB	lactate dehydrogenase B [Source:HGNC Symbol;Acc:6541]	92.6667	60.3333	46.3333	10	6.66667	7	5.33333	1.33333	6	7	0	4	5	6	0	11	11	3	4	4	61	37	0	55	44	61	0	65	201	41	33	30	SUPERSET	154	ENSP00000379386	334	25.4	21.9	0	14.7	17.4	18	0	38	33.2	11.1	14.7
ENSP00000272298	CALM2	calmodulin 2 (phosphorylase kinase, delta) [Source:HGNC Symbol;Acc:1445]	37.6667	35.6667	37.3333	10	3	4.33333	4.66667	4	6	6	3	1	2	4	4	6	5	4	2	5	28	37	6	2	41	40	10	77	50	35	22	14	SUPERSET	2596	ENSP00000291295, ENSP00000349467, ENSP00000375785, ENSP00000403491, ENSP00000411440	149	54.4	41.6	20.8	10.7	19.5	40.9	29.5	41.6	41.6	39.6	19.5
ENSP00000324173	HSPA5	heat shock 70kDa protein 5 (glucose-regulated protein, 78kDa) [Source:HGNC Symbol;Acc:5238]	29.3333	35.6667	17.3333	10	5	7	8.33333	3.33333	3	10	1	7	4	8	7	11	11	7	0	2	4	24	1	15	12	15	22	88	76	13	0	7	DIFFERENTIABLE	174		654	7.2	20.3	2.8	13.9	8.3	13.3	13.8	20.8	20	12.8	0
ENSP00000375028	IGHV4-39	immunoglobulin heavy variable 4-39 [Source:HGNC Symbol;Acc:5651]	3.66667	9.33333	16.3333	10	1.66667	1.66667	2.66667	2	1	3	0	0	2	3	3	4	2	2	1	3	6	30	0	0	7	10	13	22	3	9	1	17	DIFFERENTIABLE	115		125	7.2	30.4	0	0	21.6	23.2	28.8	30.4	21.6	21.6	10.4
ENSP00000341128	CLUL1	clusterin-like 1 (retinal) [Source:HGNC Symbol;Acc:2096]	3	5.66667	4.33333	10	1.66667	1.33333	1.66667	2.33333	2	3	3	0	3	0	2	2	2	2	0	2	7	9	15	0	6	0	5	10	3	4	0	10	EQUIVALENT	452	ENSP00000383449	466	9	8.8	11.6	0	4.9	0	6.4	6.4	4.7	4.7	0
ENSP00000358812	PDCD11	programmed cell death 11 [Source:HGNC Symbol;Acc:13408]	0	2.66667	2	10	0	0.666667	0.333333	1	1	1	1	0	0	0	1	1	0	0	0	1	4	6	12	0	0	0	5	4	0	0	0	13	DISCRETE	4015		1871	1.3	1.3	1.3	0	0	0	1.3	1.3	0	0	0
ENSP00000386444	SAG	S-antigen; retina and pineal gland (arrestin) [Source:HGNC Symbol;Acc:10521]	0	62.6667	1	10	0	6.33333	0.666667	2.33333	5	0	1	1	0	0	3	13	0	2	0	3	25	0	1	1	0	0	18	162	0	3	0	11	SUPERSET	284	ENSP00000392889	405	19.5	0	3.7	3.7	0	0	12.3	54.1	0	5.9	0
sp|K1C9_HUMAN			290.667	10	113	9.66667	13.3333	3.66667	13.6667	5	3	15	2	1	13	12	8	7	14	14	13	5	10	91	5	1	319	73	18	19	168	175	385	6	DIFFERENTIABLE	54		623	8.8	32.4	6.4	2.2	27.8	28.6	20.7	20.7	26.6	28.6	24.7
ENSP00000305995	PGK2	phosphoglycerate kinase 2 [Source:HGNC Symbol;Acc:8898]	16	29	29.3333	9.66667	1.66667	3.33333	3	1.33333	2	4	1	1	1	4	1	7	3	1	1	2	21	26	1	12	3	48	5	54	44	14	1	23	DIFFERENTIABLE	601		417	7.4	15.1	3.6	3.6	1.9	13.7	3.6	18.7	9.8	3.6	1.9
ENSP00000374800	IGKV1D-33	immunoglobulin kappa variable 1D-33 [Source:HGNC Symbol;Acc:5753]	6.33333	14	16.6667	9.66667	1	0.666667	1.33333	2	0	2	2	0	1	1	2	2	1	1	1	2	0	30	2	0	11	4	19	42	6	16	2	8	EQUIVALENT	105	ENSP00000420020	117	0	29.1	34.2	0	15.4	15.4	29.1	29.1	15.4	15.4	15.4
ENSP00000394837	IGKV3D-7	immunoglobulin kappa variable 3D-7 [Source:HGNC Symbol;Acc:5829]	2.33333	8.66667	7.33333	9.66667	0.666667	0.666667	0.666667	1	1	1	1	0	1	0	1	1	1	1	0	1	20	12	15	0	4	0	1	6	3	10	0	13	EQUIVALENT	105	ENSP00000402914	119	7.6	7.6	7.6	0	7.6	0	7.6	7.6	7.6	7.6	0
ENSP00000357980	HTRA1	HtrA serine peptidase 1 [Source:HGNC Symbol;Acc:9476]	1	1.33333	1.33333	9.66667	0.333333	0.666667	0.666667	3	0	1	1	0	0	0	3	2	1	1	0	5	0	1	3	0	0	0	10	4	3	3	0	16	SUPERSET	2759	ENSP00000405132	480	0	1.7	2.1	0	0	0	10.8	3.8	2.3	2.3	0
ENSP00000262919	ATRN	attractin [Source:HGNC Symbol;Acc:885]	0.333333	3	7.66667	9.66667	0.333333	1.33333	3.66667	2.33333	1	5	3	1	0	1	2	2	0	5	1	2	6	8	10	1	0	1	12	2	0	14	1	7	EQUIVALENT	1681	ENSP00000344367, ENSP00000369275, ENSP00000416587	1429	1.7	5	3.3	0.8	0	0.7	2.4	2.4	0	4.2	0.8
ENSP00000394426	NRXN3	neurexin 3 [Source:HGNC Symbol;Acc:8010]	0	2.33333	0.333333	9.66667	0	1	0.333333	2	1	0	0	0	0	0	3	2	0	1	0	3	1	0	0	0	0	0	20	6	0	1	0	9	DIFFERENTIABLE	1344		459	3.9	0	0	0	0	0	9.8	5.9	0	2.6	0
ENSP00000375025	IGHV4-34	immunoglobulin heavy variable 4-34 [Source:HGNC Symbol;Acc:5650]	2.33333	9.66667	13	9.33333	0.666667	2	2.33333	2	1	4	0	0	1	2	2	5	1	1	0	4	6	29	0	0	6	7	10	23	1	3	0	18	DIFFERENTIABLE	115		123	7.3	48	0	0	11.4	13	18.7	48	11.4	11.4	0
ENSP00000317362	PRCP	prolylcarboxypeptidase (angiotensinase C) [Source:HGNC Symbol;Acc:9344]	0.333333	1.66667	3	9.33333	0.333333	1.33333	1.66667	3	2	1	0	1	0	2	5	1	1	2	0	4	2	1	0	1	0	4	19	2	1	4	0	9	EQUIVALENT	3097	ENSP00000377055	496	6.2	3.4	0	2.4	0	5.8	13.9	3.4	2.4	5.8	0
ENSP00000193391	IMPG2	interphotoreceptor matrix proteoglycan 2 [Source:HGNC Symbol;Acc:18362]	0	10	2.33333	9.33333	0	1.66667	0.333333	1	1	1	1	0	0	0	1	4	0	0	0	1	5	7	11	0	0	0	9	25	0	0	0	8	EQUIVALENT	1478	ENSP00000377671	1241	1.5	1.5	1.5	0	0	0	1.5	5.2	0	0	0
ENSP00000309953	EFEMP2	EGF containing fibulin-like extracellular matrix protein 2 [Source:HGNC Symbol;Acc:3219]	0	2.33333	0.666667	9.33333	0	0.333333	0.333333	2.33333	1	0	2	0	0	0	2	0	0	1	0	3	7	0	6	0	0	0	12	0	0	2	0	10	DISCRETE	330		443	5.6	0	9	0	0	0	8.4	0	0	2.7	0
ENSP00000381607	GSTP1	glutathione S-transferase pi 1 [Source:HGNC Symbol;Acc:4638]	21.6667	104.667	67.6667	9	2	6	6	1.33333	5	8	0	2	2	8	2	11	3	2	1	2	54	92	0	8	20	91	18	252	40	20	5	9	DIFFERENTIABLE	528		210	38.6	48.6	0	10	10	44.8	14.8	69.5	15.2	10	4.8
ENSP00000352288	PLXNB2	plexin B2 [Source:HGNC Symbol;Acc:9104]	1.66667	2.66667	3.33333	9	0.666667	2.33333	1.66667	4	2	1	2	2	0	0	7	3	2	4	0	3	3	1	3	2	0	0	15	3	5	9	0	9	SUPERSET	563	ENSP00000409171	1838	1.5	0.4	1.4	1.4	0	0	6	2.5	1.7	2.7	0
ENSP00000358043	ECM1	extracellular matrix protein 1 [Source:HGNC Symbol;Acc:3153]	0	6.33333	5	9	0	2	2	2.66667	3	5	4	0	0	0	2	3	0	1	0	2	10	12	12	0	0	0	8	9	0	3	0	7	EQUIVALENT	1720	ENSP00000358045	540	10.2	17.8	13.1	0	0	0	4.8	9.4	0	3	0
ENSP00000317985	ROCK2	Rho-associated, coiled-coil containing protein kinase 2 [Source:HGNC Symbol;Acc:10252]	0	2.33333	1	9	0	0.666667	0.333333	1	1	1	1	0	0	0	1	1	0	0	0	1	1	3	1	0	0	0	4	6	0	0	0	22	SUPERSET	2071		1388	1	1	1	0	0	0	1	1	0	0	0
ENSP00000217131	CTSZ	cathepsin Z [Source:HGNC Symbol;Acc:2547]	4.66667	9	6	8.66667	1	1.66667	2	2.33333	2	2	2	1	1	2	3	2	2	2	0	2	11	6	7	5	2	3	11	11	12	9	0	8	DISCRETE	3147		303	8.6	8.6	8.6	4	4	7.3	14.2	8.6	7.3	7.3	0
ENSP00000420436	IGKV1-5	immunoglobulin kappa variable 1-5 [Source:HGNC Symbol;Acc:5741]	3	7.66667	4.66667	8.66667	1	1.66667	1.33333	3	2	2	3	0	1	0	3	3	1	2	1	3	3	10	5	0	7	0	12	20	1	4	1	9	DIFFERENTIABLE	105		117	15.4	30.8	30.8	0	15.4	0	38.5	44.4	15.4	24.8	15.4
ENSP00000222381	PON1	paraoxonase 1 [Source:HGNC Symbol;Acc:9204]	2.66667	7	13.6667	8.66667	0.666667	1.33333	3	2	3	5	3	1	1	2	2	0	1	2	0	1	19	23	20	2	4	15	5	0	4	3	0	1	DISCRETE	575		355	10.1	19.7	10.1	3.9	2.8	8.5	7.6	0	2.8	6.8	0
ENSP00000366673	CLN5	ceroid-lipofuscinosis, neuronal 5 [Source:HGNC Symbol;Acc:2076]	1.33333	3.33333	7.66667	8.66667	0.666667	2	2.66667	2.66667	1	2	1	2	0	3	3	3	2	3	0	4	1	2	2	2	0	10	15	7	4	11	0	9	DISCRETE	3210		407	2.2	4.9	2.7	4.9	0	7.1	7.1	7.1	4.4	7.1	0
ENSP00000265131	TNC	tenascin C [Source:HGNC Symbol;Acc:5318]	1.33333	5.33333	1.66667	8.66667	0.666667	3	1	3.66667	3	3	2	0	1	0	6	6	1	0	0	3	6	5	6	0	3	0	13	10	1	0	0	7	SUPERSET	341	ENSP00000339553, ENSP00000411406	2201	1.3	1.6	1	0	0.5	0	3.9	3.6	0.5	0	0
ENSP00000261381	XYLT1	xylosyltransferase I [Source:HGNC Symbol;Acc:15516]	0	1.33333	1.66667	8.66667	0	0.666667	0.333333	2.33333	1	0	1	0	0	0	4	1	0	1	0	2	2	0	7	0	0	0	9	2	0	5	0	10	DISCRETE	2332		959	1.1	0	1.1	0	0	0	6.6	1.1	0	1.1	0
ENSP00000262963	PTPRS	protein tyrosine phosphatase, receptor type, S [Source:HGNC Symbol;Acc:9681]	0	3.66667	0.666667	8.66667	0	2	0.333333	2.33333	1	0	1	1	0	0	3	4	0	1	0	3	2	0	3	3	0	0	16	6	0	2	0	7	EQUIVALENT	8	ENSP00000269907, ENSP00000327313, ENSP00000347106, ENSP00000347479, ENSP00000348321, ENSP00000349932	1928	1.2	0	1.2	0.7	0	0	3.3	4	0	0.7	0
ENSP00000309629	CFL1	cofilin 1 (non-muscle) [Source:HGNC Symbol;Acc:1874]	73.6667	46.6667	30.3333	8.33333	3	4.66667	3.33333	1.66667	5	4	1	4	3	4	0	5	4	2	2	4	29	32	1	52	64	38	0	59	118	21	39	24	DIFFERENTIABLE	121		166	44	32.5	10.2	20.5	19.9	20.5	0	34.3	20.5	12.7	13.9
ENSP00000215939	CRYBB1	crystallin, beta B1 [Source:HGNC Symbol;Acc:2397]	67	81	500	8.33333	4.33333	6.33333	11	2.33333	4	2	2	2	2	19	4	13	5	12	6	1	11	6	5	14	5	1377	18	218	32	117	164	2	SUPERSET	2649	ENSP00000399801	252	20.6	8.7	8.7	8.7	9.1	66.7	20.2	69.4	25.8	44.4	20.6
ENSP00000293774	KRT4	keratin 4 [Source:HGNC Symbol;Acc:6441]	29	47.6667	4	8.33333	4	4.33333	1.66667	1.33333	6	4	0	3	5	0	3	4	4	1	3	1	84	11	0	4	53	0	15	55	12	1	22	10	SUPERSET	82		594	11.8	5.9	0	6.1	7.2	0	5.4	5.9	7.2	1.5	5.2
ENSP00000233114	MDH1	malate dehydrogenase 1, NAD (soluble) [Source:HGNC Symbol;Acc:6970]	6.66667	24	17.3333	8.33333	2	3.66667	3.33333	2.33333	3	3	2	2	1	5	2	6	3	2	2	3	18	16	7	8	2	25	4	46	16	11	2	14	SUPERSET	1557	ENSP00000377945	334	8.7	8.1	6.6	8.7	3.9	18.6	5.7	22.5	12.6	8.7	5.4
ENSP00000329243	KRT7	keratin 7 [Source:HGNC Symbol;Acc:6445]	6.66667	38.3333	2.33333	8.33333	1.33333	2	1.33333	1.33333	3	4	0	0	2	0	2	3	1	0	1	2	61	7	0	0	10	0	14	54	1	0	9	11	EQUIVALENT	82	ENSP00000393966	469	6	9	0	0	3.2	0	3.4	4.9	1.5	0	1.5
ENSP00000356385	CFHR2	complement factor H-related 2 [Source:HGNC Symbol;Acc:4890]	4	5.33333	12	8.33333	1.33333	1.66667	2.33333	2	2	4	3	1	1	1	2	2	2	2	1	1	9	26	20	4	4	1	4	3	7	9	1	1	EQUIVALENT	915	ENSP00000356391	270	13.7	17.4	17.4	3.7	3.7	3.3	13.3	13.3	8.5	7.8	3.3
ENSP00000261416	HEXB	hexosaminidase B (beta polypeptide) [Source:HGNC Symbol;Acc:4879]	4	3	4.66667	8.33333	1.66667	2	2	4.66667	1	0	2	2	1	1	7	3	3	5	1	5	1	0	2	3	1	2	12	5	10	12	1	11	DIFFERENTIABLE	444		556	2.2	0	4.3	5.2	1.4	2.7	17.3	8.6	8.3	12.6	1.4
ENSP00000191018	CTSA	cathepsin A [Source:HGNC Symbol;Acc:9251]	2.33333	4	3.33333	8.33333	1.33333	1.33333	1.66667	3	0	2	0	1	0	0	6	3	4	3	0	3	0	3	0	3	0	0	19	9	7	7	0	6	SUPERSET	997	ENSP00000346952, ENSP00000361549, ENSP00000361562	480	0	6	0	2.7	0	0	15.8	6.7	8.5	8.5	0
ENSP00000263525	TNR	tenascin R [Source:HGNC Symbol;Acc:11953]	1	4.33333	5.33333	8.33333	0.666667	2	2.33333	3.33333	2	2	1	0	1	2	6	4	0	3	1	3	2	4	4	0	1	3	18	11	0	9	2	3	EQUIVALENT	391	ENSP00000356645, ENSP00000356646, ENSP00000410106	1358	1.5	1.7	1	0	1	1.8	6.4	4.1	0	2.4	1
ENSP00000233735	REG1A	regenerating islet-derived 1 alpha [Source:HGNC Symbol;Acc:9951]	0.333333	6.33333	2.33333	8.33333	0.333333	1.33333	0.666667	2.33333	3	2	5	0	0	0	1	1	1	0	0	1	18	7	18	0	0	0	5	1	1	0	0	2	DISCRETE	2428		166	26.5	13.3	48.2	0	0	0	7.2	7.2	6	0	0
ENSP00000278222	SAA4	serum amyloid A4, constitutive [Source:HGNC Symbol;Acc:10516]	0	5.66667	5.66667	8.33333	0	1	1.66667	1.33333	1	3	2	0	0	0	0	2	0	2	0	2	15	15	11	0	0	0	0	2	0	2	0	14	DISCRETE	3033		130	11.5	23.1	18.5	0	0	0	0	11.5	0	11.5	0
ENSP00000412741			0	1.66667	0	8.33333	0	0.666667	0	1.33333	1	0	0	0	0	0	2	1	0	0	0	2	1	0	0	0	0	0	19	4	0	0	0	6	DIFFERENTIABLE	1344		637	2.8	0	0	0	0	0	5.2	2.4	0	0	0
ENSP00000321108	SPOCK2	sparc/osteonectin, cwcv and kazal-like domains proteoglycan (testican) 2 [Source:HGNC Symbol;Acc:13564]	0	0.666667	0	8.33333	0	0.666667	0	3.33333	1	0	1	0	0	0	5	1	0	0	0	4	1	0	1	0	0	0	10	1	0	0	0	14	DIFFERENTIABLE	3279		424	4	0	4	0	0	0	16.5	4	0	0	0
ENSP00000416706	ACTBL2	actin, beta-like 2 [Source:HGNC Symbol;Acc:17780]	38	104.333	133.333	8	1.33333	5	5.66667	2	5	7	0	2	1	6	3	8	2	4	1	3	26	104	0	107	30	262	8	180	68	34	16	16	DIFFERENTIABLE	35		376	13.8	21.3	0	9	2.1	13.3	8	23.1	6.9	12.8	2.1
ENSP00000309503	YWHAZ	tyrosine 3-monooxygenase/tryptophan 5-monooxygenase activation protein, zeta polypeptide [Source:HGNC Symbol;Acc:12855]	34.6667	18.3333	26.3333	8	4.66667	3	5.66667	3.33333	4	8	3	0	4	6	2	5	6	3	4	5	20	28	3	0	23	31	2	35	61	20	20	19	SUPERSET	365	ENSP00000379281, ENSP00000379283, ENSP00000379286, ENSP00000379287, ENSP00000379288, ENSP00000395114, ENSP00000398599	245	20	31.4	12.2	0	18.8	26.5	7.8	20.8	23.7	12.2	20.4
ENSP00000217133	TUBB1	tubulin, beta 1 class VI [Source:HGNC Symbol;Acc:16257]	23.6667	49	42.6667	8	1	2.33333	2	1.33333	2	2	1	2	1	2	1	3	2	2	0	2	21	49	1	24	15	48	2	102	56	31	0	21	DIFFERENTIABLE	306		451	4.4	4.4	2.2	4.4	2.2	4.4	2.2	6.9	4.4	4.4	0
ENSP00000375014	IGHV1-18	immunoglobulin heavy variable 1-18 [Source:HGNC Symbol;Acc:5549]	17.6667	2.66667	25.6667	8	2	0.333333	2.33333	2	0	3	2	0	2	1	2	1	2	3	2	2	0	22	3	0	25	14	13	8	15	41	13	8	DIFFERENTIABLE	1502		117	0	21.4	19.7	0	22.2	10.3	19.7	10.3	22.2	22.2	19.7
ENSP00000253408	GFAP	glial fibrillary acidic protein [Source:HGNC Symbol;Acc:4235]	9.33333	287.667	12	8	1	16.6667	4	0.666667	10	4	0	11	1	5	1	29	1	3	1	1	98	17	0	100	5	11	14	665	18	8	5	10	SUPERSET	82	ENSP00000366189, ENSP00000403962	432	25.7	10.9	0	28.9	2.1	11.1	2.5	61.6	2.1	6.5	2.1
ENSP00000220763	CPQ	carboxypeptidase Q [Source:HGNC Symbol;Acc:16910]	2.66667	6.66667	2.33333	8	0.333333	1	1	1.66667	1	2	0	1	0	0	3	1	1	1	0	2	1	3	0	8	0	0	14	11	8	4	0	10	EQUIVALENT	3618	ENSP00000323500	472	2.3	4.2	0	2.3	0	0	9.1	2.3	2.3	2.3	0
ENSP00000327116	EHD3	EH-domain containing 3 [Source:HGNC Symbol;Acc:3244]	1.66667	4	1.33333	8	0.333333	1.33333	0.333333	1	2	1	1	0	0	0	1	2	1	0	0	1	5	4	8	0	0	0	6	7	5	0	0	10	DIFFERENTIABLE	354		535	6.7	3.4	3.4	0	0	0	3.4	6.5	2.1	0	0
ENSP00000345694	RELN	reelin [Source:HGNC Symbol;Acc:9957]	1	5.66667	5	8	0.666667	2.66667	1.33333	4	3	1	0	1	1	1	6	4	1	2	0	6	5	2	0	1	2	2	10	11	1	11	0	14	EQUIVALENT	1117	ENSP00000373767, ENSP00000388446, ENSP00000392339, ENSP00000392423, ENSP00000407148	3458	1.4	0.3	0	0.3	0.3	0.3	2.5	1.6	0.3	0.6	0
ENSP00000369361	KRT80	keratin 80 [Source:HGNC Symbol;Acc:27056]	0	37.3333	1.66667	8	0	0.666667	0.333333	0.666667	1	1	0	0	0	0	1	1	0	0	0	1	59	5	0	0	0	0	14	53	0	0	0	10	EQUIVALENT	82	ENSP00000378292	422	2.6	2.6	0	0	0	0	2.6	2.6	0	0	0
ENSP00000315252	COL9A1	collagen, type IX, alpha 1 [Source:HGNC Symbol;Acc:2217]	13.3333	46.6667	9.33333	7.66667	2	2	3.66667	2	1	3	2	1	2	4	3	4	3	4	1	1	31	8	4	1	9	8	12	108	24	12	7	7	SUPERSET	438	ENSP00000349790, ENSP00000359530, ENSP00000412090	678	2.1	5	2.9	2.1	5	8	5	8	7.1	8	2.1
ENSP00000374843	IGLV3-21	immunoglobulin lambda variable 3-21 [Source:HGNC Symbol;Acc:5905]	0	5.33333	6.66667	7.66667	0	1.33333	1.66667	2	2	2	1	0	0	1	3	2	0	2	0	2	6	13	2	0	0	1	15	10	0	6	0	6	DIFFERENTIABLE	1577		117	20.5	26.5	12.8	0	0	15.4	29.1	26.5	0	26.5	0
ENSP00000351267	CNTN4	contactin 4 [Source:HGNC Symbol;Acc:2174]	0	1.66667	1	7.66667	0	0.666667	0.333333	1.66667	1	0	1	0	0	0	2	1	0	1	0	2	4	0	3	0	0	0	13	1	0	3	0	7	SUPERSET	2633	ENSP00000380602, ENSP00000390341, ENSP00000396010, ENSP00000413642	1025	1.6	0	1.6	0	0	0	3.5	1.6	0	1.3	0
ENSP00000396839			0	3.66667	0.666667	7.66667	0	1	0.333333	2	1	1	2	0	0	0	2	2	0	0	0	2	6	2	6	0	0	0	7	5	0	0	0	10	SUPERSET	2675	ENSP00000422846, ENSP00000426059, ENSP00000426455	306	5.2	5.2	9.8	0	0	0	9.8	10.5	0	0	0
ENSP00000215861			199.667	58.3333	452	7.33333	6.66667	7.33333	14.6667	2.66667	4	8	1	6	5	21	5	12	9	15	6	2	8	22	4	39	34	1040	15	128	310	294	255	3	EQUIVALENT	350	ENSP00000381273	205	19.5	54.6	5.9	35.1	23.9	80	40	61	42.9	56.1	23.9
ENSP00000246662	KRT9	keratin 9 [Source:HGNC Symbol;Acc:6447]	150	13.3333	74.6667	7.33333	11.3333	4.66667	12.6667	4	3	15	1	2	12	10	7	9	11	13	11	4	10	63	4	7	158	49	13	23	106	112	186	5	DIFFERENTIABLE	54		623	8.8	34.5	4	3.7	24.2	23.4	17.8	28.9	20.4	25.8	20.1
ENSP00000298159	CFL2	cofilin 2 (muscle) [Source:HGNC Symbol;Acc:1875]	41.6667	31	22	7.33333	2.33333	2.66667	1.33333	1.33333	4	2	1	1	2	1	0	3	3	1	2	3	17	28	1	39	38	19	0	37	59	19	28	21	SUPERSET	121	ENSP00000340635	166	25.9	16.9	10.2	6.6	13.9	6.6	0	18.7	22.3	6.6	13.9
ENSP00000307156	LAMB2	laminin, beta 2 (laminin S) [Source:HGNC Symbol;Acc:6487]	3.33333	9	5	7.33333	0.666667	3	2	3	2	4	1	1	0	1	5	6	2	1	0	3	6	9	1	3	0	2	17	18	10	4	0	4	SUPERSET	194	ENSP00000388325	1798	2.7	3.2	0.9	0.6	0	0.6	5.1	5.7	1.3	0.6	0
ENSP00000002829	SEMA3F	sema domain, immunoglobulin domain (Ig), short basic domain, secreted, (semaphorin) 3F [Source:HGNC Symbol;Acc:10728]	0	2.66667	0	7.33333	0	1.33333	0	2.33333	2	0	2	0	0	0	2	2	0	0	0	3	3	0	2	0	0	0	10	5	0	0	0	10	SUPERSET	2818	ENSP00000373232, ENSP00000388931, ENSP00000409859	785	3.7	0	3.7	0	0	0	3.7	3.7	0	0	0
ENSP00000301656	KRT27	keratin 27 [Source:HGNC Symbol;Acc:30841]	82	8	20.6667	7	3	1.33333	3	2	2	3	1	1	3	3	2	1	3	3	3	3	10	16	1	6	90	10	7	8	50	36	106	13	DIFFERENTIABLE	54		459	4.6	4.6	2	2	4.6	4.6	4.6	2	4.6	4.6	4.6
ENSP00000340019	HSPD1	heat shock 60kDa protein 1 (chaperonin) [Source:HGNC Symbol;Acc:5261]	8.66667	16.3333	4	7	2	5	2.66667	0.666667	1	5	0	1	2	3	2	13	3	0	1	0	8	8	0	1	14	4	21	40	11	0	1	0	SUPERSET	13	ENSP00000373620	573	3.7	12.9	0	2.6	4.2	7.9	5.6	32.6	6.8	0	2.1
ENSP00000252455	PRKCSH	protein kinase C substrate 80K-H [Source:HGNC Symbol;Acc:9411]	8.33333	7.33333	4	7	1.66667	3.33333	2.33333	2.33333	2	3	1	2	1	1	4	6	3	3	1	2	3	7	2	6	5	1	14	13	19	4	1	5	EQUIVALENT	842	ENSP00000395616, ENSP00000408348	528	5.3	7.2	4	3.8	1.9	1.9	7.2	13.1	5.1	5.1	2.1
ENSP00000392379			7	11	4.66667	7	1.33333	3.66667	1.66667	2.33333	4	2	2	1	1	0	2	6	2	3	1	3	9	9	6	3	5	0	6	21	12	5	4	9	DIFFERENTIABLE	3		992	6.5	2.2	1.6	1.3	1.3	0	2	7.6	2.6	3.9	1.3
ENSP00000226578	MANBA	mannosidase, beta A, lysosomal [Source:HGNC Symbol;Acc:6831]	0.666667	2	2	7	0.333333	0.666667	0.666667	2	1	0	1	0	0	1	4	1	1	1	0	1	4	0	2	0	0	2	14	2	2	4	0	5	DIFFERENTIABLE	2779		879	2.3	0	2.3	0	0	1.5	7.2	2.3	1.5	1.5	0
ENSP00000355632	GALNT2	UDP-N-acetyl-alpha-D-galactosamine:polypeptide N-acetylgalactosaminyltransferase 2 (GalNAc-T2) [Source:HGNC Symbol;Acc:4124]	0	2	0	7	0	1	0	2	2	0	1	0	0	0	3	1	0	0	0	2	5	0	2	0	0	0	10	1	0	0	0	9	DISCRETE	1915		571	3.7	0	1.8	0	0	0	7.5	1.9	0	0	0
ENSP00000305263	KRT28	keratin 28 [Source:HGNC Symbol;Acc:30842]	51	7.33333	22	6.66667	4.66667	1	3	1.66667	1	2	1	1	5	3	2	1	5	4	4	2	8	16	1	6	48	15	7	8	43	35	62	12	DIFFERENTIABLE	54		464	1.9	3.4	1.9	1.9	5.6	8.4	3.4	1.9	9.1	7.1	5.2
ENSP00000255040	APCS	amyloid P component, serum [Source:HGNC Symbol;Acc:584]	13.3333	28.3333	22.3333	6.66667	2.66667	3	3.33333	2.33333	3	5	1	2	2	2	3	4	5	3	1	3	45	44	1	19	9	12	9	21	29	11	2	10	DISCRETE	1473		223	16.6	25.6	4.5	9.9	9	11.7	16.6	22	20.6	16.1	4.5
ENSP00000417344	IGKV1-16	immunoglobulin kappa variable 1-16 [Source:HGNC Symbol;Acc:5732]	6.33333	9.33333	13.3333	6.66667	1	0.333333	1	0.666667	0	1	0	0	1	1	1	1	1	1	1	1	0	20	0	0	11	4	14	28	6	16	2	6	DIFFERENTIABLE	105		117	0	15.4	0	0	15.4	15.4	15.4	15.4	15.4	15.4	15.4
ENSP00000304311	REG3A	regenerating islet-derived 3 alpha [Source:HGNC Symbol;Acc:8601]	0	3.66667	3.33333	6.66667	0	0.666667	1	2	2	3	2	0	0	0	2	0	0	0	0	2	11	10	12	0	0	0	5	0	0	0	0	3	EQUIVALENT	3171	ENSP00000377456, ENSP00000386630	175	21.1	30.3	21.1	0	0	0	21.1	0	0	0	0
ENSP00000263398	CD44	CD44 molecule (Indian blood group) [Source:HGNC Symbol;Acc:1681]	0	4.33333	1.33333	6.66667	0	1	0.333333	1.66667	2	1	2	0	0	0	1	1	0	0	0	2	5	4	4	0	0	0	5	8	0	0	0	11	SUPERSET	1407	ENSP00000278385, ENSP00000279452, ENSP00000309732, ENSP00000353280, ENSP00000391008, ENSP00000395953, ENSP00000403990, ENSP00000414567, ENSP00000415159, ENSP00000415529	361	6.1	3.3	6.1	0	0	0	3.3	3.3	0	0	0
ENSP00000305288	NLGN2	neuroligin 2 [Source:HGNC Symbol;Acc:14290]	0	2.33333	1.33333	6.66667	0	1.33333	0.666667	2	2	1	0	0	0	0	3	2	0	1	0	3	2	3	0	0	0	0	14	5	0	1	0	6	DIFFERENTIABLE	2238		835	2.6	1.6	0	0	0	0	6.5	3.4	0	1.8	0
ENSP00000265362	SEMA3A	sema domain, immunoglobulin domain (Ig), short basic domain, secreted, (semaphorin) 3A [Source:HGNC Symbol;Acc:10723]	0	1	0.666667	6.66667	0	0.666667	0.333333	1.33333	1	1	1	0	0	0	1	1	0	0	0	2	1	2	1	0	0	0	5	2	0	0	0	14	EQUIVALENT	3795	ENSP00000415260	771	2.6	2.6	2.1	0	0	0	2.6	2.6	0	0	0
ENSP00000336762	ANG	angiogenin, ribonuclease, RNase A family, 5 [Source:HGNC Symbol;Acc:483]	0	5	0.333333	6.66667	0	0.666667	0.333333	1	1	1	1	0	0	0	1	1	0	0	0	1	9	1	4	0	0	0	10	6	0	0	0	6	EQUIVALENT	3454	ENSP00000381074, ENSP00000381077	147	13.6	13.6	13.6	0	0	0	13.6	13.6	0	0	0
ENSP00000307549	NPTX1	neuronal pentraxin I [Source:HGNC Symbol;Acc:7952]	0	1	0	6.66667	0	0.666667	0	1.66667	1	0	1	0	0	0	2	1	0	0	0	2	2	0	2	0	0	0	11	1	0	0	0	7	DISCRETE	3760		432	4.2	0	4.2	0	0	0	9.3	5.1	0	0	0
ENSP00000005286	TMEM132A	transmembrane protein 132A [Source:HGNC Symbol;Acc:31092]	0	0	0	6.66667	0	0	0	2.33333	0	0	2	0	0	0	2	0	0	0	0	3	0	0	4	0	0	0	6	0	0	0	0	10	SUPERSET	173	ENSP00000405823	1024	0	0	2.2	0	0	0	2.2	0	0	0	0
ENSP00000340278	PARK7	parkinson protein 7 [Source:HGNC Symbol;Acc:16369]	31.3333	18	15.6667	6.33333	4.33333	4.33333	4	1.66667	2	4	1	3	3	4	1	8	6	4	4	3	5	9	2	10	16	25	2	39	43	13	35	15	EQUIVALENT	615	ENSP00000366708, ENSP00000366711, ENSP00000418770	189	22.2	34.4	11.6	24.3	20.1	24.9	11.6	66.7	29.1	28.6	21.7
ENSP00000306010	ARF4	ADP-ribosylation factor 4 [Source:HGNC Symbol;Acc:655]	12.3333	31	1.66667	6.33333	1.66667	2.33333	1	1.33333	3	1	0	1	2	1	0	3	1	1	2	4	35	2	0	2	10	2	0	56	22	1	5	19	SUPERSET	991		180	18.9	6.1	0	6.1	11.7	6.1	0	27.8	6.1	5.6	11.7
ENSP00000000233	ARF5	ADP-ribosylation factor 5 [Source:HGNC Symbol;Acc:658]	10.3333	32.3333	1.33333	6.33333	1	3	0.666667	1.33333	4	1	0	1	1	1	0	4	1	0	1	4	37	2	0	2	8	2	0	58	22	0	1	19	DIFFERENTIABLE	991		180	24.4	6.1	0	6.1	6.1	6.1	0	33.3	6.1	0	6.1
ENSP00000349053	GANAB	glucosidase, alpha; neutral AB [Source:HGNC Symbol;Acc:4138]	7.66667	12	8	6.33333	2.66667	4	3.66667	3.66667	2	7	2	1	3	3	5	9	5	1	0	4	4	18	2	1	5	5	11	31	18	1	0	6	DIFFERENTIABLE	589		944	3.4	11.2	2.5	1.8	2.4	4.9	7.9	14.2	5.5	0.7	0
ENSP00000199448	EPDR1	ependymin related protein 1 (zebrafish) [Source:HGNC Symbol;Acc:17572]	1.66667	1.33333	1.33333	6.33333	0.666667	1	1	1.66667	0	0	1	1	0	1	2	2	2	2	0	2	0	0	3	1	0	1	6	3	5	3	0	10	DIFFERENTIABLE	2403		344	0	0	2.6	3.5	0	3.2	6.1	6.1	6.7	6.7	0
ENSP00000373200	CADM2	cell adhesion molecule 2 [Source:HGNC Symbol;Acc:29849]	0	3.66667	2.33333	6.33333	0	0.333333	0.666667	1	0	1	0	0	0	1	1	1	0	0	0	2	0	2	0	0	0	5	15	11	0	0	0	4	EQUIVALENT	518	ENSP00000384193, ENSP00000384575	404	0	5.2	0	0	0	5.2	5.2	5.2	0	0	0
ENSP00000330633	CNTN2	contactin 2 (axonal) [Source:HGNC Symbol;Acc:2172]	0	2	1.66667	6.33333	0	1.33333	1	2.33333	1	1	1	1	0	0	4	2	0	2	0	2	2	1	1	1	0	0	13	3	0	4	0	5	DISCRETE	2867		1040	1.4	1.4	1.1	1.1	0	0	5.6	3.4	0	2.5	0
ENSP00000349687	GM2A	GM2 ganglioside activator [Source:HGNC Symbol;Acc:4367]	0	4	0.333333	6.33333	0	0.666667	0.333333	1	1	1	1	0	0	0	1	1	0	0	0	1	2	1	4	0	0	0	5	10	0	0	0	10	DISCRETE	4032		193	7.8	7.8	7.8	0	0	0	7.8	7.8	0	0	0
ENSP00000262746	PRDX1	peroxiredoxin 1 [Source:HGNC Symbol;Acc:9352]	68.3333	36.3333	47	6	6	6.66667	10.3333	2.33333	4	15	1	5	6	10	2	11	8	6	4	4	12	59	1	18	57	55	6	79	126	27	22	11	SUPERSET	595	ENSP00000361152, ENSP00000415124	199	25.6	52.8	5.5	33.2	29.1	43.7	14.6	44.2	36.2	29.1	18.6
ENSP00000421734			38.6667	31	60.6667	6	4	3	6.33333	2	4	7	1	0	4	9	3	5	4	3	4	2	14	44	2	0	36	128	5	79	49	10	31	11	SUPERSET	35		1075	4.4	5.7	1	0	3.2	9.7	3.7	6	2.2	3.6	3.8
ENSP00000375004	IGHV1-3	immunoglobulin heavy variable 1-3 [Source:HGNC Symbol;Acc:5552]	16.3333	3	22.3333	6	1	0.666667	1.66667	1.33333	0	2	1	0	1	1	1	2	1	2	1	2	0	20	2	0	23	14	11	9	14	33	12	5	DIFFERENTIABLE	1502		117	0	23.1	10.3	0	10.3	10.3	10.3	19.7	10.3	23.1	10.3
ENSP00000261772	AARS	alanyl-tRNA synthetase [Source:HGNC Symbol;Acc:20]	7.66667	10.6667	4.66667	6	1.66667	3.33333	1.66667	2	4	2	2	1	1	0	1	5	3	3	1	3	9	9	6	3	5	0	3	20	14	5	4	9	DIFFERENTIABLE	3		968	6.6	2.3	1.7	1.3	1.3	0	1	6.7	3.9	4	1.3
ENSP00000341640	COL9A3	collagen, type IX, alpha 3 [Source:HGNC Symbol;Acc:2219]	4	33	4.66667	6	0.666667	1.33333	1.33333	1.33333	1	2	1	0	1	1	2	3	1	1	0	1	17	7	3	0	4	1	9	82	8	6	0	6	DISCRETE	2539		684	2.8	5.4	2.8	0	2.6	2.6	5.4	5.7	2.6	2.6	0
ENSP00000375045	IGHV3-73	immunoglobulin heavy variable 3-73 [Source:HGNC Symbol;Acc:5623]	3	0.666667	15.3333	6	1.33333	0.666667	2.66667	0.666667	1	3	1	0	2	1	0	1	1	4	1	1	1	21	9	0	5	1	0	1	2	24	2	9	DIFFERENTIABLE	115		119	5.9	21.8	5.9	0	16.8	16	0	16	16	31.1	5.9
ENSP00000385017	NRXN1	neurexin 1 [Source:HGNC Symbol;Acc:8008]	1.66667	2.66667	6.66667	6	0.666667	1	1.66667	2.66667	0	1	0	1	0	1	5	2	2	3	0	3	0	4	0	1	0	4	14	7	5	12	0	4	SUPERSET	1344	ENSP00000385142	1507	0	0.7	0	0.7	0	0.7	4	1.3	1.3	2	0
ENSP00000225927	NAGLU	N-acetylglucosaminidase, alpha [Source:HGNC Symbol;Acc:7632]	1.33333	0	2.33333	6	0.333333	0	0.333333	1.66667	0	0	0	0	0	0	3	0	1	1	0	2	0	0	0	0	0	0	11	0	4	7	0	7	DIFFERENTIABLE	3052		743	0	0	0	0	0	0	5.4	0	1.1	1.1	0
ENSP00000256997	ACP2	acid phosphatase 2, lysosomal [Source:HGNC Symbol;Acc:123]	0.666667	3	2	6	0.333333	1	1.33333	2	1	2	1	0	0	1	4	2	1	1	0	1	2	2	1	0	0	1	14	7	2	3	0	3	DIFFERENTIABLE	189		423	1.9	6.9	1.9	0	0	1.9	12.1	6.9	1.9	1.9	0
ENSP00000286301	CSF1R	colony stimulating factor 1 receptor [Source:HGNC Symbol;Acc:2433]	0	5.33333	1.33333	6	0	1	0.666667	1	2	1	1	0	0	1	1	1	0	0	0	1	13	2	7	0	0	2	6	3	0	0	0	5	SUPERSET	2152	ENSP00000377844	972	4	1.7	1.7	0	0	1.7	1.7	1.7	0	0	0
ENSP00000275857	NLGN4X	neuroligin 4, X-linked [Source:HGNC Symbol;Acc:14287]	0	1.66667	1	6	0	0.666667	0.333333	2	1	1	0	0	0	0	3	1	0	0	0	3	1	3	0	0	0	0	13	4	0	0	0	5	SUPERSET	2238	ENSP00000370482, ENSP00000370483, ENSP00000370485	816	1.6	1.6	0	0	0	0	6.7	1.6	0	0	0
ENSP00000341170	PTN	pleiotrophin [Source:HGNC Symbol;Acc:9630]	0	4	0.666667	6	0	0.666667	0.333333	0.666667	0	1	0	0	0	0	2	2	0	0	0	0	0	2	0	0	0	0	18	12	0	0	0	0	EQUIVALENT	3214	ENSP00000376798	168	0	9.5	0	0	0	0	23.8	23.8	0	0	0
ENSP00000336927	ALDOA	aldolase A, fructose-bisphosphate [Source:HGNC Symbol;Acc:414]	54.6667	30.3333	34.3333	5.66667	5.33333	6.33333	6.66667	1.33333	2	7	1	5	4	9	1	12	8	4	4	2	17	27	4	16	39	61	3	58	80	15	45	10	EQUIVALENT	197	ENSP00000378661, ENSP00000378669, ENSP00000387793, ENSP00000400452	364	8	24.7	5.5	18.1	9.9	27.2	5.5	53	18.1	9.9	9.9
ENSP00000225655	PFN1	profilin 1 [Source:HGNC Symbol;Acc:8881]	13.3333	18.3333	11.6667	5.66667	3.33333	3	3.66667	2.66667	2	4	2	2	4	4	3	5	5	3	1	3	23	12	5	7	12	17	3	25	27	6	1	9	DISCRETE	2875		140	12.9	38.6	12.9	18.6	26.4	40	32.9	50.7	37.9	28.6	10
ENSP00000348116	DBI	diazepam binding inhibitor (GABA receptor modulator, acyl-CoA binding protein) [Source:HGNC Symbol;Acc:2690]	10.3333	28	8.66667	5.66667	1.66667	3	3.33333	2.66667	3	4	2	1	2	5	3	5	3	1	0	3	30	12	7	3	7	10	5	51	24	4	0	5	DIFFERENTIABLE	1218		87	29.9	52.9	27.6	14.9	24.1	67.8	50.6	67.8	49.4	23	0
ENSP00000242059	SCRN1	secernin 1 [Source:HGNC Symbol;Acc:22192]	2	13.6667	2.66667	5.66667	0.666667	2	1.33333	0.666667	1	1	0	1	0	2	1	4	1	1	1	1	13	3	0	1	0	4	1	27	4	1	2	16	SUPERSET	2865	ENSP00000386872, ENSP00000407460, ENSP00000409068	414	3.1	3.1	0	3.1	0	6.3	4.6	14.7	1.9	1.9	1.9
ENSP00000327988	NELL2	NEL-like 2 (chicken) [Source:HGNC Symbol;Acc:7751]	1.33333	1	3.66667	5.66667	0.333333	0.666667	1	2.33333	0	0	2	1	0	1	2	1	1	2	0	3	0	0	3	2	0	1	6	1	4	10	0	8	EQUIVALENT	2337	ENSP00000378866, ENSP00000390680, ENSP00000394612, ENSP00000416341	838	0	0	3.6	1.1	0	1.1	3.5	2.3	1.1	2.3	0
ENSP00000218054	CHRDL1	chordin-like 1 [Source:HGNC Symbol;Acc:29861]	0.666667	1	1	5.66667	0.333333	1	0.333333	2	1	0	1	0	0	0	3	2	1	1	0	2	1	0	2	0	0	0	7	2	2	3	0	8	SUPERSET	1365	ENSP00000361112, ENSP00000361115, ENSP00000378276, ENSP00000399739, ENSP00000413419	456	3.3	0	6.1	0	0	0	9.4	6.1	3.5	3.3	0
ENSP00000252491	APOC1	apolipoprotein C-I [Source:HGNC Symbol;Acc:607]	0	0.666667	3.66667	5.66667	0	0.666667	2.66667	3	1	6	4	0	0	0	3	1	0	2	0	2	1	9	9	0	0	0	5	1	0	2	0	3	DISCRETE	4054		83	13.3	41	38.6	0	0	0	38.6	25.3	0	13.3	0
ENSP00000252575	NCAN	neurocan [Source:HGNC Symbol;Acc:2465]	0	1.66667	1.66667	5.66667	0	0.666667	1	1.66667	0	0	1	0	0	2	2	2	0	1	0	2	0	0	5	0	0	3	6	5	0	2	0	6	DISCRETE	4016		1321	0	0	1.1	0	0	2	1.1	2	0	1	0
ENSP00000265459	NRXN2	neurexin 2 [Source:HGNC Symbol;Acc:8009]	0	1	0	5.66667	0	0.666667	0	2.66667	1	0	0	0	0	0	4	1	0	0	0	4	1	0	0	0	0	0	8	2	0	0	0	9	SUPERSET	1344	ENSP00000366774, ENSP00000386416, ENSP00000390277, ENSP00000404210	1712	0.9	0	0	0	0	0	2.7	0.5	0	0	0
ENSP00000254718	MYBBP1A	MYB binding protein (P160) 1a [Source:HGNC Symbol;Acc:7546]	0	0	0	5.66667	0	0	0	1	0	0	1	0	0	0	1	0	0	0	0	1	0	0	1	0	0	0	15	0	0	0	0	1	SUPERSET	2416	ENSP00000370968	1328	0	0	1.3	0	0	0	1.3	0	0	0	0
ENSP00000272317	RPS27A	ribosomal protein S27a [Source:HGNC Symbol;Acc:10417]	7.33333	13.3333	16.6667	5.33333	2	2	2.33333	1.33333	1	4	1	1	2	3	1	4	3	0	1	2	2	31	3	5	2	19	1	33	12	0	8	12	SUPERSET	565	ENSP00000383981, ENSP00000385659	156	5.8	30.1	5.8	10.3	9.6	23.1	5.8	30.1	21.8	0	5.8
ENSP00000264828	COL5A3	collagen, type V, alpha 3 [Source:HGNC Symbol;Acc:14864]	3	7.33333	5.66667	5.33333	0.333333	0.333333	1	2.33333	0	1	1	0	0	1	4	1	1	1	0	2	0	7	2	0	0	5	12	22	9	5	0	2	DIFFERENTIABLE	1177		1745	0	0.7	1.1	0	0	0.7	3.7	0.7	0.7	0.7	0
ENSP00000247271	OMG	oligodendrocyte myelin glycoprotein [Source:HGNC Symbol;Acc:8135]	1.66667	2	1.33333	5.33333	0.333333	1.33333	1	1.66667	1	1	0	1	0	1	3	2	1	1	0	2	2	1	0	2	0	1	9	2	5	2	0	7	DISCRETE	2163		440	4.1	2.3	0	2.3	0	3.2	9.8	7.3	2.3	2.3	0
ENSP00000232219	RBP1	retinol binding protein 1, cellular [Source:HGNC Symbol;Acc:9919]	1.33333	11.3333	3	5.33333	0.666667	2.33333	1.33333	1.33333	2	2	0	0	0	1	2	5	2	1	0	2	11	3	0	0	0	4	6	23	4	2	0	10	SUPERSET	1399	ENSP00000408010	197	10.7	10.7	0	0	0	6.1	10.7	30.5	9.6	4.6	0
ENSP00000218099	F9	coagulation factor IX [Source:HGNC Symbol;Acc:3551]	0.333333	8.66667	3.33333	5.33333	0.333333	2	1.33333	2.33333	5	3	4	0	1	0	0	1	0	1	0	3	23	8	13	0	1	0	0	3	0	2	0	3	EQUIVALENT	877	ENSP00000377650	461	15.6	8.9	13.2	0	2.8	0	0	2	0	2.6	0
ENSP00000305938	NEGR1	neuronal growth regulator 1 [Source:HGNC Symbol;Acc:17302]	0	1	1.66667	5.33333	0	0.666667	1	1.66667	0	1	1	0	0	1	3	2	0	1	0	1	0	1	1	0	0	2	12	3	0	2	0	3	EQUIVALENT	2202	ENSP00000350364	226	0	5.8	5.8	0	0	5.8	24.8	15	0	5.8	0
ENSP00000285379	CA2	carbonic anhydrase II [Source:HGNC Symbol;Acc:1373]	49.6667	260	88	5	3.66667	8.66667	6	0.666667	11	9	0	3	3	5	0	12	4	4	4	2	271	153	0	43	23	49	0	466	95	62	31	15	DIFFERENTIABLE	1227		260	47.3	46.2	0	11.9	11.9	23.1	0	51.9	15.4	16.5	16.5
ENSP00000322100	ITM2C	integral membrane protein 2C [Source:HGNC Symbol;Acc:6175]	19.6667	3.66667	4	5	1	1.33333	1	1.66667	2	1	1	0	1	1	2	2	1	1	1	2	5	1	3	0	31	8	6	6	7	3	21	6	EQUIVALENT	4357	ENSP00000322730, ENSP00000335121, ENSP00000390655	230	13.9	4.3	9.6	0	4.3	4.3	13.9	13.9	4.3	4.3	4.3
ENSP00000217182	EEF1A2	eukaryotic translation elongation factor 1 alpha 2 [Source:HGNC Symbol;Acc:3192]	15.3333	16	13	5	3.66667	1.66667	2	1	2	3	0	1	4	1	0	2	4	2	3	3	20	30	0	3	9	2	0	25	34	7	3	15	SUPERSET	334	ENSP00000298049	463	7.8	7.1	0	2.4	10.4	2.4	0	5	9.1	4.1	6
ENSP00000374834	IGLV1-40	immunoglobulin lambda variable 1-40 [Source:HGNC Symbol;Acc:5877]	2.66667	3	9.66667	5	0.333333	0.666667	1.33333	1	1	2	1	0	0	1	1	1	1	1	0	1	7	11	12	0	0	3	1	2	8	15	0	2	DISCRETE	2484		119	13.4	27.7	13.4	0	0	14.3	14.3	14.3	14.3	14.3	0
ENSP00000348444			2	2	6	5	1.33333	1.66667	3.33333	3.33333	3	7	2	0	2	1	3	2	2	2	0	5	4	12	3	0	4	1	5	2	2	5	0	7	DIFFERENTIABLE	508		33421	0.2	0.3	0.1	0	0.1	0	0.2	0.1	0.1	0.1	0
ENSP00000313967	C1QB	complement component 1, q subcomponent, B chain [Source:HGNC Symbol;Acc:1242]	2	4	4	5	0.666667	1.33333	1.33333	2.33333	2	0	3	2	0	2	3	0	2	2	0	1	3	0	4	9	0	4	9	0	6	8	0	2	SUPERSET	1487	ENSP00000404606	253	6.7	0	12.6	11.5	0	11.5	15	0	11.5	11.5	0
ENSP00000368748			1	2.66667	3	5	0.666667	1	1.33333	1.33333	1	1	1	1	0	1	2	1	2	2	0	1	2	3	4	2	0	3	6	4	3	3	0	5	EQUIVALENT	660	ENSP00000368752, ENSP00000392210, ENSP00000392756, ENSP00000397586, ENSP00000399376, ENSP00000411599	253	4.7	4.7	4.7	4.7	0	4.7	9.5	4.7	9.5	9.5	0
ENSP00000346120	DDX21	DEAD (Asp-Glu-Ala-Asp) box helicase 21 [Source:HGNC Symbol;Acc:2744]	0.666667	4	2.33333	5	0.333333	0.666667	0.666667	1	1	0	1	0	0	1	1	1	1	1	0	1	3	0	2	0	0	4	4	9	2	3	0	9	DISCRETE	1447		783	1.8	0	1.8	0	0	1.8	1.8	1.8	1.8	1.8	0
ENSP00000260118	GGH	gamma-glutamyl hydrolase (conjugase, folylpolygammaglutamyl hydrolase) [Source:HGNC Symbol;Acc:4248]	0.333333	1.66667	1.33333	5	0.333333	0.666667	0.666667	2.66667	1	2	1	0	0	0	2	1	1	0	0	5	3	4	2	0	0	0	5	2	1	0	0	8	DISCRETE	736		318	4.7	9.1	4.7	0	0	0	8.5	4.7	3.8	0	0
ENSP00000296754	ERAP1	endoplasmic reticulum aminopeptidase 1 [Source:HGNC Symbol;Acc:18173]	0	2.33333	1	5	0	0.666667	0.666667	1.33333	1	0	1	0	0	1	2	1	0	1	0	1	1	0	1	0	0	1	12	6	0	2	0	2	SUPERSET	22	ENSP00000406304	948	1.7	0	1.7	0	0	1.1	3.1	1.4	0	1.1	0
ENSP00000264833	OLFM2	olfactomedin 2 [Source:HGNC Symbol;Acc:17189]	0	0.666667	0.666667	5	0	0.333333	0.666667	0.666667	0	0	0	0	0	1	2	1	0	1	0	0	0	0	0	0	0	1	15	2	0	1	0	0	DISCRETE	4021		454	0	0	0	0	0	3.3	5.3	3.3	0	2	0
ENSP00000308057	SNCB	synuclein, beta [Source:HGNC Symbol;Acc:11140]	0	5.33333	0.333333	5	0	1	0.333333	0.666667	1	0	1	1	0	0	0	1	0	1	0	1	6	0	2	1	0	0	0	9	0	1	0	13	EQUIVALENT	361	ENSP00000377296, ENSP00000422223, ENSP00000424073	134	18.7	0	18.7	9.7	0	0	0	18.7	0	9.7	0
ENSP00000307508	CALB2	calbindin 2 [Source:HGNC Symbol;Acc:1435]	0	2	0	5	0	1	0	1	0	0	0	0	0	0	0	3	0	0	0	3	0	0	0	0	0	0	0	6	0	0	0	15	EQUIVALENT	2235	ENSP00000340294, ENSP00000377174	271	0	0	0	0	0	0	0	14	0	0	0
ENSP00000361001	EFCAB14	EF-hand calcium binding domain 14 [Source:HGNC Symbol;Acc:29051]	0	1	0	5	0	0.333333	0	1.33333	0	0	1	0	0	0	2	1	0	0	0	1	0	0	5	0	0	0	8	3	0	0	0	2	DISCRETE	3640		495	0	0	4.6	0	0	0	7.9	4.6	0	0	0
ENSP00000264335	YWHAE	tyrosine 3-monooxygenase/tryptophan 5-monooxygenase activation protein, epsilon polypeptide [Source:HGNC Symbol;Acc:12851]	70.3333	48.3333	34	4.66667	6.66667	6	6.33333	1.66667	5	6	2	3	5	6	0	10	10	7	5	3	34	22	2	20	30	50	0	91	150	30	31	12	DIFFERENTIABLE	365		255	22.7	27.8	7.1	18	22	29.8	0	39.6	39.2	29.4	21.6
ENSP00000324105	ENO3	enolase 3 (beta, muscle) [Source:HGNC Symbol;Acc:3354]	54.6667	119	54	4.66667	4.33333	4.66667	4.66667	1.33333	4	4	1	3	5	6	1	7	5	4	3	2	50	81	1	56	40	39	3	251	104	42	20	10	SUPERSET	308	ENSP00000370739, ENSP00000393727	434	12.4	12.4	3.2	10.4	12	16.1	4.1	20.5	12	11.3	8.1
ENSP00000360125	PGM1	phosphoglucomutase 1 [Source:HGNC Symbol;Acc:8905]	25.3333	30	4	4.66667	4.33333	6.33333	2	1.66667	3	2	1	4	3	3	1	12	7	1	3	3	31	3	3	18	10	7	3	41	63	2	3	8	DIFFERENTIABLE	97		562	11.6	4.4	2.7	8	4.4	7.5	2.7	32.2	12.6	2	4.3
ENSP00000299529	CRABP1	cellular retinoic acid binding protein 1 [Source:HGNC Symbol;Acc:2338]	15.3333	73.6667	24	4.66667	1.66667	4.66667	2.33333	1	5	2	0	3	2	1	1	6	2	4	1	2	35	30	0	31	14	16	1	155	30	26	2	13	DIFFERENTIABLE	1875		137	44.5	16.8	0	17.5	16.8	7.3	7.3	41.6	17.5	27.7	7.3
ENSP00000223836	AK1	adenylate kinase 1 [Source:HGNC Symbol;Acc:361]	12	44.3333	10	4.66667	1.33333	3.66667	2.33333	0.666667	4	3	0	3	1	2	0	4	3	2	0	2	46	9	0	5	2	11	0	82	34	10	0	14	SUPERSET	3111	ENSP00000362249, ENSP00000362271	210	27.6	17.1	0	16.2	5.2	10.5	0	27.6	15.2	9.5	0
ENSP00000310206	SEZ6L2	seizure related 6 homolog (mouse)-like 2 [Source:HGNC Symbol;Acc:30844]	1.66667	2.33333	4	4.66667	0.666667	1	2	1	0	1	1	2	0	2	1	1	2	3	0	1	0	2	2	3	0	3	7	4	5	7	0	5	SUPERSET	1049	ENSP00000319215	853	0	1.2	1.3	3	0	3	1.2	1.2	3	4.9	0
ENSP00000222219	DNASE2	deoxyribonuclease II, lysosomal [Source:HGNC Symbol;Acc:2960]	1.66667	0.666667	3	4.66667	0.333333	0.333333	1.33333	1.33333	0	2	2	0	0	0	0	1	1	2	0	2	0	3	3	0	0	0	0	2	5	6	0	11	DISCRETE	1469		360	0	6.1	6.7	0	0	0	0	2.8	3.3	6.1	0
ENSP00000258080	HTRA2	HtrA serine peptidase 2 [Source:HGNC Symbol;Acc:14348]	0.666667	1.33333	0.666667	4.66667	0.333333	0.666667	0.333333	1	0	0	1	0	0	0	1	2	1	1	0	1	0	0	3	0	0	0	7	4	2	2	0	4	EQUIVALENT	2759	ENSP00000399166	458	0	0	2.2	0	0	0	2.2	6.3	2.2	2.2	0
ENSP00000229725	NEU1	sialidase 1 (lysosomal sialidase) [Source:HGNC Symbol;Acc:7758]	0	1	1.66667	4.66667	0	0.666667	0.666667	1.66667	1	0	1	0	0	1	1	1	0	1	0	3	1	0	1	0	0	2	1	2	0	3	0	12	EQUIVALENT	3856	ENSP00000364782, ENSP00000399309, ENSP00000401067, ENSP00000403720, ENSP00000408207, ENSP00000408957, ENSP00000409489	415	4.3	0	3.9	0	0	2.4	4.3	3.9	0	2.4	0
ENSP00000353094	SDF4	stromal cell derived factor 4 [Source:HGNC Symbol;Acc:24188]	0	0.666667	1.33333	4.66667	0	0.666667	0.666667	1.33333	0	1	0	0	0	0	1	2	0	1	0	3	0	1	0	0	0	0	3	2	0	3	0	11	DIFFERENTIABLE	1645		362	0	2.5	0	0	0	0	3.3	8.3	0	2.5	0
ENSP00000351591	NLGN3	neuroligin 3 [Source:HGNC Symbol;Acc:14289]	0	2	1	4.66667	0	1	0.333333	1	2	1	0	0	0	0	1	1	0	0	0	2	2	3	0	0	0	0	10	4	0	0	0	4	EQUIVALENT	2238	ENSP00000363163, ENSP00000379196	848	2.6	1.5	0	0	0	0	1.5	1.5	0	0	0
ENSP00000373234	MST1	macrophage stimulating 1 (hepatocyte growth factor-like) [Source:HGNC Symbol;Acc:7380]	0	4.33333	0.666667	4.66667	0	1	0.666667	1.66667	3	2	2	0	0	0	1	0	0	0	0	2	13	2	6	0	0	0	1	0	0	0	0	7	EQUIVALENT	3434	ENSP00000414287	711	7.3	4.8	4.8	0	0	0	2.3	0	0	0	0
ENSP00000343026	ATP7A	ATPase, Cu++ transporting, alpha polypeptide [Source:HGNC Symbol;Acc:869]	0	2.66667	0.666667	4.66667	0	0.666667	0.333333	0.666667	1	1	1	0	0	0	0	1	0	0	0	1	1	2	7	0	0	0	0	7	0	0	0	7	EQUIVALENT	1593	ENSP00000345728, ENSP00000355170, ENSP00000378930	1422	0.4	0.4	0.4	0	0	0	0	0.4	0	0	0
ENSP00000263577	CDON	cell adhesion associated, oncogene regulated [Source:HGNC Symbol;Acc:17104]	0	0.666667	0.666667	4.66667	0	0.666667	0.333333	1.33333	1	0	0	0	0	0	2	1	0	1	0	2	1	0	0	0	0	0	8	1	0	2	0	6	EQUIVALENT	1606	ENSP00000376458, ENSP00000392845	1264	1.7	0	0	0	0	0	3.3	1.7	0	1.3	0
ENSP00000339479	NT5C2	5'-nucleotidase, cytosolic II [Source:HGNC Symbol;Acc:8022]	0	2.66667	0	4.66667	0	1	0	0.666667	1	0	1	0	0	0	0	2	0	0	0	1	4	0	8	0	0	0	0	4	0	0	0	6	SUPERSET	796	ENSP00000383960	561	2.9	0	2.9	0	0	0	0	6.2	0	0	0
ENSP00000351536	QSOX2	quiescin Q6 sulfhydryl oxidase 2 [Source:HGNC Symbol;Acc:30249]	0	1.66667	0	4.66667	0	0.666667	0	2	2	0	2	0	0	0	2	0	0	0	0	2	5	0	2	0	0	0	5	0	0	0	0	7	DIFFERENTIABLE	919		698	4.4	0	4.4	0	0	0	3.7	0	0	0	0
ENSP00000334052	LGMN	legumain [Source:HGNC Symbol;Acc:9472]	0	1	0	4.66667	0	0.333333	0	1	0	0	0	0	0	0	0	1	0	0	0	3	0	0	0	0	0	0	0	3	0	0	0	14	SUPERSET	3005	ENSP00000376911	433	0	0	0	0	0	0	0	4.6	0	0	0
ENSP00000224237	VIM	vimentin [Source:HGNC Symbol;Acc:12692]	230.333	561	265.333	4.33333	16.3333	30.6667	27.3333	2.33333	23	41	1	20	15	24	3	49	25	17	9	3	285	449	1	134	171	250	5	1264	458	97	62	7	DIFFERENTIABLE	82		466	47	61.6	2.1	44.4	28.8	50.2	6	61.4	47.9	34.3	19.1
ENSP00000342026	PRDX6	peroxiredoxin 6 [Source:HGNC Symbol;Acc:16753]	92.6667	112	77.3333	4.33333	6.66667	10	9.66667	2.33333	11	13	1	4	6	10	1	15	9	6	5	5	82	89	1	19	58	91	1	235	175	52	45	11	DIFFERENTIABLE	393		224	59.8	63.4	4	22.8	27.2	46	4	72.3	35.7	27.2	22.3
ENSP00000373291	COLQ	collagen-like tail subunit (single strand of homotrimer) of asymmetric acetylcholinesterase [Source:HGNC Symbol;Acc:2226]	46.6667	1.66667	15	4.33333	1	0.333333	1.33333	1	0	1	1	0	1	2	1	1	1	1	1	1	0	3	3	0	33	28	9	5	17	14	90	1	EQUIVALENT	1480	ENSP00000373292, ENSP00000373293, ENSP00000373294, ENSP00000373295, ENSP00000373296, ENSP00000373297, ENSP00000373298, ENSP00000391124, ENSP00000394433, ENSP00000402511, ENSP00000410554	445	0	4	4	0	4	5.4	4	4	4	4	4
ENSP00000261978	LTBP2	latent transforming growth factor beta binding protein 2 [Source:HGNC Symbol;Acc:6715]	37.3333	3.33333	5.66667	4.33333	3.66667	1.66667	2.33333	1.33333	1	2	0	4	4	3	2	0	5	2	2	2	1	5	0	9	28	6	10	0	79	6	5	3	DISCRETE	731		1821	1.2	1.9	0	3.6	3.2	2.9	1.3	0	4	1.5	1.7
ENSP00000362399	STXBP1	syntaxin binding protein 1 [Source:HGNC Symbol;Acc:11444]	14.3333	3.66667	5.66667	4.33333	1	2.33333	1	1.33333	1	1	1	1	1	1	1	5	1	1	1	2	2	3	1	2	7	11	1	7	24	3	12	11	DIFFERENTIABLE	1477		603	2.5	2.5	2.5	1.3	2.5	2.5	2.5	12.3	2.5	2.5	2.5
ENSP00000327801	P4HB	prolyl 4-hydroxylase, beta polypeptide [Source:HGNC Symbol;Acc:8548]	3.66667	12.3333	6.33333	4.33333	2.33333	3.33333	4.33333	3.33333	3	9	0	0	2	2	4	7	4	2	1	6	5	15	0	0	4	2	6	32	5	2	2	7	DIFFERENTIABLE	523		508	7.3	21.9	0	0	4.5	4.3	10.2	19.1	8.1	5.3	3.1
ENSP00000340554	TTN	titin [Source:HGNC Symbol;Acc:12403]	2	1.66667	3.66667	4.33333	1.33333	1.33333	2.33333	3	3	5	2	0	2	1	3	1	2	1	0	4	4	9	3	0	4	1	5	1	2	1	0	5	SUPERSET	508	ENSP00000352154	27116	0.2	0.3	0.1	0	0.1	0	0.2	0.1	0.1	0	0
ENSP00000374811	IGKV1D-12	immunoglobulin kappa variable 1D-12 [Source:HGNC Symbol;Acc:5746]	1	1.33333	1	4.33333	0.333333	0.666667	0.333333	1.66667	1	0	1	0	0	1	3	1	1	0	0	1	2	0	2	0	0	3	8	2	3	0	0	3	EQUIVALENT	105	ENSP00000420576	117	9.4	0	9.4	0	0	15.4	38.5	15.4	15.4	0	0
ENSP00000352071	CD163	CD163 molecule [Source:HGNC Symbol;Acc:1631]	0.333333	0.666667	8.66667	4.33333	0.333333	0.333333	3.33333	1	0	7	0	0	0	3	3	1	1	0	0	0	0	21	0	0	0	5	13	2	1	0	0	0	EQUIVALENT	2876	ENSP00000379863, ENSP00000403885	1156	0	8.8	0	0	0	2.9	3.8	1	1.4	0	0
ENSP00000249330	VGF	VGF nerve growth factor inducible [Source:HGNC Symbol;Acc:12684]	0.333333	2.33333	3	4.33333	0.333333	0.333333	1.33333	1.66667	0	1	1	0	0	0	2	1	1	3	0	2	0	2	3	0	0	0	6	7	1	7	0	4	EQUIVALENT	3828	ENSP00000406116	615	0	2.4	2	0	0	0	5.2	2.8	1.8	5.9	0
ENSP00000314508	GBA	glucosidase, beta, acid [Source:HGNC Symbol;Acc:4177]	0	2	1.66667	4.33333	0	1	1	1.66667	1	2	1	0	0	1	3	2	0	0	0	1	1	3	1	0	0	2	7	5	0	0	0	5	EQUIVALENT	3285	ENSP00000357357, ENSP00000385813, ENSP00000397986, ENSP00000402577	536	5	5	2.4	0	0	2.4	10.1	5	0	0	0
ENSP00000305692	GAA	glucosidase, alpha; acid [Source:HGNC Symbol;Acc:4065]	0	1.33333	1.66667	4.33333	0	0.666667	1	2	0	1	1	0	0	0	4	2	0	2	0	1	0	1	1	0	0	0	8	4	0	4	0	4	EQUIVALENT	145	ENSP00000374665, ENSP00000397325	952	0	1.1	1.2	0	0	0	6.9	3.2	0	1.9	0
ENSP00000216124	ARSA	arylsulfatase A [Source:HGNC Symbol;Acc:713]	0	2.33333	0.666667	4.33333	0	0.666667	0.333333	0.666667	1	1	0	0	0	0	1	1	0	0	0	1	5	2	0	0	0	0	8	2	0	0	0	5	EQUIVALENT	2431	ENSP00000348406, ENSP00000378981, ENSP00000378983, ENSP00000378986, ENSP00000412542	507	3.4	3.4	0	0	0	0	3.4	3.4	0	0	0
ENSP00000262545	PCSK2	proprotein convertase subtilisin/kexin type 2 [Source:HGNC Symbol;Acc:8744]	0	0	0	4.33333	0	0	0	1	0	0	0	0	0	0	2	0	0	0	0	1	0	0	0	0	0	0	8	0	0	0	0	5	EQUIVALENT	4241	ENSP00000367131	638	0	0	0	0	0	0	5.6	0	0	0	0
ENSP00000276891			0	0	0	4.33333	0	0	0	1.33333	0	0	1	0	0	0	2	0	0	0	0	1	0	0	2	0	0	0	5	0	0	0	0	6	EQUIVALENT	2054	ENSP00000371524, ENSP00000371531, ENSP00000371532	725	0	0	2.3	0	0	0	4.8	0	0	0	0
ENSP00000251643	KRT12	keratin 12 [Source:HGNC Symbol;Acc:6414]	34.6667	2	27	4	4.33333	0.666667	1.33333	0.666667	0	2	0	1	5	1	1	1	4	1	4	1	0	38	0	1	39	23	9	5	45	20	20	3	DIFFERENTIABLE	54		494	0	1.8	0	1.8	7.5	1.8	1.8	1.8	9.7	1.8	4
ENSP00000223608			20	5	15	4	1	1	1	1	1	1	1	0	1	1	1	2	1	1	1	1	8	1	6	0	20	18	3	7	36	26	4	3	EQUIVALENT	3657	ENSP00000363714, ENSP00000363715, ENSP00000394798	908	1.1	1.1	1.1	0	1.1	1.1	1.1	2.6	1.1	1.1	1.1
ENSP00000299767	HSP90B1	heat shock protein 90kDa beta (Grp94), member 1 [Source:HGNC Symbol;Acc:12028]	14	20	11	4	5	5	5	2	1	6	0	2	5	6	5	12	9	3	1	1	2	19	0	12	11	10	11	46	28	4	3	1	DIFFERENTIABLE	33		803	1.1	8.6	0	3.1	6.1	11.3	8.6	21.3	11	4.7	1.1
ENSP00000272227	PDIA6	protein disulfide isomerase family A, member 6 [Source:HGNC Symbol;Acc:30168]	3.33333	14.3333	3.66667	4	1.33333	2.33333	1.33333	1	1	2	0	2	1	1	2	4	3	1	0	1	4	6	0	5	1	4	8	34	9	1	0	4	EQUIVALENT	1686	ENSP00000371024, ENSP00000384459, ENSP00000385385	440	3.2	6.6	0	6.4	2.3	3	7.3	13.9	8	3	0
ENSP00000375000			2.66667	4	6	4	1	1.66667	3	2.33333	3	3	4	0	2	2	0	2	0	4	1	3	7	9	8	0	7	4	0	5	0	5	1	4	SUPERSET	2041	ENSP00000375001, ENSP00000418294	470	8.1	7.2	11.3	0	5.3	6	0	6	0	10.9	1.7
ENSP00000252854	OLFM1	olfactomedin 1 [Source:HGNC Symbol;Acc:17187]	1	1.33333	4.33333	4	0.333333	1.33333	1.33333	1.66667	2	1	0	1	0	2	3	1	1	1	0	2	2	2	0	1	0	3	8	1	3	8	0	4	EQUIVALENT	98	ENSP00000360858, ENSP00000360861	467	6.6	2.4	0	2.4	0	5.6	7.5	4.1	2.4	2.4	0
ENSP00000331831	GAS6	growth arrest-specific 6 [Source:HGNC Symbol;Acc:4168]	1	2	3	4	0.666667	1	1	1.33333	1	1	1	1	0	1	2	1	2	1	0	1	2	2	2	3	0	3	8	1	3	4	0	2	EQUIVALENT	1464	ENSP00000348003, ENSP00000349962, ENSP00000400117, ENSP00000416498	678	3.7	1.8	3.7	1.8	0	1.8	3.2	1.5	3.2	1.8	0
ENSP00000357453	MAN1A1	mannosidase, alpha, class 1A, member 1 [Source:HGNC Symbol;Acc:6821]	0.333333	2.33333	3.33333	4	0.333333	1.66667	1.66667	2.33333	3	1	0	0	0	1	6	2	1	3	0	1	5	1	0	0	0	1	11	2	1	8	0	1	DIFFERENTIABLE	2481		653	6.4	2.5	0	0	0	1.8	10.6	4.6	1.8	5.4	0
ENSP00000321334	LPA	lipoprotein, Lp(a) [Source:HGNC Symbol;Acc:6667]	0	1.66667	1	4	0	0.666667	1	1.33333	2	2	1	0	0	1	1	0	0	0	0	2	5	2	3	0	0	1	2	0	0	0	0	7	EQUIVALENT	366	ENSP00000321466, ENSP00000395608	2040	1.6	0.8	0.8	0	0	0.7	0.8	0	0	0	0
ENSP00000359001	HCFC1	host cell factor C1 (VP16-accessory protein) [Source:HGNC Symbol;Acc:4839]	0	2	0.666667	4	0	1.33333	0.666667	1.66667	2	1	2	0	0	1	1	2	0	0	0	2	4	1	9	0	0	1	1	2	0	0	0	2	DIFFERENTIABLE	43		2080	1.1	0.5	1.2	0	0	0.6	0.8	1.2	0	0	0
ENSP00000332204	SEMA4B	sema domain, immunoglobulin domain (Ig), transmembrane domain (TM) and short cytoplasmic domain, (semaphorin) 4B [Source:HGNC Symbol;Acc:10730]	0	1.33333	0	4	0	0.666667	0	1.33333	2	0	0	0	0	0	2	0	0	0	0	2	4	0	0	0	0	0	6	0	0	0	0	6	EQUIVALENT	3266	ENSP00000368417, ENSP00000394720	837	5.3	0	0	0	0	0	5.1	0	0	0	0
ENSP00000246635	KRT13	keratin 13 [Source:HGNC Symbol;Acc:6415]	191.667	11.3333	28.6667	3.66667	10.6667	3.33333	6.33333	2	5	5	1	5	15	7	4	0	12	7	5	1	8	16	1	26	283	22	9	0	127	48	165	1	SUPERSET	54	ENSP00000336604	458	15.9	8.1	4.1	11.4	29.7	16.2	10.9	0	24.5	13.5	8.7
ENSP00000216281	HSP90AA1	heat shock protein 90kDa alpha (cytosolic), class A member 1 [Source:HGNC Symbol;Acc:5253]	78.3333	94	61.6667	3.66667	10	9.66667	13.3333	1.66667	9	15	0	4	8	14	0	16	17	11	5	5	39	61	0	53	47	78	0	190	168	46	20	11	SUPERSET	33	ENSP00000335153	732	18.2	26	0	7.4	11.6	22.4	0	31.8	20.8	15.6	7.1
ENSP00000227378	HSPA8	heat shock 70kDa protein 8 [Source:HGNC Symbol;Acc:5241]	56.6667	52.3333	28.6667	3.66667	7	9.33333	9	1.66667	4	11	0	9	6	8	2	15	11	8	4	3	16	24	0	38	51	38	4	103	108	24	11	7	DIFFERENTIABLE	174		646	5.4	17.8	0	15.5	11.6	16.4	3.7	32.8	18.6	15.6	8
ENSP00000312206	KRT3	keratin 3 [Source:HGNC Symbol;Acc:6440]	40.6667	5.33333	13.6667	3.66667	5.33333	1.66667	3	1.33333	1	2	0	2	5	3	2	2	6	4	5	2	4	4	0	10	35	8	9	2	32	29	55	2	EQUIVALENT	82	ENSP00000413479	629	1.7	3	0	3.8	6.7	3.8	5.6	4.9	6.7	5.6	6.7
ENSP00000330054	EEF1A1	eukaryotic translation elongation factor 1 alpha 1 [Source:HGNC Symbol;Acc:3189]	27.3333	47.6667	26.3333	3.66667	4.33333	5.66667	4.33333	1	6	7	0	2	4	3	1	9	6	3	3	2	41	47	0	16	9	14	1	86	70	18	3	10	SUPERSET	334	ENSP00000339053, ENSP00000339063	462	20.1	24.7	0	5	10.4	7.8	2.6	28.8	13.9	6.7	6.1
ENSP00000248975	YWHAH	tyrosine 3-monooxygenase/tryptophan 5-monooxygenase activation protein, eta polypeptide [Source:HGNC Symbol;Acc:12853]	15.6667	13.3333	16.3333	3.66667	2	2	3.33333	1.66667	2	4	2	0	1	3	0	4	3	3	2	3	13	14	2	0	7	22	0	27	34	13	6	9	DIFFERENTIABLE	365		246	7.3	20.7	7.3	0	3.3	15	0	20.7	11.4	13.8	6.9
ENSP00000321606	CRMP1	collapsin response mediator protein 1 [Source:HGNC Symbol;Acc:2365]	13	19.6667	10.3333	3.66667	2	4.33333	3	1	1	2	0	3	2	3	0	9	3	4	1	3	2	6	0	9	8	16	0	48	29	9	2	11	SUPERSET	288	ENSP00000380987	686	1.5	3.5	0	5.5	4.2	5	0	21.4	5.8	7.3	2.3
ENSP00000410460			11	3.33333	2.66667	3.66667	2.66667	1.66667	1.33333	1.33333	1	2	1	1	3	0	2	3	2	2	3	1	1	5	3	1	20	0	6	8	5	3	8	2	DIFFERENTIABLE	200		179	3.4	9.5	3.4	3.4	17.9	0	8.9	16.2	11.7	8.9	17.9
ENSP00000315757	LCP1	lymphocyte cytosolic protein 1 (L-plastin) [Source:HGNC Symbol;Acc:6528]	9.66667	9.33333	12.3333	3.66667	2.66667	3.66667	3.66667	2.33333	5	6	3	3	2	1	2	3	5	4	1	2	19	29	6	5	4	1	2	4	24	7	1	3	SUPERSET	363	ENSP00000381581	627	14.5	10.7	9.1	5.7	3.2	1.3	3.5	6.1	9.4	6.4	1.6
ENSP00000304592	FASN	fatty acid synthase [Source:HGNC Symbol;Acc:3594]	3.33333	10.6667	3.33333	3.66667	1.66667	3.33333	1	0.666667	3	2	0	2	2	1	1	5	3	0	0	1	15	9	0	3	2	1	8	14	8	0	0	3	DISCRETE	433		2511	2.6	1.4	0	0.9	0.8	0.4	0.4	3.4	1.3	0	0
ENSP00000216714	APEX1	APEX nuclease (multifunctional DNA repair enzyme) 1 [Source:HGNC Symbol;Acc:587]	3	24.6667	3.66667	3.66667	1.33333	2.66667	2	1	3	3	0	0	1	0	0	5	3	3	0	3	24	6	0	0	1	0	0	50	8	5	0	11	SUPERSET	2445	ENSP00000381111, ENSP00000400658	318	17	20.1	0	0	5.3	0	0	26.7	16.7	13.2	0
ENSP00000251047	LMAN1	lectin, mannose-binding, 1 [Source:HGNC Symbol;Acc:6631]	1.66667	1.33333	0.666667	3.66667	1	1	0.666667	1.66667	0	0	2	0	1	1	2	3	1	1	1	1	0	0	2	0	3	1	8	4	1	1	1	1	DISCRETE	1195		510	0	0	6.9	0	1.6	3.9	6.7	6.9	2.2	2.2	1.6
ENSP00000265394	CPVL	carboxypeptidase, vitellogenic-like [Source:HGNC Symbol;Acc:14399]	1.33333	3.66667	3.66667	3.66667	0.333333	1	1.66667	1.66667	0	2	0	1	0	1	2	2	1	2	0	3	0	3	0	1	0	2	5	10	4	6	0	6	SUPERSET	227	ENSP00000379572, ENSP00000387164	476	0	5.7	0	2.7	0	2.7	4.6	4.6	1.7	4.6	0
ENSP00000353030	PTPRF	protein tyrosine phosphatase, receptor type, F [Source:HGNC Symbol;Acc:9670]	0.666667	2.33333	0.666667	3.66667	0.333333	0.666667	0.666667	1.66667	1	0	0	1	0	1	2	0	1	1	0	3	6	0	0	1	0	1	3	0	2	1	0	8	SUPERSET	8	ENSP00000361490, ENSP00000361491, ENSP00000398822	1907	0.8	0	0	0.5	0	0.7	1.9	0	0.7	0.5	0
ENSP00000236192	VAMP4	vesicle-associated membrane protein 4 [Source:HGNC Symbol;Acc:12645]	0	2.66667	1	3.66667	0	0.666667	0.333333	1	1	1	1	0	0	0	1	1	0	0	0	1	3	3	1	0	0	0	4	5	0	0	0	6	DIFFERENTIABLE	3448		141	4.3	4.3	4.3	0	0	0	4.3	4.3	0	0	0
ENSP00000263054	SORCS1	sortilin-related VPS10 domain containing receptor 1 [Source:HGNC Symbol;Acc:16697]	0	1.66667	1	3.66667	0	1	0.666667	1	1	0	0	1	0	0	2	1	0	2	0	1	1	0	0	1	0	0	6	3	0	3	0	5	SUPERSET	694	ENSP00000345964	1168	0.9	0	0	0.8	0	0	1.9	0.9	0	1.8	0
ENSP00000225760			0	0.666667	0.666667	3.66667	0	0.333333	0.333333	0.666667	1	1	1	0	0	0	0	0	0	0	0	1	2	2	9	0	0	0	0	0	0	0	0	2	EQUIVALENT	1988	ENSP00000388666, ENSP00000389507, ENSP00000392634, ENSP00000415283	275	5.8	3.6	5.8	0	0	0	0	0	0	0	0
ENSP00000218516	GLA	galactosidase, alpha [Source:HGNC Symbol;Acc:4296]	0	0.333333	0.666667	3.66667	0	0.333333	0.333333	1.33333	0	1	0	0	0	0	1	1	0	0	0	3	0	2	0	0	0	0	2	1	0	0	0	9	DISCRETE	3981		429	0	2.8	0	0	0	0	2.8	2.8	0	0	0
ENSP00000275607	SUMF2	sulfatase modifying factor 2 [Source:HGNC Symbol;Acc:20415]	0	2	0	3.66667	0	1.33333	0	1.66667	2	0	0	0	0	0	4	2	0	0	0	1	3	0	0	0	0	0	9	3	0	0	0	2	SUPERSET	474	ENSP00000378825, ENSP00000400922	301	7.6	0	0	0	0	0	13.3	9	0	0	0
ENSP00000328729	RP4-604K5.1	Homo sapiens 15 kDa selenoprotein (SEP15), transcript variant 2, mRNA. [Source:RefSeq mRNA;Acc:NM_203341]	0	1.66667	0	3.66667	0	0.666667	0	1.66667	1	0	1	0	0	0	2	1	0	0	0	2	1	0	1	0	0	0	4	4	0	0	0	6	EQUIVALENT	2585	ENSP00000423450	162	9.9	0	9.9	0	0	0	19.8	9.9	0	0	0
ENSP00000358400	MDN1	MDN1, midasin homolog (yeast) [Source:HGNC Symbol;Acc:18302]	0	1.33333	0	3.66667	0	0.666667	0	1.66667	1	0	2	0	0	0	1	1	0	0	0	2	3	0	3	0	0	0	2	1	0	0	0	6	SUPERSET	1284	ENSP00000413970	5596	0.1	0	0.4	0	0	0	0.3	0.3	0	0	0
ENSP00000266542	C1RL	complement component 1, r subcomponent-like [Source:HGNC Symbol;Acc:21265]	0	1	0	3.66667	0	0.666667	0	1.66667	1	0	1	0	0	0	3	1	0	0	0	1	2	0	1	0	0	0	7	1	0	0	0	3	DIFFERENTIABLE	2736		487	2.5	0	2.5	0	0	0	9.4	2.5	0	0	0
ENSP00000268695	GALNS	galactosamine (N-acetyl)-6-sulfate sulfatase [Source:HGNC Symbol;Acc:4122]	0	0.666667	0	3.66667	0	0.666667	0	1.66667	1	0	1	0	0	0	2	1	0	0	0	2	1	0	2	0	0	0	3	1	0	0	0	6	DISCRETE	3611		522	2.9	0	2.9	0	0	0	4.8	2.9	0	0	0
ENSP00000291554	CRYAA	crystallin, alpha A [Source:HGNC Symbol;Acc:2388]	406.333	118.333	710.667	3.33333	4.33333	4	5.33333	1	2	2	0	3	3	9	1	7	5	5	5	2	16	5	0	63	38	1812	1	276	65	315	1116	9	DIFFERENTIABLE	2379		173	12.1	12.1	0	18.5	18.5	43.9	6.4	48	31.8	31.8	25.4
ENSP00000338413	UBA1	ubiquitin-like modifier activating enzyme 1 [Source:HGNC Symbol;Acc:12469]	27.3333	43.6667	16.6667	3.33333	5	6.33333	3	1.33333	5	4	0	5	4	3	1	9	7	2	4	3	28	24	0	25	14	23	1	78	58	3	10	9	SUPERSET	292	ENSP00000366568	1058	7.4	6.5	0	6.6	3.5	4	2.2	14.9	6.7	2.6	4.1
ENSP00000263598	LCN1	lipocalin 1 [Source:HGNC Symbol;Acc:6525]	19.6667	24.6667	22.6667	3.33333	1	2.66667	3.66667	1.33333	5	6	2	3	1	3	2	0	2	2	0	0	37	33	5	37	6	32	5	0	53	3	0	0	EQUIVALENT	3012	ENSP00000360846	176	39.2	42	12.5	15.3	6.2	15.3	12.5	0	12.5	12.5	0
ENSP00000238081	YWHAQ	tyrosine 3-monooxygenase/tryptophan 5-monooxygenase activation protein, theta polypeptide [Source:HGNC Symbol;Acc:12854]	18.3333	14.3333	15.3333	3.33333	3	2.33333	2.33333	1.66667	2	2	2	0	2	2	0	5	5	3	2	3	13	12	2	0	11	20	0	30	40	14	4	8	SUPERSET	365	ENSP00000371267	245	7.3	7.3	7.3	0	7.8	7.3	0	20	22	11.8	7.8
ENSP00000302551	COL11A1	collagen, type XI, alpha 1 [Source:HGNC Symbol;Acc:2186]	9	15.6667	9.33333	3.33333	1.66667	1.33333	2.66667	1.33333	0	4	0	0	1	2	4	4	3	2	1	0	0	12	0	0	3	7	10	47	23	9	1	0	SUPERSET	1177	ENSP00000351163, ENSP00000359114, ENSP00000426533	1767	0	4.3	0	0	1.1	2.1	4.2	4.3	3.2	2.1	1.1
Random_18205			7.66667	1	4.33333	3.33333	1.33333	0.333333	1	1.66667	0	2	1	0	1	0	2	1	2	1	1	2	0	4	5	0	8	0	3	3	5	9	10	2	DISCRETE	2848		187	0	3.7	3.2	0	3.2	0	3.7	3.2	3.7	3.2	3.2
ENSP00000364691	CROCC	ciliary rootlet coiled-coil, rootletin [Source:HGNC Symbol;Acc:21299]	5.66667	1.33333	0.333333	3.33333	1	0.666667	0.333333	0.666667	0	0	1	0	1	0	0	2	1	1	1	1	0	0	2	0	11	0	0	4	5	1	1	8	EQUIVALENT	857	ENSP00000402626	2017	0	0	1	0	0.4	0	0	1.3	0.4	0.4	0.4
ENSP00000367198	LECT1	leukocyte cell derived chemotaxin 1 [Source:HGNC Symbol;Acc:17005]	4.66667	42.6667	18.6667	3.33333	1	2	2.33333	1	3	2	0	0	1	3	3	3	1	2	1	0	14	21	0	0	5	24	10	114	8	11	1	0	EQUIVALENT	2126	ENSP00000388576	334	12.6	9	0	0	3.6	12.6	12.6	12.6	3.6	6.9	3.6
ENSP00000365991	DNAJC3	DnaJ (Hsp40) homolog, subfamily C, member 3 [Source:HGNC Symbol;Acc:9439]	1.33333	2	1.33333	3.33333	0.333333	1.33333	0.333333	1.33333	1	0	1	1	0	0	2	2	1	1	0	1	1	0	3	2	0	0	5	3	4	4	0	2	DISCRETE	1103		504	3.8	0	3.8	2	0	0	6.2	6.2	2	2	0
ENSP00000340454	RAP1GDS1	RAP1, GTP-GDP dissociation stimulator 1 [Source:HGNC Symbol;Acc:9859]	0.666667	3.33333	6.33333	3.33333	0.666667	2.33333	1.33333	1.33333	2	1	1	0	0	2	2	5	2	1	0	1	2	8	4	0	0	10	4	8	2	1	0	2	SUPERSET	2756	ENSP00000386153	608	6.6	3.1	3.1	0	0	5.3	6.6	13.7	3.8	2.1	0
ENSP00000222374	CADM4	cell adhesion molecule 4 [Source:HGNC Symbol;Acc:30825]	0.666667	1	1	3.33333	0.333333	0.666667	0.333333	0.666667	0	0	0	1	0	0	2	1	1	1	0	0	0	0	0	1	0	0	10	2	2	3	0	0	DISCRETE	3304		388	0	0	0	2.3	0	0	6.4	4.1	2.3	2.3	0
ENSP00000355349			0.333333	1.33333	3	3.33333	0.333333	0.666667	1.33333	1	0	0	0	1	1	0	2	1	0	4	0	1	0	0	0	2	1	0	6	2	0	9	0	4	EQUIVALENT	2761	ENSP00000379680, ENSP00000384603, ENSP00000385283, ENSP00000419678	260	0	0	0	4.6	4.2	0	11.2	6.5	0	15.8	0
ENSP00000264690	KLKB1	kallikrein B, plasma (Fletcher factor) 1 [Source:HGNC Symbol;Acc:6371]	0.333333	4.33333	2.66667	3.33333	0.333333	2.33333	1.66667	2	5	3	3	0	1	0	2	2	0	2	0	1	10	6	6	0	1	0	3	3	0	2	0	1	SUPERSET	2185	ENSP00000426629	638	10.7	5.3	7.1	0	1.6	0	4.4	4.4	0	3.3	0
ENSP00000374844	IGLV3-19	immunoglobulin lambda variable 3-19 [Source:HGNC Symbol;Acc:5903]	0	6	3	3.33333	0	0.666667	0.666667	1.66667	1	1	3	0	0	1	1	1	0	0	0	1	4	7	6	0	0	2	2	14	0	0	0	2	DIFFERENTIABLE	1891		112	7.1	16.1	42.9	0	0	16.1	16.1	16.1	0	0	0
ENSP00000300527	COL6A2	collagen, type VI, alpha 2 [Source:HGNC Symbol;Acc:2212]	0	0.666667	1.66667	3.33333	0	0.666667	0.666667	1	1	0	2	0	0	1	1	1	0	1	0	0	1	0	5	0	0	2	5	1	0	3	0	0	DIFFERENTIABLE	748		1019	2.1	0	2.6	0	0	2.1	2.1	2.1	0	2.1	0
ENSP00000216361	COCH	cochlin [Source:HGNC Symbol;Acc:2180]	0	0.666667	1	3.33333	0	0.333333	0.333333	1	0	0	0	0	0	0	2	1	0	1	0	1	0	0	0	0	0	0	4	2	0	3	0	6	EQUIVALENT	3164	ENSP00000379862	550	0	0	0	0	0	0	8.7	2.4	0	2.4	0
ENSP00000264025	PVRL1	poliovirus receptor-related 1 (herpesvirus entry mediator C) [Source:HGNC Symbol;Acc:9706]	0	0.333333	0.666667	3.33333	0	0.333333	0.333333	1.33333	0	0	0	0	0	0	2	1	0	1	0	2	0	0	0	0	0	0	6	1	0	2	0	4	EQUIVALENT	1217	ENSP00000344974, ENSP00000345289	517	0	0	0	0	0	0	7	2.7	0	2.7	0
ENSP00000420939	SEPP1	selenoprotein P, plasma, 1 [Source:HGNC Symbol;Acc:10751]	0	0	0.666667	3.33333	0	0	0.666667	1	0	1	0	0	0	0	1	0	0	1	0	2	0	1	0	0	0	0	1	0	0	1	0	9	SUPERSET	3297	ENSP00000421626, ENSP00000425915, ENSP00000427671	381	0	2.1	0	0	0	0	2.1	0	0	2.1	0
ENSP00000231338	C1QTNF3	C1q and tumor necrosis factor related protein 3 [Source:HGNC Symbol;Acc:14326]	0	0.333333	0	3.33333	0	0.333333	0	0.666667	0	0	0	0	0	0	1	1	0	0	0	1	0	0	0	0	0	0	5	1	0	0	0	5	SUPERSET	2090	ENSP00000371497, ENSP00000371511, ENSP00000403800	246	0	0	0	0	0	0	5.3	5.3	0	0	0
ENSP00000320528	PPT2	palmitoyl-protein thioesterase 2 [Source:HGNC Symbol;Acc:9326]	0	0	0	3.33333	0	0	0	1.33333	0	0	1	0	0	0	2	0	0	0	0	1	0	0	1	0	0	0	5	0	0	0	0	4	EQUIVALENT	4284	ENSP00000354608, ENSP00000364279, ENSP00000364285, ENSP00000372637, ENSP00000372789, ENSP00000378894, ENSP00000382568, ENSP00000382570, ENSP00000382573, ENSP00000382748, ENSP00000382749, ENSP00000382750, ENSP00000387444, ENSP00000387464, ENSP00000387679, ENSP00000388341, ENSP00000388618, ENSP00000389440, ENSP00000389574, ENSP00000389930, ENSP00000392069, ENSP00000392744, ENSP00000392885, ENSP0000…	302	0	0	4.6	0	0	0	10.6	0	0	0	0
ENSP00000227251	CRYAB	crystallin, alpha B [Source:HGNC Symbol;Acc:2389]	104.667	124.333	476	3	6	6	7.66667	1	6	4	0	2	3	12	2	10	6	7	9	1	42	21	0	22	6	1234	3	309	98	173	210	6	DISCRETE	322		175	38.9	22.9	0	13.1	16.6	44.6	10.9	53.7	30.3	36.6	30.3
ENSP00000325875	HSP90AB1	heat shock protein 90kDa alpha (cytosolic), class B member 1 [Source:HGNC Symbol;Acc:5258]	70	61.6667	51.3333	3	8.66667	8	10	1.33333	7	11	0	5	7	11	0	12	15	8	4	4	21	47	0	54	41	67	0	110	157	40	12	9	SUPERSET	33	ENSP00000360609, ENSP00000360709	724	13.7	20	0	10.1	10.4	20.3	0	23.6	17.8	11.5	5.9
ENSP00000306330	YWHAG	tyrosine 3-monooxygenase/tryptophan 5-monooxygenase activation protein, gamma polypeptide [Source:HGNC Symbol;Acc:12852]	24.6667	13.6667	16.6667	3	4.33333	1.66667	3.33333	1.33333	2	3	2	1	4	4	0	2	5	3	4	2	13	14	2	4	14	23	0	24	43	13	17	7	DIFFERENTIABLE	365		247	7.3	13.8	7.3	5.7	16.2	16.6	0	7.3	23.1	13.8	19
ENSP00000376174	RAN	RAN, member RAS oncogene family [Source:HGNC Symbol;Acc:9846]	22.3333	7.33333	8.33333	3	3.33333	3	3.33333	0.333333	1	4	0	3	2	4	0	5	5	2	3	1	4	4	0	5	15	10	0	13	28	11	24	9	SUPERSET	2582	ENSP00000376176, ENSP00000396127	233	6	22.3	0	14.6	9	21	0	22.3	21	9	13.7
ENSP00000354451	IQGAP3	IQ motif containing GTPase activating protein 3 [Source:HGNC Symbol;Acc:20669]	22	1.33333	6.33333	3	1	0.333333	0.666667	0.666667	0	0	0	0	1	1	1	1	1	1	1	1	0	0	0	0	18	9	8	4	21	10	27	1	DIFFERENTIABLE	107		1631	0	0	0	0	0.6	0.6	0.6	0.6	0.6	0.6	0.6
ENSP00000300161	YWHAB	tyrosine 3-monooxygenase/tryptophan 5-monooxygenase activation protein, beta polypeptide [Source:HGNC Symbol;Acc:12849]	16.6667	12.6667	16.3333	3	2.33333	1.66667	3	1.33333	2	4	2	1	1	2	0	2	4	3	2	2	13	16	2	1	7	20	0	24	35	13	8	7	SUPERSET	365	ENSP00000361930	246	7.3	18.3	7.3	4.9	3.3	7.3	0	7.3	20.7	13.8	9.8
ENSP00000346694	HNRNPA2B1	heterogeneous nuclear ribonucleoprotein A2/B1 [Source:HGNC Symbol;Acc:5033]	15	15.6667	6.66667	3	3.33333	5	3	0.666667	4	4	1	0	3	3	0	11	4	2	3	1	16	9	2	0	21	9	0	31	21	2	3	7	SUPERSET	6	ENSP00000354021	353	10.2	12.2	4.2	0	9.6	12.5	0	33.4	16.4	7.4	9.9
ENSP00000340989	SFN	stratifin [Source:HGNC Symbol;Acc:10773]	14	14.3333	15.6667	3	1.33333	2	2.66667	1.33333	3	3	2	0	1	3	0	3	2	2	1	2	14	14	2	0	7	21	0	29	33	12	2	7	DIFFERENTIABLE	365		248	13.7	13.7	7.3	0	3.2	13.7	0	13.7	7.3	7.3	3.2
ENSP00000300289	PDIA3	protein disulfide isomerase family A, member 3 [Source:HGNC Symbol;Acc:4606]	14	23.3333	8	3	3.33333	3	3.66667	1.33333	1	6	1	1	4	4	1	7	5	1	1	2	4	16	1	4	11	6	3	62	30	2	1	5	DIFFERENTIABLE	165		505	2.2	13.3	2.2	3	9.7	10.5	2.2	14.9	13.7	3	1.8
ENSP00000362817	FABP3	fatty acid binding protein 3, muscle and heart (mammary-derived growth inhibitor) [Source:HGNC Symbol;Acc:3557]	6	9.33333	7.33333	3	2.66667	1	1.33333	0.333333	0	2	0	0	2	2	1	3	3	0	3	0	0	12	0	0	2	10	9	28	10	0	6	0	DIFFERENTIABLE	2140		133	0	12.8	0	0	13.5	17.3	6.8	17.3	24.1	0	24.1
ENSP00000300688	ATP5L	ATP synthase, H+ transporting, mitochondrial Fo complex, subunit G [Source:HGNC Symbol;Acc:14247]	3.66667	4.66667	7	3	1.33333	1.33333	1	0.666667	1	1	0	0	1	1	1	3	2	1	1	1	4	9	0	0	7	1	5	10	3	11	1	4	DISCRETE	1522		103	10.7	10.7	0	0	10.7	10.7	10.7	32	23.3	10.7	10.7
ENSP00000394863	PPT1	palmitoyl-protein thioesterase 1 [Source:HGNC Symbol;Acc:9325]	3.66667	1.33333	5	3	0.333333	1	0.666667	0.666667	2	0	0	0	0	1	1	1	1	1	0	1	2	0	0	0	0	4	2	2	11	11	0	7	DIFFERENTIABLE	2036		306	13.7	0	0	0	0	4.9	7.8	5.6	4.9	4.9	0
ENSP00000356452	PRG4	proteoglycan 4 [Source:HGNC Symbol;Acc:9364]	3.33333	0	4.66667	3	1	0	0.666667	0.666667	0	0	0	0	1	1	2	0	2	1	0	0	0	0	0	0	1	3	9	0	9	11	0	0	EQUIVALENT	2388	ENSP00000356453, ENSP00000356454, ENSP00000356455, ENSP00000356456, ENSP00000399679	1404	0	0	0	0	0.9	0.9	2.1	0	1.6	0.9	0
Random_8664			2.33333	2	1.33333	3	1	1.33333	1	1.66667	2	2	2	1	1	1	2	1	1	0	1	1	3	3	4	2	2	1	4	1	4	0	1	1	DISCRETE	3083		237	12.7	12.7	12.7	12.2	12.2	12.7	12.7	12.7	12.2	0	12.2
ENSP00000389817			1	1	0.666667	3	0.666667	0.666667	0.333333	1	0	0	0	0	1	0	2	2	1	1	0	1	0	0	0	0	2	0	3	3	1	2	0	6	SUPERSET	2448	ENSP00000402397	748	0	0	0	0	1.6	0	5.2	5.2	1.9	1.6	0
ENSP00000247461	CANX	calnexin [Source:HGNC Symbol;Acc:1473]	0.333333	27.6667	3.66667	3	0.333333	4.66667	2	1.33333	3	6	0	0	1	0	2	11	0	0	0	2	23	11	0	0	1	0	5	60	0	0	0	4	SUPERSET	251	ENSP00000391646, ENSP00000394817	592	7.6	13	0	0	1.5	0	4.9	21.6	0	0	0
ENSP00000261483	MAN2A1	mannosidase, alpha, class 2A, member 1 [Source:HGNC Symbol;Acc:6824]	0.333333	1	1.66667	3	0.333333	1	1.33333	2	1	1	0	0	0	1	3	2	1	2	0	3	1	1	0	0	0	1	6	2	1	3	0	3	DISCRETE	2015		1144	1	1	0	0	0	1	2.8	1.9	1	2	0
ENSP00000374810	IGKV1D-13	immunoglobulin kappa variable 1D-13 [Source:HGNC Symbol;Acc:5747]	0	0	6.33333	3	0	0	1	0.666667	0	1	1	0	0	1	1	0	0	1	0	0	0	17	2	0	0	1	7	0	0	1	0	0	DIFFERENTIABLE	105		117	0	13.7	13.7	0	0	13.7	13.7	0	0	9.4	0
ENSP00000356395	CFHR3	complement factor H-related 3 [Source:HGNC Symbol;Acc:16980]	0	2.33333	5	3	0	1	1.33333	1.33333	2	3	2	0	0	0	1	1	0	1	0	1	2	14	5	0	0	0	1	5	0	1	0	3	SUPERSET	915	ENSP00000375845	330	8.2	11.5	8.2	0	0	0	5.2	5.2	0	3	0
ENSP00000372224	HGFAC	HGF activator [Source:HGNC Symbol;Acc:4894]	0	2	4.66667	3	0	0.666667	1	1.66667	1	3	3	0	0	0	1	1	0	0	0	1	2	14	5	0	0	0	3	4	0	0	0	1	DIFFERENTIABLE	749		655	2.3	7.8	7.2	0	0	0	2.9	2.9	0	0	0
ENSP00000252490	APOC4-APOC2	APOC4-APOC2 readthrough [Source:HGNC Symbol;Acc:44426]	0	1	3.33333	3	0	0.666667	1.66667	1.33333	2	2	2	0	0	0	1	0	0	3	0	1	3	7	6	0	0	0	1	0	0	3	0	2	EQUIVALENT	2583	ENSP00000406381	101	27.7	19.8	34.7	0	0	0	10.9	0	0	38.6	0
ENSP00000275521	IGFBP3	insulin-like growth factor binding protein 3 [Source:HGNC Symbol;Acc:5472]	0	1.33333	1	3	0	0.666667	0.666667	0.666667	1	0	1	0	0	1	1	1	0	1	0	0	1	0	3	0	0	1	6	3	0	2	0	0	SUPERSET	3971	ENSP00000370473, ENSP00000404461	291	6.2	0	6.2	0	0	2.1	6.2	6.2	0	6.2	0
ENSP00000054950	RCN1	reticulocalbin 1, EF-hand calcium binding domain [Source:HGNC Symbol;Acc:9934]	0	5.33333	0.666667	3	0	1	0.333333	1	1	1	0	0	0	0	2	2	0	0	0	1	2	2	0	0	0	0	6	14	0	0	0	3	DISCRETE	786		331	4.8	4.8	0	0	0	0	10.6	10.6	0	0	0
ENSP00000419598	IGKV1-9	immunoglobulin kappa variable 1-9 [Source:HGNC Symbol;Acc:5744]	0	2.66667	0.666667	3	0	0.666667	0.333333	1	1	1	1	0	0	0	1	1	0	0	0	1	2	2	1	0	0	0	5	6	0	0	0	3	DIFFERENTIABLE	105		117	15.4	15.4	15.4	0	0	0	15.4	15.4	0	0	0
ENSP00000234071	PROC	protein C (inactivator of coagulation factors Va and VIIIa) [Source:HGNC Symbol;Acc:9451]	0	0.666667	0	3	0	0.333333	0	1	1	0	1	0	0	0	1	0	0	0	0	1	2	0	4	0	0	0	2	0	0	0	0	3	SUPERSET	1374	ENSP00000386679, ENSP00000404030	461	7.6	0	7.6	0	0	0	1.7	0	0	0	0
ENSP00000273368	TAGLN3	transgelin 3 [Source:HGNC Symbol;Acc:29868]	0	0	0	3	0	0	0	0.333333	0	0	0	0	0	0	0	0	0	0	0	1	0	0	0	0	0	0	0	0	0	0	0	9	SUPERSET	1204	ENSP00000377494, ENSP00000391160, ENSP00000419105	199	0	0	0	0	0	0	0	0	0	0	0
ENSP00000251595	HBA2	hemoglobin, alpha 2 [Source:HGNC Symbol;Acc:4824]	48.6667	105.667	100.667	2.66667	2	6	6	2	13	7	2	2	2	5	2	3	3	6	1	2	244	81	3	51	66	168	2	22	56	53	24	3	SUPERSET	781	ENSP00000322421	142	64.8	65.5	10.6	21.8	16.9	36.6	16.9	28.2	23.9	41.5	10.6
ENSP00000247207	HSPA2	heat shock 70kDa protein 2 [Source:HGNC Symbol;Acc:5235]	35.3333	28	18.3333	2.66667	4.33333	3.66667	5.66667	1	3	7	0	4	4	6	1	4	7	4	2	2	14	18	0	15	37	23	2	55	60	14	9	6	EQUIVALENT	174	ENSP00000378199	639	3.3	10	0	5.3	7.7	12.2	1.9	5.8	15.6	7.8	4.5
ENSP00000291568	CSTB	cystatin B (stefin B) [Source:HGNC Symbol;Acc:2482]	25.6667	11.6667	6.66667	2.66667	2	2.33333	2.33333	1.33333	2	1	2	2	2	3	1	3	3	3	1	1	8	1	2	17	8	8	2	10	65	11	4	4	DISCRETE	910		98	21.4	12.2	21.4	24.5	21.4	49	12.2	33.7	33.7	33.7	9.2
ENSP00000268134			20.6667	0	19.3333	2.66667	1	0	1	1	0	1	1	0	1	1	1	0	1	1	1	1	0	29	1	0	33	5	6	0	7	24	22	1	SUPERSET	3417	ENSP00000387356	2416	0	0.5	0.9	0	0.5	0.5	0.5	0	0.5	0.5	0.5
ENSP00000312606	AKR1A1	aldo-keto reductase family 1, member A1 (aldehyde reductase) [Source:HGNC Symbol;Acc:380]	14	21	17	2.66667	2.66667	4	4.66667	0.666667	3	7	0	4	1	5	0	5	6	2	1	2	12	25	0	20	2	15	0	31	39	11	1	8	SUPERSET	2659	ENSP00000361140, ENSP00000397013	325	13.5	27.7	0	16	2.5	18.8	0	20.9	21.8	7.7	2.5
ENSP00000348163	PLS3	plastin 3 [Source:HGNC Symbol;Acc:9091]	11	3.66667	2.33333	2.66667	2.33333	2.33333	2	0.666667	0	1	1	4	2	3	1	3	5	2	0	0	0	1	2	7	7	3	6	4	26	3	0	0	SUPERSET	363	ENSP00000398945	630	0	2.1	2.5	8.4	3.8	6.3	2.5	7.3	9.8	4.3	0
ENSP00000363768	C1QC	complement component 1, q subcomponent, C chain [Source:HGNC Symbol;Acc:1245]	8.33333	3.66667	9.66667	2.66667	2	1	2.66667	1.66667	1	3	1	1	2	3	3	1	3	2	1	1	3	5	2	6	5	9	4	2	12	15	8	2	EQUIVALENT	2580	ENSP00000363770, ENSP00000363771	245	3.7	13.9	3.7	7.3	10.6	18.4	14.7	7.3	16.7	13.1	5.7
ENSP00000348965	DYNC1H1	dynein, cytoplasmic 1, heavy chain 1 [Source:HGNC Symbol;Acc:2961]	6	23.6667	5.66667	2.66667	3	10.6667	3.66667	1.66667	4	3	2	1	0	8	2	27	8	0	1	1	6	4	5	3	0	13	2	62	17	0	1	1	DISCRETE	208		4646	1.2	0.9	0.6	0.3	0	2.3	0.9	8.5	2	0	0.2
ENSP00000345230	TPM4	tropomyosin 4 [Source:HGNC Symbol;Acc:12013]	5.66667	5	7.66667	2.66667	2	2.33333	3	1	2	2	0	2	1	5	3	3	5	2	0	0	5	5	0	2	1	12	8	8	16	6	0	0	DIFFERENTIABLE	944		284	4.9	10.6	0	7.4	4.9	17.6	16.9	10.6	19	4.9	0
ENSP00000356348	PCMT1	protein-L-isoaspartate (D-aspartate) O-methyltransferase [Source:HGNC Symbol;Acc:8728]	5	2	3	2.66667	1.33333	1	1.33333	1	1	2	1	0	1	1	1	2	0	1	3	1	1	5	3	0	1	2	2	5	0	2	14	3	SUPERSET	907	ENSP00000356350, ENSP00000356354, ENSP00000420813	285	6.7	9.8	6.7	0	6.7	6.7	6.7	12.6	0	6.7	11.6
ENSP00000348901	PLD3	phospholipase D family, member 3 [Source:HGNC Symbol;Acc:17158]	4.33333	0	4.66667	2.66667	1.33333	0	1.33333	1	0	0	0	0	1	2	3	0	3	2	0	0	0	0	0	0	2	4	8	0	11	10	0	0	EQUIVALENT	1247	ENSP00000386293, ENSP00000386938, ENSP00000387022, ENSP00000387050	490	0	0	0	0	2.4	4.5	9.6	0	6.3	4.5	0
ENSP00000300648	GCN1L1	GCN1 general control of amino-acid synthesis 1-like 1 (yeast) [Source:HGNC Symbol;Acc:4199]	2	4.66667	8	2.66667	0.333333	1.33333	1.33333	1	0	1	0	0	0	2	2	4	0	1	1	1	0	19	0	0	0	4	7	14	0	1	6	1	DISCRETE	460		2671	0	0.3	0	0	0	1	1	1.6	0	0.3	0.3
ENSP00000419505	BCHE	butyrylcholinesterase [Source:HGNC Symbol;Acc:983]	1.66667	1	1.33333	2.66667	0.666667	0.666667	1	2	2	1	2	0	1	0	2	0	1	2	0	2	3	2	2	0	1	0	3	0	4	2	0	3	DIFFERENTIABLE	3732		562	7.7	3.9	7.7	0	1.4	0	5.3	0	1.4	3.4	0
ENSP00000242261	TWIST1	twist basic helix-loop-helix transcription factor 1 [Source:HGNC Symbol;Acc:12428]	1.33333	1.66667	4.33333	2.66667	0.666667	1	0.666667	1	1	1	1	0	1	1	1	2	0	0	1	1	1	2	2	0	1	11	5	4	0	0	3	1	DISCRETE	3932		202	8.4	8.4	8.4	0	8.4	8.4	8.4	10.4	0	0	8.4
ENSP00000295550	COL6A3	collagen, type VI, alpha 3 [Source:HGNC Symbol;Acc:2213]	1.33333	2.66667	0.666667	2.66667	1	1.66667	0.666667	2	4	1	4	1	3	1	1	0	0	0	0	1	7	1	6	1	4	1	1	0	0	0	0	1	SUPERSET	110	ENSP00000315873, ENSP00000386844	3177	2.5	0.3	2.5	0.2	0.9	0.4	0.4	0	0	0	0
ENSP00000374999			0.333333	2.66667	2	2.66667	0.333333	0.333333	1.33333	0.333333	1	4	1	0	1	0	0	0	0	0	0	0	8	6	8	0	1	0	0	0	0	0	0	0	DIFFERENTIABLE	495		384	6.8	16.7	6.8	0	3.4	0	0	0	0	0	0
ENSP00000253811	DIAPH1	diaphanous-related formin 1 [Source:HGNC Symbol;Acc:2876]	0.333333	2.33333	1.66667	2.66667	0.333333	0.666667	1	1.66667	1	2	2	0	0	1	0	1	1	0	0	3	3	3	3	0	0	2	0	4	1	0	0	5	EQUIVALENT	1711	ENSP00000373706, ENSP00000373709, ENSP00000381565, ENSP00000381570, ENSP00000381572	1272	1.3	2.4	2.4	0	0	1.3	0	1.3	1.2	0	0
ENSP00000278752			0	4.66667	2.33333	2.66667	0	1.66667	2	2.33333	0	3	1	0	0	2	4	5	0	1	0	2	0	4	1	0	0	2	5	14	0	1	0	2	EQUIVALENT	434	ENSP00000384144	999	0	4.6	1.6	0	0	2.4	7	8.4	0	1	0
ENSP00000255622	PDE6B	phosphodiesterase 6B, cGMP-specific, rod, beta [Source:HGNC Symbol;Acc:8786]	0	2.33333	1.33333	2.66667	0	0.666667	0.666667	0.666667	0	1	0	1	0	0	1	1	0	1	0	1	0	2	0	3	0	0	2	4	0	2	0	6	SUPERSET	40	ENSP00000420295	853	0	1.5	0	1.5	0	0	1.5	1.2	0	1.5	0
ENSP00000312506	CSPG4	chondroitin sulfate proteoglycan 4 [Source:HGNC Symbol;Acc:2466]	0	2	0.666667	2.66667	0	1.33333	0.666667	0.666667	2	0	1	0	0	1	0	2	0	1	0	1	4	0	6	0	0	1	0	2	0	1	0	2	DISCRETE	2297		2322	0.8	0	0.6	0	0	0.5	0	0.8	0	0.6	0
ENSP00000330484	AMY1B	amylase, alpha 1B (salivary) [Source:HGNC Symbol;Acc:475]	0	1	0.666667	2.66667	0	0.333333	0.333333	0.666667	1	1	1	0	0	0	1	0	0	0	0	0	3	2	6	0	0	0	2	0	0	0	0	0	SUPERSET	2298	ENSP00000359096, ENSP00000359097, ENSP00000359100, ENSP00000393463, ENSP00000416142	511	2	2	2	0	0	0	2	0	0	0	0
ENSP00000356944	FCGR3A	Fc fragment of IgG, low affinity IIIa, receptor (CD16a) [Source:HGNC Symbol;Acc:3619]	0	1	0.666667	2.66667	0	0.666667	0.333333	0.333333	1	0	0	0	0	1	1	1	0	0	0	0	2	0	0	0	0	2	8	1	0	0	0	0	EQUIVALENT	4308	ENSP00000356946, ENSP00000392047, ENSP00000410180, ENSP00000416607	254	4.3	0	0	0	0	4.3	4.3	4.3	0	0	0
ENSP00000407847			0	0	0.333333	2.66667	0	0	0.333333	1.66667	0	0	0	0	0	0	3	0	0	1	0	2	0	0	0	0	0	0	5	0	0	1	0	3	DIFFERENTIABLE	1660		391	0	0	0	0	0	0	10	0	0	3.1	0
ENSP00000265431	CALB1	calbindin 1, 28kDa [Source:HGNC Symbol;Acc:1434]	0	1.66667	0	2.66667	0	0.333333	0	1	0	0	0	0	0	0	1	1	0	0	0	2	0	0	0	0	0	0	3	5	0	0	0	5	DISCRETE	3943		261	0	0	0	0	0	0	5	5	0	0	0
ENSP00000281527			0	0.666667	0	2.66667	0	0.333333	0	0.666667	0	0	0	0	0	0	2	1	0	0	0	0	0	0	0	0	0	0	8	2	0	0	0	0	DISCRETE	4039		321	0	0	0	0	0	0	10.3	5.3	0	0	0
ENSP00000354712	L1CAM	L1 cell adhesion molecule [Source:HGNC Symbol;Acc:6470]	0	0.666667	0	2.66667	0	0.333333	0	1.66667	1	0	1	0	0	0	3	0	0	0	0	1	2	0	2	0	0	0	4	0	0	0	0	2	EQUIVALENT	3567	ENSP00000355380, ENSP00000359072, ENSP00000359074, ENSP00000359077	1248	1.2	0	1.2	0	0	0	3.3	0	0	0	0
ENSP00000225371	EPX	eosinophil peroxidase [Source:HGNC Symbol;Acc:3423]	0	0	0	2.66667	0	0	0	1	0	0	1	0	0	0	1	0	0	0	0	1	0	0	1	0	0	0	2	0	0	0	0	5	DIFFERENTIABLE	95		715	0	0	2.2	0	0	0	2.2	0	0	0	0
ENSP00000264039	GPC1	glypican 1 [Source:HGNC Symbol;Acc:4449]	0	0	0	2.66667	0	0	0	1.33333	0	0	1	0	0	0	2	0	0	0	0	1	0	0	2	0	0	0	5	0	0	0	0	1	SUPERSET	1793	ENSP00000415077	558	0	0	3.2	0	0	0	5.7	0	0	0	0
ENSP00000271946			48	16	27	2.33333	1	1	1	0.666667	0	1	0	1	1	1	1	2	1	1	1	1	0	14	0	22	39	38	3	26	83	29	22	4	SUPERSET	333	ENSP00000339933, ENSP00000408891	585	0	1.9	0	1.9	1.9	1.9	1.9	2.9	1.9	1.9	1.9
ENSP00000211998	VCL	vinculin [Source:HGNC Symbol;Acc:12665]	36	7	6.66667	2.33333	10	4.33333	3	2	3	6	2	5	7	1	1	5	16	2	7	3	3	9	2	12	23	1	1	6	70	10	15	4	SUPERSET	476	ENSP00000361841	1134	4.1	7	3	5.6	6.3	0.9	1.6	7.8	17.4	1.9	6.6
ENSP00000215754	MIF	macrophage migration inhibitory factor (glycosylation-inhibiting factor) [Source:HGNC Symbol;Acc:7097]	25.6667	20	25	2.33333	1.33333	2	1.66667	1.33333	2	2	2	1	1	2	0	3	2	1	1	2	15	19	2	16	12	31	0	29	62	25	3	5	DISCRETE	2567		115	17.4	17.4	26.1	7.8	7.8	17.4	0	35.7	17.4	7.8	7.8
ENSP00000265462	PRDX5	peroxiredoxin 5 [Source:HGNC Symbol;Acc:9355]	25.6667	25.6667	19	2.33333	2	3.66667	4	1	3	5	1	3	3	4	0	5	3	3	0	2	17	28	1	14	27	21	0	46	50	8	0	6	DIFFERENTIABLE	1631		214	29.4	39.7	10.7	16.8	14	24.3	0	31.3	14	15.4	0
ENSP00000349259	SPTBN1	spectrin, beta, non-erythrocytic 1 [Source:HGNC Symbol;Acc:11275]	23.6667	17.3333	19	2.33333	9	7.33333	9.66667	1	1	10	1	4	6	18	1	17	16	1	5	1	1	13	4	6	11	43	1	45	54	1	6	2	DIFFERENTIABLE	117		2364	0.4	6.2	0.4	1.8	2.7	9.9	0.4	10	8.5	0.4	1.9
ENSP00000300933	TPM4	tropomyosin 4 [Source:HGNC Symbol;Acc:12013]	8	5.66667	8	2.33333	3	3	3.33333	0.666667	2	3	0	4	2	5	2	3	7	2	0	0	5	6	0	4	2	12	7	8	22	6	0	0	SUPERSET	944		248	5.6	16.5	0	20.6	9.7	20.2	12.1	12.1	26.2	5.6	0
ENSP00000360739	UBE2V1	ubiquitin-conjugating enzyme E2 variant 1 [Source:HGNC Symbol;Acc:12494]	6.33333	3	4	2.33333	1.33333	1	2	0.666667	0	2	0	1	1	2	0	2	3	2	0	2	0	6	0	2	4	2	0	7	15	4	0	7	SUPERSET	1594		147	0	13.6	0	6.8	6.8	20.4	0	13.6	26.5	12.9	0
ENSP00000326473			5	3	3	2.33333	1	1	1.33333	0.666667	0	2	0	1	1	1	0	2	2	1	0	2	0	6	0	2	4	1	0	7	11	2	0	7	DIFFERENTIABLE	1594		145	0	13.8	0	6.9	6.9	6.9	0	13.8	15.2	6.9	0
ENSP00000291565	PDXK	pyridoxal (pyridoxine, vitamin B6) kinase [Source:HGNC Symbol;Acc:8819]	4.66667	9	4.66667	2.33333	1.33333	1	1.66667	0.333333	1	3	0	0	1	1	0	2	3	1	0	1	16	6	0	0	1	7	0	11	13	1	0	7	SUPERSET	1509		312	6.7	15.4	0	0	3.2	3.2	0	9.9	11.9	3.2	0
ENSP00000335200	PPP2R4	protein phosphatase 2A activator, regulatory subunit 4 [Source:HGNC Symbol;Acc:9308]	4	11.6667	5	2.33333	1	3.33333	1.66667	1	1	1	0	3	0	2	0	6	3	2	0	3	7	3	0	8	0	8	0	20	12	4	0	7	SUPERSET	559	ENSP00000337448, ENSP00000349726, ENSP00000351885, ENSP00000377036	329	4	4	0	10.9	0	7	0	31.6	10.9	7	0
ENSP00000271638	S100A11	S100 calcium binding protein A11 [Source:HGNC Symbol;Acc:10488]	3.66667	51.6667	20	2.33333	0.666667	1.66667	1	0.666667	2	2	1	0	1	1	1	3	0	0	1	0	109	56	4	0	7	4	3	46	0	0	4	0	DISCRETE	580		105	25.7	25.7	10.5	0	8.6	10.5	10.5	37.1	0	0	8.6
ENSP00000285930	AKR1B1	aldo-keto reductase family 1, member B1 (aldose reductase) [Source:HGNC Symbol;Acc:381]	3.33333	6.33333	4.66667	2.33333	2.33333	2.33333	2.33333	0.333333	3	4	0	0	2	2	0	4	3	1	2	1	6	9	0	0	2	3	0	13	4	2	4	7	DIFFERENTIABLE	1726		316	11.7	14.6	0	0	5.4	9.2	0	11.7	7.9	2.5	5.4
ENSP00000347495	WARS	tryptophanyl-tRNA synthetase [Source:HGNC Symbol;Acc:12729]	3.33333	7	2.66667	2.33333	1	1.66667	1	1.33333	1	1	0	1	0	2	3	3	3	0	0	1	3	2	0	8	0	6	5	10	10	0	0	2	SUPERSET	1363	ENSP00000376620	471	3.4	3.4	0	2.8	0	6.2	8.5	11	6.4	0	0
ENSP00000360882	COL5A1	collagen, type V, alpha 1 [Source:HGNC Symbol;Acc:2209]	3	11	5.66667	2.33333	0.333333	1	1	0.666667	0	1	0	0	0	1	2	3	1	1	0	0	0	7	0	0	0	5	7	33	9	5	0	0	DIFFERENTIABLE	1177		1838	0	0.7	0	0	0	0.7	1.7	2.7	0.7	0.7	0
ENSP00000367122	SLC3A2	solute carrier family 3 (activators of dibasic and neutral amino acid transport), member 2 [Source:HGNC Symbol;Acc:11026]	1.66667	3.66667	3.66667	2.33333	0.666667	1.33333	2	1.66667	1	3	2	0	1	1	2	3	1	2	0	1	5	6	2	0	2	1	4	6	3	4	0	1	DIFFERENTIABLE	727		630	2.2	7.9	5.2	0	2.4	2.2	5.2	7.9	1.6	2.9	0
ENSP00000257309			1.33333	0	5	2.33333	0.666667	0	1	0.666667	0	2	0	0	1	1	1	0	1	0	0	1	0	7	0	0	2	8	6	0	2	0	0	1	SUPERSET	1116	ENSP00000353654	1712	0	1.8	0	0	0.9	1	1	0	0.9	0	0
ENSP00000349265	RTEL1	regulator of telomere elongation helicase 1 [Source:HGNC Symbol;Acc:15888]	1	1	1	2.33333	0.666667	0.666667	0.666667	1	1	1	1	0	1	0	1	1	0	1	1	1	1	1	1	0	2	0	3	2	0	2	1	3	DISCRETE	4128		356	5.1	5.1	5.1	0	2.2	0	5.1	5.1	0	2.2	2.2
ENSP00000265220			0.666667	1	4	2.33333	0.666667	0.333333	1.66667	0.666667	0	2	0	1	0	1	2	0	2	2	0	0	0	2	0	3	0	2	7	0	2	8	0	0	EQUIVALENT	2945	ENSP00000377046, ENSP00000377047, ENSP00000410000	1455	0	1.4	0	0.8	0	0.8	2	0	1.4	1.4	0
ENSP00000264818	TYK2	tyrosine kinase 2 [Source:HGNC Symbol;Acc:12440]	0	1.66667	1.33333	2.33333	0	0.333333	0.666667	1	1	1	1	0	0	1	1	0	0	0	0	1	5	3	4	0	0	1	1	0	0	0	0	2	DISCRETE	2678		1187	0.8	0.8	0.8	0	0	0.8	0.8	0	0	0	0
ENSP00000221740	CASP14	caspase 14, apoptosis-related cysteine peptidase [Source:HGNC Symbol;Acc:1502]	0	5.66667	1	2.33333	0	0.333333	0.333333	0.666667	1	1	1	0	0	0	0	0	0	0	0	1	17	3	5	0	0	0	0	0	0	0	0	2	EQUIVALENT	834	ENSP00000393417	242	5	5	5	0	0	0	0	0	0	0	0
ENSP00000251268	MEGF8	multiple EGF-like-domains 8 [Source:HGNC Symbol;Acc:3233]	0	2	1	2.33333	0	1.66667	0.666667	1	2	1	0	1	0	0	2	2	0	1	0	1	3	1	0	1	0	0	6	2	0	2	0	1	SUPERSET	4268	ENSP00000367313	2845	1.5	0.6	0	0.4	0	0	1.5	1	0	0.4	0
ENSP00000328455	LSAMP	limbic system-associated membrane protein [Source:HGNC Symbol;Acc:6705]	0	0.333333	1	2.33333	0	0.333333	0.333333	1	0	0	1	0	0	0	1	1	0	1	0	1	0	0	1	0	0	0	1	1	0	3	0	5	EQUIVALENT	1490	ENSP00000419000	345	0	0	5.5	0	0	0	5.8	5.8	0	3.8	0
ENSP00000323479	B3GALNT1	beta-1,3-N-acetylgalactosaminyltransferase 1 (globoside blood group) [Source:HGNC Symbol;Acc:918]	0	1.33333	0.666667	2.33333	0	1	0.333333	1.66667	0	0	1	1	0	0	2	2	0	1	0	2	0	0	1	2	0	0	4	2	0	2	0	2	EQUIVALENT	3959	ENSP00000376530, ENSP00000376531, ENSP00000376532, ENSP00000418226, ENSP00000420163	331	0	0	4.8	4.2	0	0	10.3	10.3	0	4.2	0
ENSP00000361052	POMGNT1	protein O-linked mannose beta1,2-N-acetylglucosaminyltransferase [Source:HGNC Symbol;Acc:19139]	0	0.666667	0.666667	2.33333	0	0.666667	0.333333	1	0	0	0	1	0	0	2	1	0	1	0	1	0	0	0	1	0	0	6	1	0	2	0	1	EQUIVALENT	4365	ENSP00000361054, ENSP00000361060	660	0	0	0	0.2	0	0	4.1	2.1	0	2.3	0
ENSP00000380734	FAM98B	family with sequence similarity 98, member B [Source:HGNC Symbol;Acc:26773]	0	0	0.666667	2.33333	0	0	0.666667	0.666667	0	2	1	0	0	0	1	0	0	0	0	0	0	2	3	0	0	0	4	0	0	0	0	0	DIFFERENTIABLE	2856		433	0	9.2	4.4	0	0	0	4.4	0	0	0	0
ENSP00000317376	MRPS11	mitochondrial ribosomal protein S11 [Source:HGNC Symbol;Acc:14050]	0	4	0.333333	2.33333	0	0.333333	0.333333	1	1	1	1	0	0	0	0	0	0	0	0	2	12	1	4	0	0	0	0	0	0	0	0	3	EQUIVALENT	3459	ENSP00000402686	194	3.1	3.1	3.1	0	0	0	0	0	0	0	0
ENSP00000262820	KLHL13	kelch-like family member 13 [Source:HGNC Symbol;Acc:22931]	0	2.66667	0.333333	2.33333	0	0.333333	0.333333	0.666667	1	1	1	0	0	0	0	0	0	0	0	1	8	1	5	0	0	0	0	0	0	0	0	2	SUPERSET	1332	ENSP00000360943, ENSP00000360945, ENSP00000360949, ENSP00000412640, ENSP00000419803	655	2.9	2.9	2.9	0	0	0	0	0	0	0	0
ENSP00000264914	ARSB	arylsulfatase B [Source:HGNC Symbol;Acc:714]	0	0.666667	0.333333	2.33333	0	0.333333	0.333333	1.33333	0	1	0	0	0	0	3	1	0	0	0	1	0	1	0	0	0	0	6	2	0	0	0	1	SUPERSET	2171	ENSP00000342327	533	0	2.1	0	0	0	0	7.3	2.1	0	0	0
ENSP00000354778	CNTNAP2	contactin associated protein-like 2 [Source:HGNC Symbol;Acc:13830]	0	0.666667	0	2.33333	0	0.333333	0	1	0	0	0	0	0	0	2	1	0	0	0	1	0	0	0	0	0	0	5	2	0	0	0	2	DISCRETE	37		1331	0	0	0	0	0	0	2.6	1.7	0	0	0
ENSP00000357193	PTPRK	protein tyrosine phosphatase, receptor type, K [Source:HGNC Symbol;Acc:9674]	0	0.666667	0	2.33333	0	0.333333	0	1	0	0	0	0	0	0	2	1	0	0	0	1	0	0	0	0	0	0	5	2	0	0	0	2	SUPERSET	2509	ENSP00000357196, ENSP00000357198, ENSP00000357209, ENSP00000357210	1458	0	0	0	0	0	0	1.7	0.9	0	0	0
ENSP00000260197	SORL1	sortilin-related receptor, L(DLR class) A repeats containing [Source:HGNC Symbol;Acc:11185]	0	0.333333	0	2.33333	0	0.333333	0	1.66667	1	0	1	0	0	0	2	0	0	0	0	2	1	0	1	0	0	0	2	0	0	0	0	4	DISCRETE	3504		2214	0.9	0	0.9	0	0	0	1.4	0	0	0	0
ENSP00000361097	MMRN2	multimerin 2 [Source:HGNC Symbol;Acc:19888]	0	0	0	2.33333	0	0	0	1	0	0	1	0	0	0	1	0	0	0	0	1	0	0	2	0	0	0	3	0	0	0	0	2	DIFFERENTIABLE	1131		949	0	0	3.9	0	0	0	1.3	0	0	0	0
ENSP00000252699	ACTN4	actinin, alpha 4 [Source:HGNC Symbol;Acc:166]	79	54.6667	28	2	7.66667	11.3333	7.33333	0.666667	7	9	1	10	7	9	1	17	13	4	3	0	22	34	4	45	83	32	2	97	145	18	9	0	DIFFERENTIABLE	117		911	8.3	12.3	0.8	14.9	6.4	13.1	0.8	25.1	16.9	4.8	2.6
ENSP00000325140			23.3333	25	59.6667	2	2.33333	4.33333	6	1	3	6	0	3	1	8	2	7	4	4	2	1	9	27	0	19	4	124	5	47	51	28	15	1	SUPERSET	52	ENSP00000338358, ENSP00000369891, ENSP00000369896, ENSP00000369901, ENSP00000369912, ENSP00000369919	409	10.8	19.6	0	8.8	2.9	28.4	7.3	24.4	12.5	12.5	6.6
ENSP00000358155	HIST2H2AA4	histone cluster 2, H2aa4 [Source:HGNC Symbol;Acc:29668]	19.6667	71.3333	17.6667	2	2.33333	3	2	0.666667	4	5	2	0	2	0	0	5	3	1	2	0	91	50	6	0	23	0	0	123	31	3	5	0	SUPERSET	517	ENSP00000358158	130	32.3	35.4	20	0	15.4	0	0	35.4	20.8	6.9	13.1
ENSP00000320324	NPEPPS	aminopeptidase puromycin sensitive [Source:HGNC Symbol;Acc:7900]	19.6667	16	11.3333	2	5	4	3.66667	1.33333	4	3	0	1	3	6	2	7	9	2	3	2	13	9	0	3	9	21	4	32	43	4	7	2	DIFFERENTIABLE	656		919	6.3	3.8	0	1.1	3.2	6.3	2.7	8.6	9.1	2.2	3.2
ENSP00000259791	HIST1H2AB	histone cluster 1, H2ab [Source:HGNC Symbol;Acc:4734]	18.6667	71.3333	17.3333	2	2.66667	3.66667	2.33333	0.666667	5	6	2	0	2	0	0	6	3	1	3	0	91	49	6	0	21	0	0	123	29	3	6	0	EQUIVALENT	517	ENSP00000303373, ENSP00000321389, ENSP00000355656, ENSP00000367022	130	35.4	35.4	20	0	15.4	0	0	35.4	20.8	6.9	21.5
ENSP00000257860	PRPH	peripherin [Source:HGNC Symbol;Acc:9461]	16.3333	82.6667	21.6667	2	1	2.66667	1.66667	0.666667	2	2	0	2	0	2	1	4	3	1	0	1	54	35	0	26	0	20	2	168	49	10	0	4	EQUIVALENT	82	ENSP00000408897	470	4.5	4.5	0	4.5	0	4.5	2.1	4.7	4.9	2.1	0
ENSP00000301453			13.3333	4	1.66667	2	1.33333	1	1.33333	0.666667	1	0	0	0	0	2	0	2	4	2	0	2	4	0	0	0	0	3	0	8	40	2	0	6	SUPERSET	1101	ENSP00000416973	271	3.7	0	0	0	0	9.2	0	10.7	17	9.2	0
ENSP00000304229	HINT1	histidine triad nucleotide binding protein 1 [Source:HGNC Symbol;Acc:4912]	11.3333	8.33333	3.33333	2	1.66667	1	1.33333	0.666667	1	2	0	0	2	1	0	2	2	1	1	2	13	5	0	0	13	1	0	12	13	4	8	6	DIFFERENTIABLE	4276		126	15.9	21.4	0	0	12.7	15.9	0	21.4	12.7	5.6	5.6
ENSP00000364287			10.6667	4	3.66667	2	3.33333	1.66667	2	0.333333	1	2	0	0	2	2	1	4	7	2	1	0	1	4	0	0	6	4	6	11	25	3	1	0	SUPERSET	1059	ENSP00000383862, ENSP00000401010	334	4.2	7.5	0	0	6.9	7.5	3.9	17.7	31.4	7.2	3
ENSP00000367541	TPM2	tropomyosin 2 (beta) [Source:HGNC Symbol;Acc:12011]	7.66667	4.66667	6.33333	2	3.33333	2	2.66667	0.666667	2	1	0	2	3	5	2	2	6	2	1	0	5	1	0	2	4	12	6	7	17	6	2	0	SUPERSET	944		284	4.9	5.6	0	7.4	5.3	17.6	12	4.9	23.9	4.9	4.9
ENSP00000305988	ALCAM	activated leukocyte cell adhesion molecule [Source:HGNC Symbol;Acc:400]	4.66667	1.66667	1	2	1	0.666667	0.666667	0.666667	1	0	1	0	1	1	0	1	2	1	0	1	4	0	4	0	2	2	0	1	12	1	0	2	EQUIVALENT	2340	ENSP00000374576, ENSP00000418213, ENSP00000419236	583	2.7	0	2.7	0	2.2	2.2	0	2.7	3.9	2.2	0
ENSP00000316176	UBE2N	ubiquitin-conjugating enzyme E2N [Source:HGNC Symbol;Acc:12492]	4.33333	4.66667	2	2	1	1.66667	1.33333	0.333333	1	1	0	1	1	1	0	3	2	2	0	1	4	1	0	1	1	2	0	9	12	3	0	6	SUPERSET	2843	ENSP00000376841	152	13.2	6.6	0	12.5	6.6	12.5	0	35.5	12.5	12.5	0
ENSP00000380033	DDX17	DEAD (Asp-Glu-Ala-Asp) box helicase 17 [Source:HGNC Symbol;Acc:2740]	3	2.33333	1	2	1.33333	1	0.666667	1	1	2	1	0	0	0	1	2	4	0	0	1	1	3	1	0	0	0	4	6	9	0	0	1	SUPERSET	610	ENSP00000384791, ENSP00000385536	731	2.3	3.6	2.3	0	0	0	2.3	3	5.7	0	0
ENSP00000198765	CPNE3	copine III [Source:HGNC Symbol;Acc:2316]	2.33333	2.66667	2.66667	2	1	1	1.33333	1	0	1	1	0	0	2	1	3	3	1	0	1	0	4	1	0	0	3	3	8	7	1	0	2	DIFFERENTIABLE	2887		537	0	3	3	0	0	4.7	3	8.9	7.3	3	0
ENSP00000325376	HNRNPM	heterogeneous nuclear ribonucleoprotein M [Source:HGNC Symbol;Acc:5046]	1.66667	6	2.33333	2	0.666667	1.66667	1	1.33333	1	2	2	1	0	1	1	3	2	0	0	1	7	6	2	1	0	1	1	10	5	0	0	3	EQUIVALENT	1097	ENSP00000325732	730	1	2.5	3	2.1	0	1	3	4.7	3.4	0	0
ENSP00000375027	IGHV3-38	immunoglobulin heavy variable 3-38 (non-functional) [Source:HGNC Symbol;Acc:5601]	1.33333	0.333333	4	2	0.666667	0.333333	1.66667	0.666667	0	2	1	0	1	1	1	1	1	2	0	0	0	3	2	0	3	1	4	1	1	8	0	0	DIFFERENTIABLE	115		116	0	13.8	9.5	0	11.2	13.8	13.8	13.8	13.8	13.8	0
ENSP00000264595	AGA	aspartylglucosaminidase [Source:HGNC Symbol;Acc:318]	1	2	0.333333	2	0.333333	1.33333	0.333333	0.666667	1	0	0	1	0	0	1	2	1	1	0	1	1	0	0	2	0	0	5	3	3	1	0	1	DIFFERENTIABLE	2641		346	4	0	0	6.1	0	0	3.5	7.5	6.1	6.1	0
ENSP00000309301	ZC3HC1	zinc finger, C3HC-type containing 1 [Source:HGNC Symbol;Acc:29913]	0.666667	0.666667	1	2	0.333333	0.333333	0.333333	1	0	0	1	0	0	0	1	1	1	1	0	1	0	0	1	0	0	0	2	2	2	3	0	3	EQUIVALENT	4345	ENSP00000351052, ENSP00000418533	481	0	0	3.1	0	0	0	3.1	3.1	3.1	3.1	0
ENSP00000311888	MGAT1	mannosyl (alpha-1,3-)-glycoprotein beta-1,2-N-acetylglucosaminyltransferase [Source:HGNC Symbol;Acc:7044]	0.333333	0	1.33333	2	0.333333	0	0.333333	1.33333	0	0	0	0	0	0	2	0	1	1	0	2	0	0	0	0	0	0	3	0	1	4	0	3	SUPERSET	2268	ENSP00000332073, ENSP00000377010, ENSP00000402838, ENSP00000404718, ENSP00000412647	445	0	0	0	0	0	0	6.5	0	2.5	2.5	0
ENSP00000357789	FLG	filaggrin [Source:HGNC Symbol;Acc:3748]	0.333333	1	0.333333	2	0.333333	0.666667	0.333333	1	1	1	1	0	0	0	1	1	0	0	1	1	2	1	2	0	0	0	2	1	0	0	1	2	SUPERSET	1646		4061	0.5	0.5	0.5	0	0	0	0.5	0.5	0	0	0.4
ENSP00000363916	NTM	neurotrimin [Source:HGNC Symbol;Acc:17941]	0.333333	0.666667	0.333333	2	0.333333	0.666667	0.333333	0.666667	0	0	0	1	0	0	2	1	1	1	0	0	0	0	0	1	0	0	6	1	1	1	0	0	EQUIVALENT	2713	ENSP00000363918, ENSP00000363923, ENSP00000416320	316	0	0	0	4.1	0	0	9.2	5.1	4.1	4.1	0
ENSP00000374847	IGLV2-14	immunoglobulin lambda variable 2-14 [Source:HGNC Symbol;Acc:5888]	0	0.333333	2.66667	2	0	0.333333	1	1.33333	1	2	2	0	0	0	2	0	0	1	0	0	1	3	3	0	0	0	3	0	0	5	0	0	DIFFERENTIABLE	3526		120	10.8	24.2	24.2	0	0	0	24.2	0	0	13.3	0
ENSP00000383115	COLEC12	collectin sub-family member 12 [Source:HGNC Symbol;Acc:16016]	0	1.66667	2	2	0	0.666667	0.666667	1.33333	0	0	1	0	0	1	2	2	0	1	0	1	0	0	1	0	0	2	2	5	0	4	0	3	DIFFERENTIABLE	2904		742	0	0	1.3	0	0	0.8	2.2	2.2	0	1.3	0
ENSP00000264452	TMEM33	transmembrane protein 33 [Source:HGNC Symbol;Acc:25541]	0	1	1.66667	2	0	0.666667	0.666667	1	1	1	1	0	0	1	1	1	0	0	0	1	2	4	3	0	0	1	2	1	0	0	0	1	DIFFERENTIABLE	3637		247	2.4	2.4	2.4	0	0	2.4	2.4	2.4	0	0	0
ENSP00000265029	FETUB	fetuin B [Source:HGNC Symbol;Acc:3658]	0	1.33333	1.33333	2	0	0.666667	0.666667	1	1	1	1	1	0	0	1	0	0	1	0	1	3	3	1	1	0	0	1	0	0	1	0	4	SUPERSET	3675	ENSP00000404288	382	4.7	2.1	4.7	2.9	0	0	2.1	0	0	2.9	0
ENSP00000301284	HDGFRP2	Hepatoma-derived growth factor-related protein 2 [Source:UniProtKB/Swiss-Prot;Acc:Q7Z4V5]	0	4	0.333333	2	0	0.333333	0.333333	0.666667	1	1	1	0	0	0	0	0	0	0	0	1	12	1	4	0	0	0	0	0	0	0	0	2	SUPERSET	928	ENSP00000403390	676	0.9	0.9	0.9	0	0	0	0	0	0	0	0
Random_13972			0	4	0.333333	2	0	0.333333	0.333333	0.666667	1	1	1	0	0	0	0	0	0	0	0	1	12	1	4	0	0	0	0	0	0	0	0	2	DISCRETE	1546		257	2.3	2.3	2.3	0	0	0	0	0	0	0	0
ENSP00000264005	LCAT	lecithin-cholesterol acyltransferase [Source:HGNC Symbol;Acc:6522]	0	2	0.333333	2	0	0.333333	0.333333	0.333333	1	1	1	0	0	0	0	0	0	0	0	0	6	1	6	0	0	0	0	0	0	0	0	0	DISCRETE	2512		440	5.7	2.7	5.7	0	0	0	0	0	0	0	0
ENSP00000204679	GNPTG	N-acetylglucosamine-1-phosphate transferase, gamma subunit [Source:HGNC Symbol;Acc:23026]	0	1.33333	0.333333	2	0	0.333333	0.333333	0.666667	0	1	0	0	0	0	1	1	0	0	0	1	0	1	0	0	0	0	4	4	0	0	0	2	DISCRETE	4012		305	0	6.6	0	0	0	0	6.6	6.6	0	0	0
ENSP00000265327			0	0.666667	0.333333	2	0	0.666667	0.333333	0.666667	1	1	1	1	0	0	0	0	0	0	0	1	1	1	3	1	0	0	0	0	0	0	0	3	EQUIVALENT	2452	ENSP00000311684	3224	0.2	0.2	0.2	0.2	0	0	0	0	0	0	0
ENSP00000220751	RIPK2	receptor-interacting serine-threonine kinase 2 [Source:HGNC Symbol;Acc:10020]	0	0	0.333333	2	0	0	0.333333	0.333333	0	1	0	0	0	0	1	0	0	0	0	0	0	1	0	0	0	0	6	0	0	0	0	0	DISCRETE	2082		540	0	2.8	0	0	0	0	2.8	0	0	0	0
ENSP00000239367	LRP11	low density lipoprotein receptor-related protein 11 [Source:HGNC Symbol;Acc:16936]	0	0	0.333333	2	0	0	0.333333	1	0	1	1	0	0	0	1	0	0	0	0	1	0	1	1	0	0	0	4	0	0	0	0	1	EQUIVALENT	3144	ENSP00000356338	500	0	3.8	3.8	0	0	0	3.8	0	0	0	0
ENSP00000252675	FUT5	fucosyltransferase 5 (alpha (1,3) fucosyltransferase) [Source:HGNC Symbol;Acc:4016]	0	1.66667	0	2	0	0.333333	0	1	0	0	0	0	0	0	2	1	0	0	0	1	0	0	0	0	0	0	5	5	0	0	0	1	EQUIVALENT	1762	ENSP00000286955, ENSP00000305603, ENSP00000313398, ENSP00000344210, ENSP00000384749, ENSP00000408589, ENSP00000416443	374	0	0	0	0	0	0	4.5	4.5	0	0	0
ENSP00000212355	TGFBR3	transforming growth factor, beta receptor III [Source:HGNC Symbol;Acc:11774]	0	1.33333	0	2	0	0.666667	0	0.666667	1	0	0	0	0	0	1	1	0	0	0	1	2	0	0	0	0	0	5	2	0	0	0	1	EQUIVALENT	3226	ENSP00000359426	851	2	0	0	0	0	0	2	2	0	0	0
Random_67654			0	0.666667	0	2	0	0.666667	0	1	1	0	1	0	0	0	0	1	0	0	0	2	1	0	1	0	0	0	0	1	0	0	0	5	DIFFERENTIABLE	508		33421	0	0	0	0	0	0	0	0	0	0	0
ENSP00000308024	PCSK1	proprotein convertase subtilisin/kexin type 1 [Source:HGNC Symbol;Acc:8743]	0	0	0	2	0	0	0	1	0	0	0	0	0	0	2	0	0	0	0	1	0	0	0	0	0	0	5	0	0	0	0	1	DISCRETE	3734		753	0	0	0	0	0	0	2.7	0	0	0	0
ENSP00000311502	HEG1	heart development protein with EGF-like domains 1 [Source:HGNC Symbol;Acc:29227]	0	0	0	2	0	0	0	0.333333	0	0	0	0	0	0	0	0	0	0	0	1	0	0	0	0	0	0	0	0	0	0	0	6	EQUIVALENT	2451	ENSP00000404256	1381	0	0	0	0	0	0	0	0	0	0	0
ENSP00000264907			50.6667	0.666667	18	1.66667	1	0.666667	1	0.333333	1	1	1	0	1	1	0	1	1	1	1	0	1	5	5	0	66	30	0	1	30	19	56	0	EQUIVALENT	726	ENSP00000296043	1995	0.4	0.7	0.7	0	0.7	0.7	0	0.7	0.7	0.7	0.7
ENSP00000353467	FLNA	filamin A, alpha [Source:HGNC Symbol;Acc:3754]	40	19.6667	21.3333	1.66667	11.3333	8.66667	10	1	3	15	1	8	9	12	2	15	23	3	2	0	3	22	3	26	18	37	2	30	98	5	4	0	SUPERSET	65	ENSP00000358866, ENSP00000358879, ENSP00000416926	2639	2.3	9	0.9	4.4	4.8	7.1	1.6	9.9	12.1	1.4	0.8
ENSP00000346550	ANXA6	annexin A6 [Source:HGNC Symbol;Acc:544]	33	32.6667	20	1.66667	6	7.33333	6.33333	1	2	9	1	4	5	10	1	16	12	0	1	1	3	33	1	9	12	27	1	86	85	0	2	3	SUPERSET	176		673	4.8	15.8	1.9	6.7	6.4	18.6	1.9	32.1	16.5	0	2.4
ENSP00000348889	ANXA6	annexin A6 [Source:HGNC Symbol;Acc:544]	33	32.6667	20	1.66667	6	7.33333	6.33333	1	2	9	1	4	5	10	1	16	12	0	1	1	3	33	1	9	12	27	1	86	85	0	2	3	DIFFERENTIABLE	176		667	4.8	15.9	1.9	6.7	6.4	18.7	1.9	32.4	16.6	0	2.4
ENSP00000365694	PPP1R10	protein phosphatase 1, regulatory subunit 10 [Source:HGNC Symbol;Acc:9284]	28	0.666667	13.3333	1.66667	1	0.666667	1	0.333333	1	1	0	0	1	1	1	1	1	1	1	0	1	2	0	0	33	24	5	1	31	14	20	0	EQUIVALENT	3720	ENSP00000373080, ENSP00000389299, ENSP00000407181, ENSP00000407310, ENSP00000413554, ENSP00000416060	940	1.6	1.6	0	0	1.6	1.6	1.6	1.6	1.6	1.6	1.6
ENSP00000325548	CNDP2	CNDP dipeptidase 2 (metallopeptidase M20 family) [Source:HGNC Symbol;Acc:24437]	25	62.6667	28.3333	1.66667	4.33333	7.66667	7	0.666667	6	11	0	4	4	6	1	13	6	4	3	1	44	46	0	16	29	31	1	128	33	8	13	4	DIFFERENTIABLE	585		475	18.5	32.2	0	12.8	11.4	14.1	4.4	36.8	16.6	8.8	7.2
ENSP00000362946	RAB14	RAB14, member RAS oncogene family [Source:HGNC Symbol;Acc:16524]	17	3.33333	7.33333	1.66667	1.33333	1.66667	1.33333	1.66667	1	1	0	1	1	1	2	3	2	2	1	3	1	3	0	1	13	7	2	8	32	12	6	3	EQUIVALENT	200	ENSP00000400107	215	6.5	5.1	0	7	5.1	5.1	11.6	13	12.1	12.1	5.1
ENSP00000346805	CRYBA4	crystallin, beta A4 [Source:HGNC Symbol;Acc:2396]	14.6667	34.3333	164.667	1.66667	1	2.66667	3	1	1	0	0	1	1	7	2	6	1	2	1	1	2	0	0	3	2	451	4	98	24	43	18	1	DISCRETE	2823		196	6.1	0	0	6.1	6.1	38.8	12.2	41.8	6.1	13.8	6.1
ENSP00000307940	EEF2	eukaryotic translation elongation factor 2 [Source:HGNC Symbol;Acc:3214]	11.6667	18.6667	6.33333	1.66667	3.66667	6	3.66667	1.33333	5	6	1	1	5	3	1	12	6	2	0	2	18	9	1	4	11	8	1	34	24	2	0	3	DIFFERENTIABLE	49		858	11.4	8.2	1.5	1.6	5.5	2.7	1.6	17.8	7.5	2.6	0
ENSP00000316029	TLN1	talin 1 [Source:HGNC Symbol;Acc:11845]	7.66667	10.3333	7.33333	1.66667	4.33333	5.66667	3.66667	1.66667	5	7	1	2	4	3	2	10	8	1	1	2	7	14	1	2	5	7	2	22	17	1	1	2	DIFFERENTIABLE	506		2541	3.4	4.9	0.9	0.9	1.8	2	1.7	7.8	4.1	0.5	0.5
ENSP00000284440	UCHL1	ubiquitin carboxyl-terminal esterase L1 (ubiquitin thiolesterase) [Source:HGNC Symbol;Acc:12513]	6.33333	3.33333	5.66667	1.66667	1.66667	2.33333	2.33333	1.33333	2	2	0	2	0	3	0	3	3	2	2	4	3	3	0	2	0	10	0	5	13	4	6	5	SUPERSET	1528		223	12.1	10.3	0	14.8	0	19.3	0	20.2	20.2	8.1	8.1
ENSP00000296122	PPP1CB	protein phosphatase 1, catalytic subunit, beta isozyme [Source:HGNC Symbol;Acc:9282]	6.33333	19	3.33333	1.66667	1.33333	5.33333	1.66667	1	5	2	1	2	1	3	0	9	3	0	0	2	22	3	1	3	6	7	0	32	13	0	0	4	SUPERSET	172	ENSP00000351298, ENSP00000378769	327	18.7	9.8	5.2	8.3	2.8	9.8	0	33.6	11	0	0
ENSP00000326031	PPP1CA	protein phosphatase 1, catalytic subunit, alpha isozyme [Source:HGNC Symbol;Acc:9281]	6.33333	17.6667	1.66667	1.66667	1.33333	5	1	1	6	1	1	1	2	2	0	8	2	0	0	2	23	2	1	1	8	3	0	29	11	0	0	4	SUPERSET	172	ENSP00000365936	341	22.3	5.6	5	0.3	5.9	5.6	0	27.3	2.9	0	0
ENSP00000335084	PPP1CC	protein phosphatase 1, catalytic subunit, gamma isozyme [Source:HGNC Symbol;Acc:9283]	5.66667	17.6667	1.66667	1.66667	1	5	1	1	6	1	1	1	1	2	0	8	2	0	0	2	23	2	1	1	6	3	0	29	11	0	0	4	SUPERSET	172	ENSP00000341779	323	23.2	5.6	5.3	4.3	2.8	5.9	0	28.5	7.1	0	0
ENSP00000331210	BCAN	brevican [Source:HGNC Symbol;Acc:23059]	3.33333	4.33333	4	1.66667	0.333333	0.666667	1	0.666667	0	1	0	1	0	1	1	1	1	1	0	1	0	1	0	8	0	6	3	5	10	5	0	2	DISCRETE	3185		911	0	1.9	0	1.9	0	1.9	1.9	1.9	1.9	1.9	0
ENSP00000381404			2	2	3	1.66667	0.333333	0.666667	1	1	1	1	1	1	0	1	1	0	1	1	0	1	1	1	2	5	0	1	1	0	6	7	0	2	DIFFERENTIABLE	242		338	2.1	2.1	2.1	2.1	0	2.1	2.1	0	2.1	2.1	0
ENSP00000233616	MOGS	mannosyl-oligosaccharide glucosidase [Source:HGNC Symbol;Acc:24862]	2	0.666667	2	1.66667	0.666667	0.666667	0.666667	0.666667	0	0	0	0	1	1	1	2	1	1	0	1	0	0	0	0	3	4	4	2	3	2	0	1	DIFFERENTIABLE	1614		837	0	0	0	0	1.6	1.6	1.6	3	1.6	1.6	0
ENSP00000327229	FGFR1	fibroblast growth factor receptor 1 [Source:HGNC Symbol;Acc:3688]	2	0.333333	0.666667	1.66667	0.666667	0.333333	0.666667	0.666667	1	0	0	0	1	1	1	0	1	1	0	1	1	0	0	0	1	1	4	0	5	1	0	1	SUPERSET	347	ENSP00000337247, ENSP00000340636, ENSP00000380280, ENSP00000380302, ENSP00000400162	820	1.6	0	0	0	1	1.6	1.6	0	1	1.6	0
ENSP00000215912	PIK3IP1	phosphoinositide-3-kinase interacting protein 1 [Source:HGNC Symbol;Acc:24942]	1.66667	2.33333	4	1.66667	1	0.666667	1.33333	0.666667	0	0	0	1	1	2	1	1	2	2	0	1	0	0	0	3	1	4	3	4	4	8	0	2	SUPERSET	2820	ENSP00000385204, ENSP00000415608	263	0	0	0	5.7	5.3	5.7	8.4	8.4	5.7	5.7	0
ENSP00000347507	MYH7	myosin, heavy chain 7, cardiac muscle, beta [Source:HGNC Symbol;Acc:7577]	1.66667	2	2.66667	1.66667	1	1.33333	2.66667	0.666667	2	3	0	0	2	4	0	2	1	1	0	2	3	3	0	0	4	4	0	3	1	1	0	5	SUPERSET	63	ENSP00000355048	1935	0.9	2.6	0	0	1.2	2.4	0	1.5	0.7	0.6	0
ENSP00000348634	MYH6	myosin, heavy chain 6, cardiac muscle, alpha [Source:HGNC Symbol;Acc:7576]	1.66667	2	2.66667	1.66667	1	1.33333	2.66667	0.666667	2	3	0	0	2	4	0	2	1	1	0	2	3	3	0	0	4	4	0	3	1	1	0	5	SUPERSET	63	ENSP00000386041	1939	0.9	2.6	0	0	1.2	2.4	0	1.5	0.7	0.6	0
ENSP00000299157	IKBIP	IKBKB interacting protein [Source:HGNC Symbol;Acc:26430]	1.66667	0.333333	2	1.66667	0.333333	0.333333	0.666667	0.666667	1	0	0	0	1	1	1	0	0	1	0	1	1	0	0	0	5	4	2	0	0	2	0	3	DISCRETE	2707		377	1.6	0	0	0	1.6	1.6	1.6	0	0	1.6	0
ENSP00000264933	PDCD6	programmed cell death 6 [Source:HGNC Symbol;Acc:8765]	1.66667	2.66667	0.333333	1.66667	0.333333	1.66667	0.333333	0.666667	0	0	0	0	0	0	1	5	1	1	0	1	0	0	0	0	0	0	3	8	5	1	0	2	SUPERSET	2971	ENSP00000423815	191	0	0	0	0	0	0	4.2	36.1	5.8	4.2	0
ENSP00000258733	GPNMB	glycoprotein (transmembrane) nmb [Source:HGNC Symbol;Acc:4462]	1.33333	14	7	1.66667	0.666667	0.666667	0.666667	0.333333	1	2	1	0	1	0	0	1	0	0	1	0	32	21	5	0	2	0	0	10	0	0	2	0	EQUIVALENT	4264	ENSP00000371420, ENSP00000396994, ENSP00000409199	560	3.2	4.8	3.2	0	1.6	0	0	3.2	0	0	1.6
ENSP00000358140	EIF3A	eukaryotic translation initiation factor 3, subunit A [Source:HGNC Symbol;Acc:3271]	1.33333	0.333333	1.33333	1.66667	0.666667	0.333333	1.33333	1	1	2	1	0	1	1	1	0	1	1	0	1	1	2	2	0	2	1	1	0	2	1	0	2	DISCRETE	1271		1382	1	2.1	0.7	0	1	1	0.7	0	1	1	0
ENSP00000327145	FLNC	filamin C, gamma [Source:HGNC Symbol;Acc:3756]	0.666667	1	1.33333	1.66667	0.666667	1	1.33333	1	1	2	1	0	0	2	1	2	1	0	1	1	1	2	1	0	0	2	2	2	1	0	1	2	SUPERSET	65	ENSP00000344002	2725	1	0.9	0.7	0	0	1.1	0.7	1.4	0.7	0	0.3
ENSP00000392404			0.666667	3.66667	1	1.66667	0.666667	2	1	1	1	2	1	2	0	0	1	3	2	1	0	1	1	2	2	6	0	0	1	4	2	1	0	2	DISCRETE	3176		446	6.5	7.4	5.6	11	0	0	5.6	11.9	11	5.4	0
ENSP00000274813	MUT	methylmalonyl CoA mutase [Source:HGNC Symbol;Acc:7526]	0.666667	0.666667	0.333333	1.66667	0.333333	0.666667	0.333333	1	1	1	1	0	0	0	1	1	1	0	0	1	1	1	2	0	0	0	2	1	2	0	0	1	DISCRETE	634		750	2.4	2.4	2.4	0	0	0	2.4	1.5	1.3	0	0
ENSP00000374820	IGLV6-57	immunoglobulin lambda variable 6-57 [Source:HGNC Symbol;Acc:5927]	0.333333	0.666667	2.66667	1.66667	0.333333	0.333333	1	0.666667	1	1	1	0	0	0	1	0	1	2	0	0	2	3	1	0	0	0	4	0	1	5	0	0	DISCRETE	1970		121	13.2	13.2	13.2	0	0	0	13.2	0	13.2	13.2	0
ENSP00000354720	SMC3	structural maintenance of chromosomes 3 [Source:HGNC Symbol;Acc:2468]	0.333333	0.333333	1	1.66667	0.333333	0.333333	0.666667	0.333333	0	1	0	0	0	1	1	1	1	0	0	0	0	1	0	0	0	2	5	1	1	0	0	0	DISCRETE	1764		1217	0	1.6	0	0	0	1.6	1.6	1.6	1.6	0	0
ENSP00000346050	RPS3A	ribosomal protein S3A [Source:HGNC Symbol;Acc:10421]	0.333333	5	0.333333	1.66667	0.333333	2	0.333333	1	3	0	1	0	0	1	1	3	1	0	0	1	4	0	1	0	0	1	2	11	1	0	0	2	SUPERSET	1713		264	11.7	0	4.9	0	0	5.3	6.8	17	4.9	0	0
ENSP00000264649	ATP6V0A1	ATPase, H+ transporting, lysosomal V0 subunit a1 [Source:HGNC Symbol;Acc:865]	0.333333	0.666667	0.333333	1.66667	0.333333	0.666667	0.333333	0.666667	0	1	1	0	0	0	1	2	1	0	0	0	0	1	1	0	0	0	4	2	1	0	0	0	EQUIVALENT	1501	ENSP00000342951, ENSP00000377415	838	0	2	2	0	0	0	2	3.9	1.8	0	0
ENSP00000352918	ARPC5	actin related protein 2/3 complex, subunit 5, 16kDa [Source:HGNC Symbol;Acc:708]	0.333333	1.66667	0	1.66667	0.333333	0.666667	0	0.666667	1	0	1	0	0	0	0	1	1	0	0	1	4	0	2	0	0	0	0	1	1	0	0	3	SUPERSET	108		151	9.9	0	9.9	0	0	0	0	12.6	7.9	0	0
ENSP00000348385	COL27A1	collagen, type XXVII, alpha 1 [Source:HGNC Symbol;Acc:22986]	0	0.666667	3	1.66667	0	0.333333	1	1	0	1	1	0	0	1	1	1	0	1	0	1	0	2	2	0	0	3	1	2	0	4	0	2	EQUIVALENT	438	ENSP00000349802, ENSP00000394361	1860	0	0.3	0.3	0	0	0.3	0.3	0.3	0	0.3	0
ENSP00000323421	SMC1A	structural maintenance of chromosomes 1A [Source:HGNC Symbol;Acc:11111]	0	1.66667	1.33333	1.66667	0	1	0.666667	1	1	1	1	0	0	1	1	2	0	0	0	1	2	1	1	0	0	3	1	3	0	0	0	3	DIFFERENTIABLE	2530		1233	1.1	1.1	1.1	0	0	0.8	1.1	2.3	0	0	0
ENSP00000254193	SNRPA1	small nuclear ribonucleoprotein polypeptide A' [Source:HGNC Symbol;Acc:11152]	0	0.333333	1.33333	1.66667	0	0.333333	1	0.666667	0	0	1	0	0	1	0	1	0	2	0	1	0	0	2	0	0	1	0	1	0	3	0	3	DIFFERENTIABLE	1618		255	0	0	3.5	0	0	4.7	0	3.5	0	8.2	0
ENSP00000294732	ASPM	asp (abnormal spindle) homolog, microcephaly associated (Drosophila) [Source:HGNC Symbol;Acc:19048]	0	1.33333	1	1.66667	0	0.666667	0.333333	1	1	1	1	0	0	0	1	1	0	0	0	1	2	3	2	0	0	0	2	2	0	0	0	1	EQUIVALENT	2402	ENSP00000356378, ENSP00000356379	1892	0.9	0.9	0.9	0	0	0	0.9	0.9	0	0	0
ENSP00000319286	GP5	glycoprotein V (platelet) [Source:HGNC Symbol;Acc:4443]	0	0	1	1.66667	0	0	0.666667	1	0	0	0	0	0	1	1	0	0	1	0	2	0	0	0	0	0	1	2	0	0	2	0	3	EQUIVALENT	2182	ENSP00000383931	560	0	0	0	0	0	2.1	2.7	0	0	2.7	0
ENSP00000345895	NUP50	nucleoporin 50kDa [Source:HGNC Symbol;Acc:8065]	0	1	0.666667	1.66667	0	0.666667	0.333333	0.333333	1	1	0	0	0	0	1	1	0	0	0	0	1	2	0	0	0	0	5	2	0	0	0	0	SUPERSET	2048	ENSP00000347396, ENSP00000379403, ENSP00000385555, ENSP00000410170	468	2.8	2.8	0	0	0	0	2.8	2.8	0	0	0
Random_41455			0	1	0.666667	1.66667	0	0.666667	0.333333	1	1	1	1	0	0	0	1	1	0	0	0	1	1	2	1	0	0	0	2	2	0	0	0	2	DISCRETE	1635		1366	0.6	0.4	0.4	0	0	0	0.4	0.4	0	0	0
ENSP00000263847	OSBP	oxysterol binding protein [Source:HGNC Symbol;Acc:8503]	0	0.666667	0.666667	1.66667	0	0.666667	0.333333	1	0	1	1	0	0	0	1	2	0	0	0	1	0	2	2	0	0	0	1	2	0	0	0	2	DIFFERENTIABLE	2936		807	0	2.4	2.4	0	0	0	2.4	4	0	0	0
ENSP00000323927	PLXDC1	plexin domain containing 1 [Source:HGNC Symbol;Acc:20945]	0	2.33333	0.333333	1.66667	0	1	0.333333	1	0	0	0	1	0	1	1	2	0	0	0	2	0	0	0	2	0	1	2	5	0	0	0	3	EQUIVALENT	3435	ENSP00000409687	500	0	0	0	3.4	0	3.4	3.4	7.4	0	0	0
ENSP00000417580	IAH1	isoamyl acetate-hydrolyzing esterase 1 homolog (S. cerevisiae) [Source:HGNC Symbol;Acc:27696]	0	2.33333	0.333333	1.66667	0	1.66667	0.333333	1.33333	1	1	1	1	0	0	1	3	0	0	0	2	2	1	1	1	0	0	1	4	0	0	0	3	DIFFERENTIABLE	1191		248	6	6	6	6.9	0	0	6	21	0	0	0
ENSP00000293525	KRT86	keratin 86 [Source:HGNC Symbol;Acc:6463]	0	2	0.333333	1.66667	0	0.666667	0.333333	0.666667	1	1	1	0	0	0	0	1	0	0	0	1	1	1	4	0	0	0	0	5	0	0	0	1	SUPERSET	82		486	1.4	1.4	1.4	0	0	0	0	1.4	0	0	0
ENSP00000293670	KRT83	keratin 83 [Source:HGNC Symbol;Acc:6460]	0	2	0.333333	1.66667	0	0.666667	0.333333	0.666667	1	1	1	0	0	0	0	1	0	0	0	1	1	1	4	0	0	0	0	5	0	0	0	1	SUPERSET	82		493	1.4	1.4	1.4	0	0	0	0	1.4	0	0	0
ENSP00000340409	SMPD1	sphingomyelin phosphodiesterase 1, acid lysosomal [Source:HGNC Symbol;Acc:11120]	0	0.666667	0.333333	1.66667	0	0.666667	0.333333	1	1	0	0	0	0	1	2	1	0	0	0	1	1	0	0	0	0	1	4	1	0	0	0	1	DIFFERENTIABLE	3718		631	1.9	0	0	0	0	1.9	4.1	1.9	0	0	0
ENSP00000262105	MCM4	minichromosome maintenance complex component 4 [Source:HGNC Symbol;Acc:6947]	0	0	0.333333	1.66667	0	0	0.333333	0.666667	0	1	0	0	0	0	1	0	0	0	0	1	0	1	0	0	0	0	3	0	0	0	0	2	EQUIVALENT	571	ENSP00000380038, ENSP00000400689	863	0	2.2	0	0	0	0	2.2	0	0	0	0
ENSP00000264657	STAT3	signal transducer and activator of transcription 3 (acute-phase response factor) [Source:HGNC Symbol;Acc:11364]	0	0	0.333333	1.66667	0	0	0.333333	0.666667	0	0	1	0	0	1	1	0	0	0	0	0	0	0	1	0	0	1	4	0	0	0	0	0	DIFFERENTIABLE	299		770	0	0	2.6	0	0	2.1	2.1	0	0	0	0
ENSP00000311344	PPP2R1B	protein phosphatase 2, regulatory subunit A, beta [Source:HGNC Symbol;Acc:9303]	0	8	0	1.66667	0	2	0	1	4	0	0	0	0	0	2	2	0	0	0	1	9	0	0	0	0	0	3	15	0	0	0	2	SUPERSET	390	ENSP00000376775, ENSP00000415759	667	6.4	0	0	0	0	0	3.4	5.5	0	0	0
ENSP00000261192	BCAT1	branched chain amino-acid transaminase 1, cytosolic [Source:HGNC Symbol;Acc:976]	0	3.66667	0	1.66667	0	1.33333	0	1	2	0	0	0	0	0	1	2	0	0	0	2	4	0	0	0	0	0	1	7	0	0	0	4	DIFFERENTIABLE	533		386	8.5	0	0	0	0	0	3.4	8.5	0	0	0
ENSP00000265335	RAD50	RAD50 homolog (S. cerevisiae) [Source:HGNC Symbol;Acc:9816]	0	0.666667	0	1.66667	0	0.333333	0	1	1	0	1	0	0	0	2	0	0	0	0	0	2	0	2	0	0	0	3	0	0	0	0	0	SUPERSET	282	ENSP00000368087, ENSP00000368100	1312	0.8	0	0.8	0	0	0	2.1	0	0	0	0
ENSP00000351716			0	0.333333	0	1.66667	0	0.333333	0	1	0	0	1	0	0	0	1	1	0	0	0	1	0	0	1	0	0	0	1	1	0	0	0	3	EQUIVALENT	1027	ENSP00000355360, ENSP00000359398, ENSP00000359402, ENSP00000410865	142	0	0	9.2	0	0	0	9.2	9.2	0	0	0
ENSP00000282561	GJA1	gap junction protein, alpha 1, 43kDa [Source:HGNC Symbol;Acc:4274]	0	0	0	1.66667	0	0	0	0.666667	0	0	0	0	0	0	1	0	0	0	0	1	0	0	0	0	0	0	4	0	0	0	0	1	DIFFERENTIABLE	3002		382	0	0	0	0	0	0	2.4	0	0	0	0
ENSP00000325863	MRE11A	MRE11 meiotic recombination 11 homolog A (S. cerevisiae) [Source:HGNC Symbol;Acc:7230]	0	0	0	1.66667	0	0	0	0.333333	0	0	0	0	0	0	0	0	0	0	0	1	0	0	0	0	0	0	0	0	0	0	0	5	SUPERSET	1033	ENSP00000385614	708	0	0	0	0	0	0	0	0	0	0	0
ENSP00000331020			0	0	0	1.66667	0	0	0	0.666667	0	0	0	0	0	0	2	0	0	0	0	0	0	0	0	0	0	0	5	0	0	0	0	0	EQUIVALENT	3964	ENSP00000402460	881	0	0	0	0	0	0	4.3	0	0	0	0
ENSP00000410374	NLGN1	neuroligin 1 [Source:HGNC Symbol;Acc:14291]	0	0	0	1.66667	0	0	0	1	0	0	0	0	0	0	3	0	0	0	0	0	0	0	0	0	0	0	5	0	0	0	0	0	DIFFERENTIABLE	2238		367	0	0	0	0	0	0	9.8	0	0	0	0
ENSP00000290349	CBR1	carbonyl reductase 1 [Source:HGNC Symbol;Acc:1548]	32.6667	39.6667	64.6667	1.33333	4.66667	5.33333	8.33333	1	3	9	1	2	3	12	2	11	7	4	4	0	35	31	1	10	6	147	3	74	70	16	22	0	DIFFERENTIABLE	1535		277	16.2	40.4	5.4	10.1	13	47.3	10.1	48.7	29.2	20.9	15.5
ENSP00000264710	RAB10	RAB10, member RAS oncogene family [Source:HGNC Symbol;Acc:9759]	25.6667	22.3333	20.3333	1.33333	1.66667	2.33333	2.33333	1	2	3	0	1	2	2	2	4	2	2	1	1	18	15	0	3	16	24	3	46	55	22	6	1	DIFFERENTIABLE	200		200	11	16.5	0	5.5	11	11	10.5	17.5	11	11	5.5
ENSP00000269122	CLTC	clathrin, heavy chain (Hc) [Source:HGNC Symbol;Acc:2092]	25.6667	46.3333	17.6667	1.33333	6	12.6667	7.66667	1.33333	7	11	1	3	5	9	1	28	12	3	1	2	20	19	1	10	20	28	1	109	55	6	2	2	SUPERSET	278	ENSP00000376763	1675	6.3	10.2	1	2	3.3	6.9	1	22.9	7.8	1.8	0.7
ENSP00000363641	TXN	thioredoxin [Source:HGNC Symbol;Acc:12435]	14.3333	11.6667	6.66667	1.33333	2	2	1.66667	0.666667	2	2	0	1	2	2	0	3	3	1	1	2	6	5	0	1	9	8	0	28	31	7	3	4	DIFFERENTIABLE	2284		105	19	10.5	0	8.6	21	10.5	0	19	29.5	8.6	8.6
ENSP00000364310	H2AFX	H2A histone family, member X [Source:HGNC Symbol;Acc:4739]	13.6667	44.6667	12.3333	1.33333	1.66667	3.33333	2.33333	0.666667	5	4	2	0	1	1	0	5	2	2	2	0	54	31	4	0	14	2	0	80	22	4	5	0	DIFFERENTIABLE	517		143	33.6	29.4	18.2	0	6.3	4.2	0	32.2	16.1	10.5	11.9
ENSP00000293831	EIF4A1	eukaryotic translation initiation factor 4A1 [Source:HGNC Symbol;Acc:3282]	13	12.6667	9	1.33333	2	3.33333	2.66667	1	3	3	1	4	1	4	1	3	5	1	0	1	7	9	1	12	2	16	1	19	37	2	0	2	DIFFERENTIABLE	157		406	8.6	10.1	3.9	13.1	3.4	13.3	3.4	9.6	16.3	2.5	0
ENSP00000375005	IGHV4-4	immunoglobulin heavy variable 4-4 [Source:HGNC Symbol;Acc:5652]	8.66667	5.33333	20	1.33333	2	1	4	1	0	4	0	0	3	4	1	3	2	4	1	2	0	19	0	0	13	15	2	16	10	26	3	2	DIFFERENTIABLE	115		116	0	32.8	0	0	23.3	25	12.1	25	23.3	35.3	11.2
ENSP00000318195	NCL	nucleolin [Source:HGNC Symbol;Acc:7667]	8.33333	6	1.33333	1.33333	2.66667	1.66667	1	0.666667	0	2	0	0	2	1	2	5	6	0	0	0	0	3	0	0	6	1	4	18	19	0	0	0	SUPERSET	119		710	0	3.4	0	0	2.7	2.8	3.1	10.6	8.7	0	0
ENSP00000260746	ARL3	ADP-ribosylation factor-like 3 [Source:HGNC Symbol;Acc:694]	6.33333	17.3333	3.33333	1.33333	1.33333	2.66667	1.33333	0.666667	2	1	1	2	1	2	0	4	2	1	1	1	10	2	1	5	1	4	0	37	17	4	1	3	DISCRETE	2705		182	18.1	6	6	11.5	6	11.5	0	34.1	11.5	6	6
ENSP00000268182	IQGAP1	IQ motif containing GTPase activating protein 1 [Source:HGNC Symbol;Acc:6110]	5.66667	6	2.33333	1.33333	2.66667	2.33333	1.66667	1	3	2	0	0	2	3	3	4	6	0	0	0	8	3	0	0	6	4	4	10	11	0	0	0	DIFFERENTIABLE	107		1657	3.7	2.2	0	0	1.3	2.6	2.2	4.1	4.9	0	0
ENSP00000322439	TUFM	Tu translation elongation factor, mitochondrial [Source:HGNC Symbol;Acc:12420]	5.33333	8.33333	5.66667	1.33333	1.33333	1.66667	1.33333	1	2	2	1	0	1	2	1	3	2	0	1	1	8	14	2	0	6	3	1	17	9	0	1	1	DISCRETE	423		455	7.9	7.3	3.7	0	2.6	7.3	3.7	10.8	5.9	0	2.6
ENSP00000368017	ZFC3H1	zinc finger, C3H1-type containing [Source:HGNC Symbol;Acc:28328]	4.66667	0.666667	1.33333	1.33333	0.666667	0.666667	0.666667	1	1	0	1	0	1	1	1	1	0	1	1	1	1	0	1	0	6	2	2	1	0	2	8	1	DISCRETE	3173		1989	0.6	0	0.6	0	0.6	0.6	0.6	0.6	0	0.6	0.6
ENSP00000364393	TNXB	tenascin XB [Source:HGNC Symbol;Acc:11976]	4.33333	1	4.66667	1.33333	1.33333	0.666667	2	1	2	3	0	0	1	2	2	0	2	1	1	1	3	8	0	0	2	2	2	0	7	4	4	2	SUPERSET	1794	ENSP00000364396, ENSP00000372645, ENSP00000387561, ENSP00000391044, ENSP00000399153, ENSP00000403420, ENSP00000416259	4244	0.6	1.1	0	0	0.2	0.5	1	0	0.5	0.2	0.2
ENSP00000405209	UPP1	uridine phosphorylase 1 [Source:HGNC Symbol;Acc:12576]	4.33333	2.66667	2.66667	1.33333	1	0.666667	0.666667	0.666667	0	0	1	1	1	1	1	1	1	1	1	0	0	0	2	5	2	4	2	3	3	4	8	0	DISCRETE	1697		144	0	0	4.2	4.2	4.2	4.2	4.2	4.2	4.2	4.2	4.2
ENSP00000369893			2.66667	7.33333	4	1.33333	1.33333	1.33333	1.66667	0.333333	1	3	0	0	1	2	0	3	3	0	0	1	6	9	0	0	2	3	0	16	6	0	0	4	DIFFERENTIABLE	33		505	3.2	8.5	0	0	2.6	5.3	0	8.5	5.3	0	0
ENSP00000293371	DCD	dermcidin [Source:HGNC Symbol;Acc:14669]	2.66667	0.666667	1	1.33333	1.33333	0.333333	0.333333	0.666667	0	0	2	1	1	0	0	0	2	1	1	0	0	0	4	2	2	0	0	0	4	3	2	0	EQUIVALENT	653	ENSP00000406773	110	0	0	19.1	12.7	10	0	0	0	12.7	12.7	10
ENSP00000269321	ARHGDIA	Rho GDP dissociation inhibitor (GDI) alpha [Source:HGNC Symbol;Acc:678]	2.33333	13	10.3333	1.33333	1.33333	2.33333	3	1	2	5	0	0	2	3	0	5	2	1	0	3	4	17	0	0	4	12	0	35	3	2	0	4	DIFFERENTIABLE	2420		204	8.3	26	0	0	6.9	15.7	0	38.2	13.7	8.3	0
ENSP00000354558	MTOR	mechanistic target of rapamycin (serine/threonine kinase) [Source:HGNC Symbol;Acc:3942]	2	1	0.666667	1.33333	1	0.333333	0.333333	1.33333	0	0	2	1	1	0	1	0	2	1	0	1	0	0	2	3	1	0	1	0	5	2	0	1	DIFFERENTIABLE	1055		2549	0	0	0.9	0.4	0.4	0	0.2	0	0.8	0.4	0
ENSP00000249842	ISLR	immunoglobulin superfamily containing leucine-rich repeat [Source:HGNC Symbol;Acc:6133]	1.66667	1	2	1.33333	0.666667	0.333333	1	0.666667	0	1	1	1	0	0	1	0	2	2	0	0	0	2	1	3	0	0	3	0	5	4	0	0	EQUIVALENT	4344	ENSP00000378550	428	0	2.3	2.3	2.6	0	0	2.3	0	4.9	4.9	0
ENSP00000339730	THBS4	thrombospondin 4 [Source:HGNC Symbol;Acc:11788]	1.66667	1	1.66667	1.33333	1.33333	0.666667	1	0.666667	1	1	0	0	2	1	1	1	1	1	1	1	2	2	0	0	3	2	1	1	1	1	1	3	SUPERSET	631	ENSP00000404040	961	2.6	1	0	0	2.1	0.9	1.7	1	1.6	1	1
ENSP00000331897	IDH2	isocitrate dehydrogenase 2 (NADP+), mitochondrial [Source:HGNC Symbol;Acc:5383]	1.33333	3.33333	3.33333	1.33333	0.666667	0.666667	1	1	0	2	1	1	0	1	2	1	2	0	0	0	0	8	1	2	0	2	3	8	4	0	0	0	DIFFERENTIABLE	1800		452	0	5.5	3.5	2.4	0	3.5	7.3	3.5	4.4	0	0
ENSP00000355955	NENF	neudesin neurotrophic factor [Source:HGNC Symbol;Acc:30384]	1.33333	2	0.333333	1.33333	0.333333	1	0.333333	1	0	1	1	0	0	0	2	3	1	0	0	0	0	1	1	0	0	0	3	6	4	0	0	0	DISCRETE	1305		172	0	5.2	5.2	0	0	0	11.6	20.3	5.2	0	0
ENSP00000261405	VWF	von Willebrand factor [Source:HGNC Symbol;Acc:12726]	1	1.33333	0.666667	1.33333	1	0.666667	0.666667	1	2	0	0	0	1	0	2	0	2	2	0	1	4	0	0	0	1	0	2	0	2	2	0	2	DIFFERENTIABLE	1001		2813	1	0	0	0	0.4	0	1.3	0	0.7	0.7	0
ENSP00000286627	KCNMA1	potassium large conductance calcium-activated channel, subfamily M, alpha member 1 [Source:HGNC Symbol;Acc:6284]	1	0.666667	0.333333	1.33333	0.666667	0.666667	0.333333	0.666667	0	0	1	1	1	1	0	1	1	0	0	1	0	0	3	1	1	1	0	1	2	0	0	1	SUPERSET	1738	ENSP00000346321, ENSP00000361517, ENSP00000361520, ENSP00000385552, ENSP00000385806	1178	0	0	2	2	2	2	0	2	2	0	0
ENSP00000259253	UGGT1	UDP-glucose glycoprotein glucosyltransferase 1 [Source:HGNC Symbol;Acc:15663]	0.666667	2.33333	1	1.33333	0.333333	1	1	0.666667	1	2	0	0	0	1	1	2	1	0	0	1	2	2	0	0	0	1	2	5	2	0	0	2	EQUIVALENT	169	ENSP00000365158	1555	0.6	2.2	0	0	0	0.6	0.6	1.4	0.6	0	0
ENSP00000245503	MYH2	myosin, heavy chain 2, skeletal muscle, adult [Source:HGNC Symbol;Acc:7572]	0.666667	0.666667	0.666667	1.33333	0.666667	0.333333	0.666667	0.333333	1	0	0	0	1	2	0	0	1	0	0	1	2	0	0	0	1	2	0	0	1	0	0	4	SUPERSET	63	ENSP00000380367	1941	0.8	0	0	0	0.5	1.3	0	0	0.6	0	0
ENSP00000254806	WBP2	WW domain binding protein 2 [Source:HGNC Symbol;Acc:12738]	0.666667	5.33333	0	1.33333	0.333333	0.333333	0	0.666667	0	0	0	0	0	0	1	1	1	0	0	1	0	0	0	0	0	0	3	16	2	0	0	1	DIFFERENTIABLE	1081		261	0	0	0	0	0	0	5.4	5.4	5.7	0	0
ENSP00000202773	RPL6	ribosomal protein L6 [Source:HGNC Symbol;Acc:10362]	0.666667	3.33333	0	1.33333	0.333333	0.666667	0	0.666667	1	0	1	0	1	0	1	1	0	0	0	0	7	0	2	0	2	0	2	3	0	0	0	0	EQUIVALENT	1282	ENSP00000403172	288	5.6	0	5.6	0	3.1	0	5.6	5.6	0	0	0
ENSP00000306920	GLB1	galactosidase, beta 1 [Source:HGNC Symbol;Acc:4298]	0.666667	0	0	1.33333	0.666667	0	0	1	0	0	1	0	1	0	0	0	1	0	0	2	0	0	2	0	1	0	0	0	1	0	0	2	SUPERSET	1082	ENSP00000382333, ENSP00000393377	677	0	0	1.3	0	1.3	0	0	0	1.3	0	0
ENSP00000368727	XDH	xanthine dehydrogenase [Source:HGNC Symbol;Acc:12805]	0.333333	0	1.33333	1.33333	0.333333	0	0.666667	1.33333	0	0	2	0	1	1	1	0	0	1	0	1	0	0	2	0	1	3	1	0	0	1	0	1	DISCRETE	2213		1333	0	0	1.4	0	1.4	1.4	0.5	0	0	1.4	0
ENSP00000226207	MYH1	myosin, heavy chain 1, skeletal muscle, adult [Source:HGNC Symbol;Acc:7567]	0.333333	0.666667	0.666667	1.33333	0.333333	0.333333	0.666667	0.333333	1	0	0	0	1	2	0	0	0	0	0	1	2	0	0	0	1	2	0	0	0	0	0	4	DIFFERENTIABLE	63		1939	0.8	0	0	0	0.5	1.3	0	0	0	0	0
ENSP00000255381	MYH4	myosin, heavy chain 4, skeletal muscle [Source:HGNC Symbol;Acc:7574]	0.333333	0.666667	0.666667	1.33333	0.333333	0.333333	0.666667	0.333333	1	0	0	0	1	2	0	0	0	0	0	1	2	0	0	0	1	2	0	0	0	0	0	4	DIFFERENTIABLE	63		1939	0.8	0	0	0	0.5	1.3	0	0	0	0	0
ENSP00000278927	ESAM	endothelial cell adhesion molecule [Source:HGNC Symbol;Acc:17474]	0.333333	0.333333	0.333333	1.33333	0.333333	0.333333	0.333333	1	0	0	0	0	0	1	1	1	1	0	0	2	0	0	0	0	0	1	1	1	1	0	0	3	DIFFERENTIABLE	1833		390	0	0	0	0	0	2.6	2.6	2.6	4.4	0	0
ENSP00000267620	FBLN5	fibulin 5 [Source:HGNC Symbol;Acc:3602]	0.333333	0	0	1.33333	0.333333	0	0	1	0	0	0	0	0	0	1	0	1	0	0	2	0	0	0	0	0	0	1	0	1	0	0	3	EQUIVALENT	1608	ENSP00000345008	545	0	0	0	0	0	0	2	0	1.7	0	0
ENSP00000329312	IGLL1	immunoglobulin lambda-like polypeptide 1 [Source:HGNC Symbol;Acc:5870]	0	0.333333	3.66667	1.33333	0	0.333333	1	1	1	2	1	0	0	0	1	0	0	1	0	1	1	7	2	0	0	0	1	0	0	4	0	1	SUPERSET	1577	ENSP00000409793	213	3.8	9.4	3.8	0	0	0	3.8	0	0	5.6	0
ENSP00000374851	IGLV3-9	immunoglobulin lambda variable 3-9 (gene/pseudogene) [Source:HGNC Symbol;Acc:5918]	0	3	3	1.33333	0	1	0.666667	0.666667	2	1	0	0	0	0	1	1	0	1	0	1	6	8	0	0	0	0	2	3	0	1	0	2	DIFFERENTIABLE	1577		115	20.9	13.9	0	0	0	0	13.9	13.9	0	13.9	0
ENSP00000225719	CPD	carboxypeptidase D [Source:HGNC Symbol;Acc:2301]	0	2.33333	2.66667	1.33333	0	0.666667	0.666667	0.666667	1	1	0	0	0	1	1	1	0	0	0	1	2	6	0	0	0	2	3	5	0	0	0	1	DIFFERENTIABLE	591		1380	1.6	1.6	0	0	0	1.6	1.6	1.6	0	0	0
ENSP00000364694	ASPN	asporin [Source:HGNC Symbol;Acc:14872]	0	3.33333	2.33333	1.33333	0	0.666667	0.333333	1	1	1	1	0	0	0	1	1	0	0	0	1	9	7	2	0	0	0	1	1	0	0	0	1	DIFFERENTIABLE	2866		380	5.5	5.5	5.5	0	0	0	5.5	5.5	0	0	0
ENSP00000017003	XYLT2	xylosyltransferase II [Source:HGNC Symbol;Acc:15517]	0	1.33333	2.33333	1.33333	0	0.666667	0.666667	0.666667	0	1	0	1	0	0	1	1	0	1	0	1	0	6	0	1	0	0	3	3	0	1	0	1	DIFFERENTIABLE	2584		865	0	1.4	0	1.3	0	0	1.4	1.4	0	1.3	0
ENSP00000254801	IGJ	immunoglobulin J polypeptide, linker protein for immunoglobulin alpha and mu polypeptides [Source:HGNC Symbol;Acc:5713]	0	2.33333	1.66667	1.33333	0	0.333333	0.666667	1	1	2	1	0	0	0	0	0	0	0	0	2	7	5	1	0	0	0	0	0	0	0	0	3	SUPERSET	1687	ENSP00000426687	159	6.3	15.1	6.3	0	0	0	0	0	0	0	0
ENSP00000219599	CRYM	crystallin, mu [Source:HGNC Symbol;Acc:2418]	0	40.3333	1.33333	1.33333	0	4.66667	1	0.333333	5	1	0	2	0	0	0	7	0	2	0	1	35	1	0	11	0	0	0	75	0	3	0	4	SUPERSET	899	ENSP00000379341	314	26.4	3.2	0	7.3	0	0	0	31.2	0	7.3	0
ENSP00000262033	PTGES3	prostaglandin E synthase 3 (cytosolic) [Source:HGNC Symbol;Acc:16049]	0	7.66667	1.33333	1.33333	0	1	0.666667	0.333333	1	2	0	1	0	0	0	1	0	0	0	1	11	4	0	1	0	0	0	11	0	0	0	4	SUPERSET	3605	ENSP00000414892	160	10.6	20	0	8.1	0	0	0	10.6	0	0	0
ENSP00000364709	F10	coagulation factor X [Source:HGNC Symbol;Acc:3528]	0	2	1.33333	1.33333	0	1	1.33333	1.33333	2	2	2	0	0	1	1	1	0	1	0	1	2	2	2	0	0	1	1	4	0	1	0	1	DISCRETE	2726		488	4.1	3.7	4.1	0	0	3.9	2.3	3.9	0	1.8	0
ENSP00000313084	EGFLAM	EGF-like, fibronectin type III and laminin G domains [Source:HGNC Symbol;Acc:26810]	0	1	1.33333	1.33333	0	0.666667	0.333333	0.666667	0	0	0	1	0	0	1	1	0	1	0	1	0	0	0	2	0	0	3	1	0	4	0	1	EQUIVALENT	3503	ENSP00000346964	1009	0	0	0	1.3	0	0	2	2	0	1.3	0
ENSP00000318775	ANAPC4	anaphase promoting complex subunit 4 [Source:HGNC Symbol;Acc:19990]	0	0.333333	1.33333	1.33333	0	0.333333	0.666667	0.666667	0	2	1	0	0	0	1	1	0	0	0	0	0	4	1	0	0	0	3	1	0	0	0	0	DIFFERENTIABLE	74		808	0	5.3	4.3	0	0	0	4.3	4.3	0	0	0
ENSP00000246006	CD93	CD93 molecule [Source:HGNC Symbol;Acc:15855]	0	0	1.33333	1.33333	0	0	0.666667	0.333333	0	1	1	0	0	0	0	0	0	1	0	0	0	1	4	0	0	0	0	0	0	3	0	0	EQUIVALENT	1706	ENSP00000414935	652	0	1.1	1.1	0	0	0	0	0	0	1.1	0
ENSP00000334836	BMP2K	BMP2 inducible kinase [Source:HGNC Symbol;Acc:18041]	0	1	1	1.33333	0	0.666667	0.666667	0.333333	0	1	0	0	0	1	1	2	0	0	0	0	0	2	0	0	0	1	4	3	0	0	0	0	SUPERSET	1555		1161	0	1.3	0	0	0	1.3	1.3	2.3	0	0	0
ENSP00000320168	NUCB2	nucleobindin 2 [Source:HGNC Symbol;Acc:8044]	0	0.333333	1	1.33333	0	0.333333	0.333333	0.666667	0	0	0	0	0	1	1	1	0	0	0	1	0	0	0	0	0	3	2	1	0	0	0	2	SUPERSET	2250	ENSP00000408702	420	0	0	0	0	0	2.1	2.1	2.1	0	0	0
ENSP00000324269	KLK11	kallikrein-related peptidase 11 [Source:HGNC Symbol;Acc:6359]	0	0	1	1.33333	0	0	0.333333	0.666667	0	0	0	0	0	0	1	0	0	1	0	1	0	0	0	0	0	0	2	0	0	3	0	2	EQUIVALENT	2919	ENSP00000324414, ENSP00000375679, ENSP00000375680, ENSP00000413958	250	0	0	0	0	0	0	4	0	0	4	0
ENSP00000277903	HABP2	hyaluronan binding protein 2 [Source:HGNC Symbol;Acc:4798]	0	1.33333	0.666667	1.33333	0	0.333333	0.333333	0.666667	1	1	1	0	0	0	1	0	0	0	0	0	4	2	2	0	0	0	2	0	0	0	0	0	DISCRETE	3542		560	3.4	1.8	3.4	0	0	0	1.8	0	0	0	0
ENSP00000263857	POLR1A	polymerase (RNA) I polypeptide A, 194kDa [Source:HGNC Symbol;Acc:17264]	0	1	0.666667	1.33333	0	1	0.666667	1	2	0	1	1	0	1	1	0	0	1	0	1	2	0	1	1	0	1	1	0	0	1	0	2	EQUIVALENT	3339	ENSP00000386300	1720	1.2	0	0.8	0.3	0	0.3	0.8	0	0	0.3	0
ENSP00000286733	NAAA	N-acylethanolamine acid amidase [Source:HGNC Symbol;Acc:736]	0	1	0.666667	1.33333	0	0.666667	0.333333	0.666667	0	0	0	0	0	0	2	2	0	1	0	0	0	0	0	0	0	0	4	3	0	2	0	0	EQUIVALENT	4200	ENSP00000382420, ENSP00000394246, ENSP00000426977, ENSP00000427641	359	0	0	0	0	0	0	7.8	7.8	0	3.1	0
ENSP00000302728	GUSB	glucuronidase, beta [Source:HGNC Symbol;Acc:4696]	0	0.333333	0.666667	1.33333	0	0.333333	0.666667	0.666667	1	1	0	0	0	0	1	0	0	1	0	1	1	1	0	0	0	0	2	0	0	1	0	2	SUPERSET	2240	ENSP00000340734, ENSP00000391390	651	1.4	1.2	0	0	0	0	1.2	0	0	1.4	0
ENSP00000264951	XRN1	5'-3' exoribonuclease 1 [Source:HGNC Symbol;Acc:30654]	0	1.33333	0.333333	1.33333	0	0.333333	0.333333	0.666667	1	1	1	0	0	0	0	0	0	0	0	1	4	1	3	0	0	0	0	0	0	0	0	1	EQUIVALENT	2801	ENSP00000376707, ENSP00000419683	1706	0.4	0.4	0.4	0	0	0	0	0	0	0	0
ENSP00000216968	PROCR	protein C receptor, endothelial [Source:HGNC Symbol;Acc:9452]	0	0.666667	0.333333	1.33333	0	0.333333	0.333333	1	0	1	0	0	0	0	2	1	0	0	0	1	0	1	0	0	0	0	3	2	0	0	0	1	EQUIVALENT	4243	ENSP00000363601	238	0	3.8	0	0	0	0	10.9	3.8	0	0	0
ENSP00000290039	CACHD1	cache domain containing 1 [Source:HGNC Symbol;Acc:29314]	0	0.666667	0.333333	1.33333	0	0.666667	0.333333	0.666667	1	0	0	0	0	0	0	1	0	1	0	2	1	0	0	0	0	0	0	1	0	1	0	4	EQUIVALENT	3654	ENSP00000360113	1223	1.5	0	0	0	0	0	0	1.5	0	0.8	0
ENSP00000238571	YLPM1	YLP motif containing 1 [Source:HGNC Symbol;Acc:17798]	0	0.333333	0.333333	1.33333	0	0.333333	0.333333	1	1	1	0	0	0	0	0	0	0	0	0	3	1	1	0	0	0	0	0	0	0	0	0	4	EQUIVALENT	1482	ENSP00000324463, ENSP00000409619	1822	0.9	0.3	0	0	0	0	0	0	0	0	0
ENSP00000227266	CTSC	cathepsin C [Source:HGNC Symbol;Acc:2528]	0	0	0.333333	1.33333	0	0	0.333333	1.33333	0	0	1	0	0	1	2	0	0	0	0	1	0	0	1	0	0	1	2	0	0	0	0	1	DIFFERENTIABLE	581		463	0	0	4.1	0	0	4.1	6.5	0	0	0	0
ENSP00000317300	LPCAT4	lysophosphatidylcholine acyltransferase 4 [Source:HGNC Symbol;Acc:30059]	0	0	0.333333	1.33333	0	0	0.333333	0.666667	0	1	0	0	0	0	0	0	0	0	0	2	0	1	0	0	0	0	0	0	0	0	0	4	DISCRETE	3110		524	0	1.1	0	0	0	0	0	0	0	0	0
ENSP00000285599	MAN2B2	mannosidase, alpha, class 2B, member 2 [Source:HGNC Symbol;Acc:29623]	0	1.66667	0	1.33333	0	0.666667	0	0.333333	1	0	0	0	0	0	0	1	0	0	0	1	2	0	0	0	0	0	0	3	0	0	0	4	EQUIVALENT	3361	ENSP00000423129, ENSP00000426273	1009	1.6	0	0	0	0	0	0	1	0	0	0
ENSP00000355316	GRM3	glutamate receptor, metabotropic 3 [Source:HGNC Symbol;Acc:4595]	0	1.33333	0	1.33333	0	0.666667	0	1	1	0	1	0	0	0	1	1	0	0	0	1	3	0	1	0	0	0	1	1	0	0	0	2	DIFFERENTIABLE	2765		879	1.4	0	1.4	0	0	0	1.4	1.4	0	0	0
ENSP00000306449	GPR37	G protein-coupled receptor 37 (endothelin receptor type B-like) [Source:HGNC Symbol;Acc:4494]	0	1	0	1.33333	0	0.666667	0	0.666667	1	0	0	0	0	0	2	1	0	0	0	0	1	0	0	0	0	0	4	2	0	0	0	0	DISCRETE	1159		613	2.1	0	0	0	0	0	6.5	2.1	0	0	0
ENSP00000340918			0	1	0	1.33333	0	0.666667	0	0.666667	0	0	0	0	0	0	1	2	0	0	0	1	0	0	0	0	0	0	2	3	0	0	0	2	EQUIVALENT	8	ENSP00000347373, ENSP00000348812, ENSP00000351293, ENSP00000353187, ENSP00000370593, ENSP00000380731, ENSP00000380735, ENSP00000380741, ENSP00000417093	1383	0	0	0	0	0	0	1.2	2.2	0	0	0
ENSP00000258405	SERPINE2	serpin peptidase inhibitor, clade E (nexin, plasminogen activator inhibitor type 1), member 2 [Source:HGNC Symbol;Acc:8951]	0	0.666667	0	1.33333	0	0.333333	0	1	1	0	1	0	0	0	1	0	0	0	0	1	2	0	1	0	0	0	1	0	0	0	0	2	SUPERSET	1290	ENSP00000386412, ENSP00000386969, ENSP00000412222, ENSP00000415786	398	6.3	0	6.3	0	0	0	6.3	0	0	0	0
ENSP00000355668	OBSCN	obscurin, cytoskeletal calmodulin and titin-interacting RhoGEF [Source:HGNC Symbol;Acc:15719]	0	0.666667	0	1.33333	0	0.666667	0	1	1	0	1	0	0	0	1	1	0	0	0	1	1	0	1	0	0	0	1	1	0	0	0	2	DIFFERENTIABLE	2650		5602	0.1	0	0.1	0	0	0	0.1	0.1	0	0	0
ENSP00000359446	CPN1	carboxypeptidase N, polypeptide 1 [Source:HGNC Symbol;Acc:2312]	0	0.666667	0	1.33333	0	0.333333	0	0.666667	1	0	1	0	0	0	0	0	0	0	0	1	2	0	2	0	0	0	0	0	0	0	0	2	DISCRETE	3904		458	3.3	0	3.3	0	0	0	0	0	0	0	0
ENSP00000222725	LFNG	LFNG O-fucosylpeptide 3-beta-N-acetylglucosaminyltransferase [Source:HGNC Symbol;Acc:6560]	0	0.333333	0	1.33333	0	0.333333	0	1.33333	0	0	1	0	0	0	2	1	0	0	0	1	0	0	1	0	0	0	2	1	0	0	0	1	EQUIVALENT	3915	ENSP00000352579	379	0	0	3.7	0	0	0	8.4	3.7	0	0	0
ENSP00000234816	ANGPTL1	angiopoietin-like 1 [Source:HGNC Symbol;Acc:489]	0	0.333333	0	1.33333	0	0.333333	0	1	0	0	1	0	0	0	1	1	0	0	0	1	0	0	1	0	0	0	1	1	0	0	0	2	EQUIVALENT	4223	ENSP00000356601, ENSP00000393375	491	0	0	1.4	0	0	0	2.9	1.4	0	0	0
ENSP00000308107	HPSE	heparanase [Source:HGNC Symbol;Acc:5164]	0	0.333333	0	1.33333	0	0.333333	0	0.666667	0	0	0	0	0	0	1	1	0	0	0	1	0	0	0	0	0	0	3	1	0	0	0	1	SUPERSET	3010	ENSP00000384262	543	0	0	0	0	0	0	3.1	1.8	0	0	0
ENSP00000352575	INPP5D	inositol polyphosphate-5-phosphatase, 145kDa [Source:HGNC Symbol;Acc:6079]	0	0.333333	0	1.33333	0	0.333333	0	0.666667	1	0	1	0	0	0	0	0	0	0	0	1	1	0	1	0	0	0	0	0	0	0	0	3	EQUIVALENT	2852	ENSP00000404610, ENSP00000407916	1189	0.5	0	0.5	0	0	0	0	0	0	0	0
ENSP00000363773	C1QA	complement component 1, q subcomponent, A chain [Source:HGNC Symbol;Acc:1241]	0	0.333333	0	1.33333	0	0.333333	0	1	1	0	1	0	0	0	1	0	0	0	0	1	1	0	1	0	0	0	1	0	0	0	0	2	EQUIVALENT	4249	ENSP00000385564	245	9.4	0	9.4	0	0	0	9.4	0	0	0	0
ENSP00000257414	SEMA6A	sema domain, transmembrane domain (TM), and cytoplasmic domain, (semaphorin) 6A [Source:HGNC Symbol;Acc:10738]	0	0	0	1.33333	0	0	0	0.666667	0	0	0	0	0	0	2	0	0	0	0	0	0	0	0	0	0	0	4	0	0	0	0	0	EQUIVALENT	3262	ENSP00000345512, ENSP00000424388	1047	0	0	0	0	0	0	2.4	0	0	0	0
ENSP00000262241	RCOR1	REST corepressor 1 [Source:HGNC Symbol;Acc:17441]	0	0	0	1.33333	0	0	0	0.666667	0	0	1	0	0	0	0	0	0	0	0	1	0	0	3	0	0	0	0	0	0	0	0	1	DISCRETE	3896		482	0	0	1.5	0	0	0	0	0	0	0	0
ENSP00000263837	NOL10	nucleolar protein 10 [Source:HGNC Symbol;Acc:25862]	0	0	0	1.33333	0	0	0	0.333333	0	0	0	0	0	0	1	0	0	0	0	0	0	0	0	0	0	0	4	0	0	0	0	0	EQUIVALENT	2527	ENSP00000371101	638	0	0	0	0	0	0	2.7	0	0	0	0
ENSP00000273176			0	0	0	1.33333	0	0	0	0.666667	0	0	0	0	0	0	1	0	0	0	0	1	0	0	0	0	0	0	2	0	0	0	0	2	EQUIVALENT	3757	ENSP00000349305, ENSP00000354486, ENSP00000389199, ENSP00000405842, ENSP00000414457	2228	0	0	0	0	0	0	0.5	0	0	0	0
ENSP00000283478	C16orf89	chromosome 16 open reading frame 89 [Source:HGNC Symbol;Acc:28687]	0	0	0	1.33333	0	0	0	0.666667	0	0	0	0	0	0	1	0	0	0	0	1	0	0	0	0	0	0	2	0	0	0	0	2	EQUIVALENT	4041	ENSP00000324672, ENSP00000390402, ENSP00000417158, ENSP00000418943, ENSP00000420566	440	0	0	0	0	0	0	3	0	0	0	0
ENSP00000307297	CHST14	carbohydrate (N-acetylgalactosamine 4-0) sulfotransferase 14 [Source:HGNC Symbol;Acc:24464]	0	0	0	1.33333	0	0	0	1	0	0	0	0	0	0	3	0	0	0	0	0	0	0	0	0	0	0	4	0	0	0	0	0	DISCRETE	1353		376	0	0	0	0	0	0	10.6	0	0	0	0
ENSP00000327545	NPTXR	neuronal pentraxin receptor [Source:HGNC Symbol;Acc:7954]	0	0	0	1.33333	0	0	0	0.666667	0	0	0	0	0	0	1	0	0	0	0	1	0	0	0	0	0	0	2	0	0	0	0	2	DISCRETE	3268		500	0	0	0	0	0	0	3.8	0	0	0	0
ENSP00000348959	MAN1A2	mannosidase, alpha, class 1A, member 2 [Source:HGNC Symbol;Acc:6822]	0	0	0	1.33333	0	0	0	0.333333	0	0	0	0	0	0	0	0	0	0	0	1	0	0	0	0	0	0	0	0	0	0	0	4	EQUIVALENT	3851	ENSP00000358461	641	0	0	0	0	0	0	0	0	0	0	0
ENSP00000361824	SPTAN1	spectrin, alpha, non-erythrocytic 1 [Source:HGNC Symbol;Acc:11273]	39.3333	45.6667	38.3333	1	12	13.6667	11.6667	0.666667	3	11	0	3	8	21	2	35	18	3	10	0	5	17	0	5	26	95	3	127	69	3	23	0	DIFFERENTIABLE	15		2477	1.9	6.9	0	1.3	3.8	9.9	1.6	18.5	8.3	1.5	4.1
ENSP00000321259	TALDO1	transaldolase 1 [Source:HGNC Symbol;Acc:11559]	38	29.6667	21.6667	1	4.33333	3	3.66667	0.666667	2	5	0	4	3	2	1	3	7	4	3	1	3	22	0	33	28	18	1	53	80	25	6	2	DISCRETE	425		337	6.5	18.1	0	13.9	10.1	7.1	3.9	10.4	24.3	14.8	9.2
ENSP00000262030	ATP5B	ATP synthase, H+ transporting, mitochondrial F1 complex, beta polypeptide [Source:HGNC Symbol;Acc:830]	35	53.3333	24.6667	1	4	8.33333	7	0.666667	6	13	0	5	3	5	1	14	7	3	2	1	20	54	0	8	29	15	1	132	73	5	3	2	DISCRETE	819		529	17.6	33.8	0	12.3	6.4	14.7	3.6	42.9	15.7	7.8	4.2
ENSP00000346032	ANXA2	annexin A2 [Source:HGNC Symbol;Acc:537]	32.3333	27	16.3333	1	6	6	6.66667	0.666667	7	9	2	2	6	7	0	9	9	4	3	0	32	31	3	6	41	11	0	43	50	7	6	0	SUPERSET	403	ENSP00000379342, ENSP00000387545, ENSP00000411352	357	26.9	30.8	7	6.4	16	25.8	0	28.6	28.9	13.2	8.4
ENSP00000248553	HSPB1	heat shock 27kDa protein 1 [Source:HGNC Symbol;Acc:5246]	30	26	52.6667	1	2	2.66667	3.66667	1	3	4	1	1	2	5	2	4	3	2	1	0	22	36	1	14	14	97	2	42	60	25	16	0	SUPERSET	2164		205	20	24.9	7.8	4.9	8.8	29.8	12.7	28.3	13.7	8.8	4.9
ENSP00000311449	RAB6A	RAB6A, member RAS oncogene family [Source:HGNC Symbol;Acc:9786]	27.6667	7	11.3333	1	2.66667	1	2	1	0	2	0	1	1	1	1	2	5	3	2	2	0	7	0	10	23	9	1	11	48	18	12	2	DIFFERENTIABLE	151		208	0	10.6	0	5.3	5.3	5.3	4.8	10.6	26	17.8	12
ENSP00000369677	EMILIN1	elastin microfibril interfacer 1 [Source:HGNC Symbol;Acc:19880]	17.6667	0.333333	8.33333	1	4	0.333333	0.666667	1	0	0	1	0	2	1	1	1	9	1	1	1	0	0	1	0	5	12	1	1	47	13	1	1	DIFFERENTIABLE	207		1016	0	0	1.4	0	3	1.4	1.4	1.4	12.6	1.4	1.4
ENSP00000346402	RNH1	ribonuclease/angiogenin inhibitor 1 [Source:HGNC Symbol;Acc:10074]	17	34.3333	12.3333	1	4	6.66667	4.33333	0.666667	5	5	0	4	6	6	1	11	5	2	1	1	28	15	0	18	16	17	1	57	33	5	2	2	EQUIVALENT	1874	ENSP00000348515, ENSP00000380729, ENSP00000380738, ENSP00000380739, ENSP00000390724, ENSP00000416589	461	22.8	22.3	0	13.7	16.1	18.4	4.1	42.3	13.9	6.5	2.2
ENSP00000355537	ACTN2	actinin, alpha 2 [Source:HGNC Symbol;Acc:164]	16.6667	12.6667	7	1	2.33333	3	2.33333	0.666667	2	3	0	3	2	3	1	4	4	1	1	1	3	6	0	20	2	11	1	15	47	4	1	2	DIFFERENTIABLE	117		894	2.2	3.7	0	3.7	2	4.3	1.7	5.1	4.7	1	1
ENSP00000256594	GSTM3	glutathione S-transferase mu 3 (brain) [Source:HGNC Symbol;Acc:4635]	13	6.33333	7	1	2.33333	2.33333	2.66667	0.666667	0	2	0	2	1	4	1	5	5	2	1	1	0	5	0	6	1	12	2	13	36	4	2	1	EQUIVALENT	886	ENSP00000354357	225	0	11.6	0	10.7	4	20.4	4	21.8	22.2	7.6	3.1
ENSP00000332790	HIST2H2AB	histone cluster 2, H2ab [Source:HGNC Symbol;Acc:20508]	12.3333	34.6667	10.3333	1	1.33333	1.66667	1	0.333333	2	2	1	0	1	0	0	3	1	1	2	0	42	28	3	0	14	0	0	62	18	3	5	0	DIFFERENTIABLE	517		130	21.5	21.5	14.6	0	6.9	0	0	30	6.9	6.9	13.1
ENSP00000251646	KRT33B	keratin 33B [Source:HGNC Symbol;Acc:6451]	10.6667	0	6	1	1.66667	0	1.66667	0.666667	0	2	0	0	1	1	2	0	2	2	2	0	0	6	0	0	15	8	3	0	6	4	11	0	SUPERSET	54	ENSP00000377572	404	0	6.4	0	0	1.7	1.7	6.4	0	4.7	4.2	4.2
ENSP00000367992	ESD	esterase D [Source:HGNC Symbol;Acc:3465]	10	17.3333	6.33333	1	1.33333	3.33333	2.66667	0.333333	3	3	0	1	1	3	0	6	2	2	1	1	12	11	0	2	6	5	0	38	22	3	2	3	DIFFERENTIABLE	2285		282	21.6	19.5	0	4.3	4.3	13.5	0	36.5	8.5	8.5	4.3
ENSP00000221169			9.33333	3	7	1	1	1	1.33333	0.333333	0	2	0	0	1	1	1	3	1	1	1	0	0	12	0	0	5	5	3	9	18	4	5	0	EQUIVALENT	82	ENSP00000311331, ENSP00000370158	543	0	5.7	0	0	1.7	1.7	4.1	8.3	1.7	1.7	1.7
ENSP00000311997	NEFH	neurofilament, heavy polypeptide [Source:HGNC Symbol;Acc:7737]	9.33333	3	6	1	1	0.666667	1	0.666667	1	1	0	0	1	1	0	1	1	1	1	2	4	9	0	0	5	5	0	5	18	4	5	3	DIFFERENTIABLE	82		1020	0.8	0.9	0	0	0.9	0.9	0	0.9	0.9	0.9	0.9
ENSP00000357075	TAGLN2	transgelin 2 [Source:HGNC Symbol;Acc:11554]	9	27.3333	9.33333	1	2	5	3.33333	0.666667	6	3	1	2	2	4	1	7	4	3	0	0	16	5	2	16	5	14	1	50	22	9	0	0	SUPERSET	1204	ENSP00000357076, ENSP00000357077	199	38.2	20.6	6	14.6	10.1	24.6	8.5	39.7	21.1	18.6	0
ENSP00000338703	UGP2	UDP-glucose pyrophosphorylase 2 [Source:HGNC Symbol;Acc:12527]	8.66667	3.66667	1	1	2	1.33333	0.333333	1	2	1	1	0	3	0	2	2	3	0	0	0	4	3	1	0	13	0	2	7	13	0	0	0	SUPERSET	2429	ENSP00000377939, ENSP00000377940, ENSP00000411803, ENSP00000420793	508	7.5	2.8	2.8	0	6.7	0	5.7	7.5	7.1	0	0
ENSP00000254810	H3F3B	H3 histone, family 3B (H3.3B) [Source:HGNC Symbol;Acc:4765]	8.33333	1.33333	4	1	1.66667	1	1.66667	0.666667	2	3	1	0	2	1	0	1	2	1	1	1	2	10	2	0	14	1	0	2	6	1	5	1	SUPERSET	665	ENSP00000355778, ENSP00000355780, ENSP00000355781	136	18.4	19.9	11.8	0	13.2	11.8	0	8.1	13.2	11.8	5.1
sp|TRY2_BOVIN			7.33333	1	5.33333	1	1.33333	0.333333	1.33333	0.333333	1	1	1	0	1	1	0	0	2	2	1	0	3	5	3	0	7	5	0	0	6	6	9	0	DIFFERENTIABLE	472		247	4	4	4	0	3.6	3.6	0	0	7.7	7.7	3.6
ENSP00000308720	PRSS1	protease, serine, 1 (trypsin 1) [Source:HGNC Symbol;Acc:9475]	6.66667	1	4	1	1	0.333333	1	0.333333	1	1	1	0	1	1	0	0	1	1	1	0	3	6	3	0	6	3	0	0	5	3	9	0	SUPERSET	472	ENSP00000417854	247	8.1	8.1	8.1	0	3.6	3.6	0	0	3.6	3.6	3.6
ENSP00000351094	MYOF	myoferlin [Source:HGNC Symbol;Acc:3656]	5	1	4.33333	1	2	1	1.33333	1	2	1	1	0	1	2	1	1	4	1	1	1	2	1	1	0	5	11	1	1	8	1	2	1	SUPERSET	484	ENSP00000352208	2048	1.7	0.7	0.7	0	0.7	1.5	0.7	0.7	2.7	0.7	0.7
ENSP00000330225			5	1	0.666667	1	1.33333	0.666667	0.333333	0.333333	0	0	0	1	1	1	0	1	1	0	2	1	0	0	0	2	4	2	0	1	7	0	4	3	SUPERSET	183	ENSP00000383159, ENSP00000383164, ENSP00000383165, ENSP00000383168, ENSP00000383171, ENSP00000395363, ENSP00000401198	319	0	0	0	6.3	6.3	6.3	0	4.1	6.3	0	9.7
ENSP00000267996	TPM1	tropomyosin 1 (alpha) [Source:HGNC Symbol;Acc:12010]	4.66667	5	5.66667	1	1.66667	2.33333	2	1	3	0	0	1	1	4	2	3	4	2	0	1	6	0	0	1	1	11	2	8	13	6	0	1	DIFFERENTIABLE	944		284	11.6	0	0	3.5	5.6	12	13	11.6	14.8	4.9	0
ENSP00000372803			4.33333	0	4	1	1.33333	0	1.33333	0.666667	0	1	0	0	1	2	1	0	2	1	1	1	0	6	0	0	2	2	1	0	7	4	4	2	DIFFERENTIABLE	1794		2352	0	0.3	0	0	0.3	0.9	0.8	0	0.9	0.3	0.3
ENSP00000393980			3.66667	1	1.33333	1	1	0.666667	0.666667	0.666667	0	0	1	1	1	1	1	1	1	1	1	0	0	0	2	2	2	1	1	1	2	3	7	0	EQUIVALENT	1347	ENSP00000411615	110	0	0	5.5	5.5	5.5	5.5	5.5	5.5	5.5	5.5	5.5
ENSP00000233893	HSPE1	heat shock 10kDa protein 1 (chaperonin 10) [Source:HGNC Symbol;Acc:5269]	3	1.66667	1	1	2	0.666667	1	0.333333	1	1	0	0	2	2	1	1	3	0	1	0	3	1	0	0	2	2	3	2	6	0	1	0	SUPERSET	122		102	11.8	9.8	0	0	23.5	25.5	13.7	13.7	37.3	0	13.7
ENSP00000324804	PPP2R1A	protein phosphatase 2, regulatory subunit A, alpha [Source:HGNC Symbol;Acc:9302]	3	9.33333	0	1	1	2.66667	0	0.666667	3	0	0	0	1	0	1	5	2	0	0	1	8	0	0	0	2	0	1	20	7	0	0	2	SUPERSET	390		589	6.3	0	0	0	2.2	0	2.9	14.6	3.7	0	0
ENSP00000240343	DYNLL2	dynein, light chain, LC8-type 2 [Source:HGNC Symbol;Acc:24596]	3	5	0	1	0.333333	1.33333	0	0.333333	0	0	0	1	0	0	0	3	1	0	0	1	0	0	0	2	0	0	0	13	9	0	0	3	DIFFERENTIABLE	3200		89	0	0	0	24.7	0	0	0	39.3	24.7	0	0
ENSP00000362778	PI16	peptidase inhibitor 16 [Source:HGNC Symbol;Acc:21245]	2.66667	1.33333	0.333333	1	0.333333	0.666667	0.333333	0.666667	1	1	1	0	0	0	1	1	0	0	1	0	2	1	1	0	0	0	2	2	0	0	8	0	DISCRETE	2922		463	2.2	2.2	2.2	0	0	0	2.2	2.2	0	0	3
sp|CASB_BOVIN			2.33333	0	3	1	1.66667	0	1	0.666667	0	1	1	0	2	1	1	0	1	1	2	0	0	3	2	0	2	4	1	0	3	2	2	0	DISCRETE	1575		224	0	3.1	8	0	6.7	3.1	3.6	0	3.1	3.1	6.7
ENSP00000263238	ACTR3	ARP3 actin-related protein 3 homolog (yeast) [Source:HGNC Symbol;Acc:170]	2.33333	8	2.33333	1	1.66667	2.33333	1	0.666667	2	2	0	0	1	1	0	5	4	0	0	2	8	5	0	0	1	2	0	16	6	0	0	3	DIFFERENTIABLE	485		418	5.5	5.5	0	0	2.4	5	0	19.9	11.7	0	0
ENSP00000298556	HPRT1	hypoxanthine phosphoribosyltransferase 1 [Source:HGNC Symbol;Acc:5157]	2.33333	4.66667	1.66667	1	0.666667	1.33333	0.666667	0.666667	0	0	0	1	1	1	0	3	1	1	0	2	0	0	0	4	1	3	0	10	6	2	0	3	DIFFERENTIABLE	723		218	0	0	0	6	6	6	0	16.5	6	6	0
ENSP00000311572	PTGR1	prostaglandin reductase 1 [Source:HGNC Symbol;Acc:18429]	2.33333	8.33333	1.33333	1	1	2	1	0.666667	3	1	0	1	2	1	1	2	1	1	0	1	11	1	0	1	5	1	2	13	2	2	0	1	SUPERSET	3787	ENSP00000385763	329	12.5	5.8	0	3.6	5.5	3.6	3.6	9.4	3	3.6	0
ENSP00000231751	LTF	lactotransferrin [Source:HGNC Symbol;Acc:6720]	2	15	3	1	1.33333	4.33333	1.66667	0.666667	3	4	1	7	1	0	0	3	3	1	0	1	9	8	1	32	3	0	0	4	3	1	0	2	SUPERSET	170		710	4.8	6.5	2.8	12.3	1.4	0	0	5.2	4.4	1	0
ENSP00000215909	LGALS1	lectin, galactoside-binding, soluble, 1 [Source:HGNC Symbol;Acc:6561]	2	13	3	1	1	1.66667	1	0.333333	1	1	0	0	0	1	1	4	2	1	1	0	2	5	0	0	0	3	3	37	5	1	1	0	DISCRETE	1869		135	13.3	13.3	0	0	0	8.9	13.3	45.2	14.8	8.9	8.9
ENSP00000249837	VPS13C	vacuolar protein sorting 13 homolog C (S. cerevisiae) [Source:HGNC Symbol;Acc:23594]	2	0.333333	1.33333	1	1	0.333333	1	1	0	1	1	1	0	2	2	0	3	0	0	0	0	2	1	1	0	2	2	0	6	0	0	0	EQUIVALENT	456	ENSP00000261517, ENSP00000379233, ENSP00000379235	3710	0	0.5	0.5	0.2	0	0.7	0.6	0	0.8	0	0
ENSP00000382840	DDX3X	DEAD (Asp-Glu-Ala-Asp) box helicase 3, X-linked [Source:HGNC Symbol;Acc:2745]	2	4.66667	1	1	1	2.66667	1	0.666667	3	3	1	0	0	0	1	5	3	0	0	0	4	3	2	0	0	0	1	10	6	0	0	0	DIFFERENTIABLE	610		662	5.9	6.5	1.8	0	0	0	1.8	11.2	4.8	0	0
ENSP00000411504			2	1.33333	1	1	1	1	1	0.666667	1	3	1	0	0	0	1	2	3	0	0	0	1	3	2	0	0	0	1	3	6	0	0	0	DIFFERENTIABLE	610		532	1.9	8.1	2.3	0	0	0	2.3	5.8	6	0	0
ENSP00000343458	BCAP31	B-cell receptor-associated protein 31 [Source:HGNC Symbol;Acc:16695]	2	0.666667	0.333333	1	0.333333	0.666667	0.333333	0.666667	1	0	0	0	0	1	2	1	1	0	0	0	1	0	0	0	0	1	3	1	6	0	0	0	SUPERSET	1212	ENSP00000359152, ENSP00000387751, ENSP00000392330, ENSP00000405417	246	6.5	0	0	0	0	6.5	11	6.5	6.1	0	0
ENSP00000343885	PPA2	pyrophosphatase (inorganic) 2 [Source:HGNC Symbol;Acc:28883]	1.66667	1	3.66667	1	1	0.666667	2	0.333333	1	3	1	0	1	1	0	1	2	2	0	0	1	4	3	0	1	2	0	2	4	5	0	0	SUPERSET	2523	ENSP00000349996	334	3.9	9	3.9	0	3.9	2.7	0	2.7	5.1	6.6	0
ENSP00000340210	CD59	CD59 molecule, complement regulatory protein [Source:HGNC Symbol;Acc:1689]	1.66667	2.33333	3.33333	1	0.666667	1.66667	1.33333	0.666667	1	1	1	1	1	1	1	3	1	2	0	0	2	1	2	1	3	3	1	4	2	6	0	0	EQUIVALENT	3476	ENSP00000379191, ENSP00000402425, ENSP00000403511, ENSP00000404822, ENSP00000410182, ENSP00000412062	128	9.4	9.4	9.4	9.4	9.4	9.4	9.4	21.1	9.4	18.8	0
ENSP00000265838	ACAT1	acetyl-CoA acetyltransferase 1 [Source:HGNC Symbol;Acc:93]	1.66667	1.66667	0.666667	1	1	1	0.666667	1	1	1	1	0	1	1	1	2	2	0	0	1	2	1	1	0	2	1	1	3	3	0	0	1	DIFFERENTIABLE	320		427	5.2	4.4	5.2	0	3	5.2	5.2	10.3	7.3	0	0
ENSP00000350531	STMN1	stathmin 1 [Source:HGNC Symbol;Acc:6510]	1.66667	3.66667	0.333333	1	1	1	0.333333	0.333333	1	0	0	0	1	0	0	2	2	1	0	1	2	0	0	0	1	0	0	9	4	1	0	3	SUPERSET	3267	ENSP00000363409, ENSP00000382633, ENSP00000387858	149	8.7	0	0	0	6	0	0	14.8	15.4	6	0
ENSP00000359804	FUBP1	far upstream element (FUSE) binding protein 1 [Source:HGNC Symbol;Acc:4004]	1.66667	2.33333	0.333333	1	1	1	0.333333	0.666667	1	1	2	0	0	0	0	2	3	0	0	0	1	1	3	0	0	0	0	6	5	0	0	0	SUPERSET	765	ENSP00000378380	644	2	2	4.8	0	0	0	0	4.8	6.1	0	0
Random_22239			1.66667	0.666667	0.333333	1	0.333333	0.666667	0.333333	0.666667	1	0	0	1	0	1	1	0	1	0	0	1	1	0	0	1	0	1	1	0	5	0	0	2	EQUIVALENT	4056	Random_22240	1418	0.6	0	0	0.4	0	0.4	0.4	0	0.4	0	0
ENSP00000409493	OBSCN	obscurin, cytoskeletal calmodulin and titin-interacting RhoGEF [Source:HGNC Symbol;Acc:15719]	1.66667	0	0	1	1	0	0	0.666667	0	0	1	0	1	0	0	0	1	0	1	1	0	0	1	0	3	0	0	0	1	0	1	2	SUPERSET	2650		7968	0	0	0.1	0	0.1	0	0	0	0.1	0	0.1
ENSP00000352835	MB	myoglobin [Source:HGNC Symbol;Acc:6915]	1.33333	6	6.33333	1	0.666667	1.66667	1	0.333333	1	1	0	2	0	1	1	2	1	1	1	0	2	15	0	11	0	3	3	5	3	1	1	0	SUPERSET	744	ENSP00000380489, ENSP00000380491, ENSP00000384239	154	9.7	9.7	0	18.2	0	9.7	9.7	18.8	9.7	9.7	5.2
ENSP00000300408	PHB	prohibitin [Source:HGNC Symbol;Acc:8912]	1.33333	5	2.66667	1	0.666667	2.33333	2	0.666667	0	3	0	1	1	2	1	6	1	1	0	1	0	5	0	1	1	2	2	14	3	1	0	1	SUPERSET	1104		272	0	16.5	0	3.7	3.7	10.7	5.5	27.2	3.7	5.5	0
ENSP00000288319	ERG	v-ets avian erythroblastosis virus E26 oncogene homolog [Source:HGNC Symbol;Acc:3446]	1.33333	0	0.666667	1	1	0	0.333333	0.333333	0	1	0	0	1	0	1	0	1	0	1	0	0	2	0	0	1	0	3	0	1	0	2	0	EQUIVALENT	1334	ENSP00000349966, ENSP00000381873, ENSP00000381877, ENSP00000381879, ENSP00000381881, ENSP00000381882, ENSP00000381888, ENSP00000381891, ENSP00000394694, ENSP00000410941, ENSP00000414150, ENSP00000415659	479	0	4.6	0	0	2.3	0	4.6	0	2.3	0	2.3
ENSP00000246043	RRBP1	ribosome binding protein 1 [Source:HGNC Symbol;Acc:10448]	1.33333	0.666667	0.333333	1	0.666667	0.666667	0.333333	1	1	1	0	0	1	0	2	1	1	0	0	1	1	1	0	0	3	0	2	1	1	0	0	1	SUPERSET	1589	ENSP00000367044, ENSP00000401206	1410	0.4	1	0	0	1	0	1.4	0.4	0.9	0	0
ENSP00000347032	PIP4K2C	phosphatidylinositol-5-phosphate 4-kinase, type II, gamma [Source:HGNC Symbol;Acc:23786]	1.33333	0.333333	0	1	0.333333	0.333333	0	0.333333	1	0	0	0	0	0	1	0	1	0	0	0	1	0	0	0	0	0	3	0	4	0	0	0	DIFFERENTIABLE	3991		421	3.6	0	0	0	0	0	3.6	0	4	0	0
ENSP00000265384	TJP2	tight junction protein 2 [Source:HGNC Symbol;Acc:11828]	1	2	5.66667	1	0.333333	0.333333	0.666667	0.666667	0	0	0	0	0	1	1	1	1	1	0	1	0	0	0	0	0	1	1	6	3	16	0	2	EQUIVALENT	864	ENSP00000345893, ENSP00000366453	993	0	0	0	0	0	0.7	1.4	0.7	0.7	0.7	0
ENSP00000256104	FABP4	fatty acid binding protein 4, adipocyte [Source:HGNC Symbol;Acc:3559]	1	2	1.33333	1	0.333333	1	0.666667	0.666667	2	1	0	1	0	0	2	0	1	1	0	0	3	1	0	3	0	0	3	0	3	3	0	0	DIFFERENTIABLE	3970		132	15.9	9.1	0	6.8	0	0	15.9	0	6.8	6.8	0
ENSP00000303659	RGPD3	RANBP2-like and GRIP domain containing 3 [Source:HGNC Symbol;Acc:32416]	1	0	1	1	0.666667	0	0.333333	0.333333	0	1	0	0	1	0	1	0	1	0	0	0	0	3	0	0	2	0	3	0	1	0	0	0	SUPERSET	491	ENSP00000347081, ENSP00000386588, ENSP00000386810	1766	0	0.5	0	0	0.5	0	1	0	0.5	0	0
ENSP00000283179	HNRNPU	heterogeneous nuclear ribonucleoprotein U (scaffold attachment factor A) [Source:HGNC Symbol;Acc:5048]	1	4	0.333333	1	0.333333	1.33333	0.333333	0.666667	1	1	2	0	1	0	0	3	0	0	0	0	2	1	3	0	3	0	0	10	0	0	0	0	SUPERSET	275		825	1.6	1.6	4.1	0	1.2	0	0	5.6	0	0	0
ENSP00000377865	RPL23	ribosomal protein L23 [Source:HGNC Symbol;Acc:10316]	1	1.66667	0.333333	1	0.333333	0.666667	0.333333	1	1	0	1	0	0	1	1	1	1	0	0	1	1	0	1	0	0	1	1	4	3	0	0	1	SUPERSET	240	ENSP00000420311	140	14.3	0	14.3	0	0	14.3	14.3	14.3	5.7	0	0
ENSP00000262854	HUWE1	HECT, UBA and WWE domain containing 1, E3 ubiquitin protein ligase [Source:HGNC Symbol;Acc:30892]	0.666667	2.66667	2	1	0.666667	1.33333	2	1	3	4	0	0	1	2	3	1	1	0	0	0	4	4	0	0	1	2	3	4	1	0	0	0	SUPERSET	264	ENSP00000276009, ENSP00000340648, ENSP00000364368	4374	1.2	1.3	0	0	0.4	0.5	1	0.4	0.4	0	0
ENSP00000355890	EPRS	glutamyl-prolyl-tRNA synthetase [Source:HGNC Symbol;Acc:3418]	0.666667	1.66667	1	1	0.666667	1.33333	1	0.666667	2	1	1	0	0	2	0	2	1	0	1	1	2	1	1	0	0	2	0	3	1	0	1	2	DIFFERENTIABLE	709		1512	2.8	0.4	1.1	0	0	1.5	0	2.6	1	0	1.3
ENSP00000349748	SFPQ	splicing factor proline/glutamine-rich [Source:HGNC Symbol;Acc:10774]	0.666667	4.33333	0.666667	1	0.666667	1.33333	0.333333	0.666667	2	1	1	0	1	0	0	2	1	0	0	1	6	2	1	0	1	0	0	7	1	0	0	2	DIFFERENTIABLE	159		707	3.3	2.4	0.8	0	1.3	0	0	4.4	1.3	0	0
ENSP00000253815	UBE2D2	ubiquitin-conjugating enzyme E2D 2 [Source:HGNC Symbol;Acc:12475]	0.666667	1.33333	0.666667	1	0.333333	1	0.666667	0.333333	0	0	0	1	0	1	0	2	1	1	0	1	0	0	0	1	0	1	0	3	2	1	0	3	SUPERSET	4108	ENSP00000318494, ENSP00000337208, ENSP00000337262, ENSP00000344069, ENSP00000345285, ENSP00000349722, ENSP00000378277, ENSP00000378280, ENSP00000378282, ENSP00000378283, ENSP00000381717, ENSP00000381718, ENSP00000396901, ENSP00000421904, ENSP00000424359, ENSP00000424941, ENSP00000426523, ENSP00000426586, ENSP00000426620	118	0	0	0	9.3	0	15.3	0	35.6	9.3	9.3	0
Random_18112			0.666667	1.33333	0.666667	1	0.666667	1	0.666667	1	0	0	0	2	1	2	1	1	0	0	1	2	0	0	0	3	1	2	1	1	0	0	1	2	DISCRETE	3123		446	0	0	0	9.2	5.4	7.6	5.6	5.4	0	0	3.6
ENSP00000262461	SLC12A2	solute carrier family 12 (sodium/potassium/chloride transporters), member 2 [Source:HGNC Symbol;Acc:10911]	0.666667	0.333333	0.666667	1	0.333333	0.333333	0.666667	1	1	0	1	0	1	1	1	0	0	1	0	1	1	0	1	0	2	1	1	0	0	1	0	1	SUPERSET	1972	ENSP00000340878	1212	1.8	0	1.8	0	1.8	1.8	1.8	0	0	1.5	0
ENSP00000368767	ASPH	aspartate beta-hydroxylase [Source:HGNC Symbol;Acc:757]	0.666667	0.666667	0.333333	1	0.333333	0.333333	0.333333	0.666667	1	1	0	0	0	0	1	0	1	0	0	1	2	1	0	0	0	0	2	0	2	0	0	1	DISCRETE	1880		758	2.2	2	0	0	0	0	2	0	1.5	0	0
ENSP00000354346	MATR3	matrin 3 [Source:HGNC Symbol;Acc:6912]	0.666667	3	0	1	0.666667	1.33333	0	0.666667	0	0	0	0	1	0	2	4	1	0	0	0	0	0	0	0	1	0	3	9	1	0	0	0	SUPERSET	1151	ENSP00000378279, ENSP00000378284, ENSP00000413532	847	0	0	0	0	0.9	0	2.6	8.1	0.9	0	0
ENSP00000251648			0.666667	0.333333	0	1	0.333333	0.333333	0	0.666667	1	0	1	0	0	0	0	0	1	0	0	1	1	0	1	0	0	0	0	0	2	0	0	2	EQUIVALENT	54	ENSP00000377570	436	2.5	0	2.5	0	0	0	0	0	2.8	0	0
ENSP00000268717	COPS3	COP9 signalosome subunit 3 [Source:HGNC Symbol;Acc:2239]	0.333333	5.66667	2.33333	1	0.333333	1.33333	1	0.333333	1	1	0	0	0	2	0	3	1	0	0	1	2	1	0	0	0	6	0	15	1	0	0	3	DIFFERENTIABLE	2564		423	2.8	2.8	0	0	0	6.1	0	10.9	3.3	0	0
ENSP00000349878	HDGF	hepatoma-derived growth factor [Source:HGNC Symbol;Acc:4856]	0.333333	3.66667	1.66667	1	0.333333	1.33333	1.33333	0.333333	1	1	0	0	0	2	0	3	1	1	0	1	2	1	0	0	0	3	0	9	1	1	0	3	EQUIVALENT	1071	ENSP00000357189, ENSP00000357192	240	7.1	5.4	0	0	0	7.1	0	14.2	8.3	8.3	0
ENSP00000310901	CSRP2	cysteine and glycine-rich protein 2 [Source:HGNC Symbol;Acc:2470]	0.333333	0.333333	1.33333	1	0.333333	0.333333	1	0.666667	1	1	1	0	0	1	1	0	1	1	0	0	1	1	1	0	0	2	2	0	1	1	0	0	DISCRETE	832		193	10.4	10.4	10.4	0	0	10.4	10.4	0	10.4	10.4	0
ENSP00000308753	TMOD3	tropomodulin 3 (ubiquitous) [Source:HGNC Symbol;Acc:11873]	0.333333	0.333333	1	1	0.333333	0.333333	0.333333	0.333333	1	1	1	0	1	0	0	0	0	0	0	0	1	3	3	0	1	0	0	0	0	0	0	0	DISCRETE	2948		352	3.7	3.7	3.7	0	3.7	0	0	0	0	0	0
ENSP00000266070	DIDO1	death inducer-obliterator 1 [Source:HGNC Symbol;Acc:2680]	0.333333	0.666667	0.333333	1	0.333333	0.666667	0.333333	0.333333	0	0	0	1	0	0	0	1	1	1	0	1	0	0	0	1	0	0	0	1	1	1	0	3	SUPERSET	1086	ENSP00000378752	2240	0	0	0	0.3	0	0	0	0.3	0.3	0.3	0
Random_42836			0.333333	0.666667	0.333333	1	0.333333	0.666667	0.333333	1	2	1	1	0	0	0	1	0	1	0	0	1	2	1	1	0	0	0	1	0	1	0	0	1	EQUIVALENT	2491	Random_42837	442	5.7	5.7	5.4	0	0	0	5.7	0	5.7	0	0
ENSP00000341138	EPB41L3	erythrocyte membrane protein band 4.1-like 3 [Source:HGNC Symbol;Acc:3380]	0.333333	1.33333	0	1	0.333333	1	0	0.666667	0	0	0	0	0	0	0	3	1	0	0	2	0	0	0	0	0	0	0	4	1	0	0	3	SUPERSET	209	ENSP00000343158	1087	0	0	0	0	0	0	0	4	0.7	0	0
ENSP00000224807	SFXN3	sideroflexin 3 [Source:HGNC Symbol;Acc:16087]	0.333333	1	0	1	0.333333	0.666667	0	1	0	0	0	0	0	0	2	2	1	0	0	1	0	0	0	0	0	0	2	3	1	0	0	1	EQUIVALENT	941	ENSP00000359220, ENSP00000377103, ENSP00000411722	325	0	0	0	0	0	0	10.2	8.3	4	0	0
ENSP00000264839	RIMS1	regulating synaptic membrane exocytosis 1 [Source:HGNC Symbol;Acc:17282]	0.333333	1	0	1	0.333333	1	0	0.666667	1	0	1	0	0	0	1	2	1	0	0	0	1	0	1	0	0	0	2	2	1	0	0	0	SUPERSET	1514		1692	0.4	0	0.4	0	0	0	0.4	0.7	0.4	0	0
Random_71253			0.333333	0.333333	0	1	0.333333	0.333333	0	0.333333	0	0	0	0	0	0	0	1	1	0	0	1	0	0	0	0	0	0	0	1	1	0	0	3	EQUIVALENT	3208	Random_71254, Random_71255, Random_71256, Random_71257, Random_71258, Random_71259	636	0	0	0	0	0	0	0	0.9	0.9	0	0
Random_32575			0	0.666667	3.33333	1	0	0.333333	1.33333	0.666667	0	1	1	0	0	2	1	1	0	1	0	0	0	2	2	0	0	4	1	2	0	4	0	0	SUPERSET	438	Random_32576	1860	0	0.3	0.3	0	0	0.6	0.3	0.3	0	0.3	0
ENSP00000223127	PLOD3	procollagen-lysine, 2-oxoglutarate 5-dioxygenase 3 [Source:HGNC Symbol;Acc:9083]	0	0.666667	2.66667	1	0	0.333333	1	0.666667	0	1	0	1	0	1	2	0	0	1	0	0	0	2	0	2	0	2	3	0	0	4	0	0	DIFFERENTIABLE	2889		738	0	1.4	0	1.4	0	1.4	3.3	0	0	1.4	0
ENSP00000266479			0	1	2	1	0	0.666667	1.66667	0.666667	0	2	0	0	0	2	1	2	0	1	0	1	0	3	0	0	0	2	1	3	0	1	0	2	SUPERSET	1673	ENSP00000266481, ENSP00000370388, ENSP00000415131	763	0	3.4	0	0	0	3.4	2	3.3	0	2	0
ENSP00000215773	DDT	D-dopachrome tautomerase [Source:HGNC Symbol;Acc:2732]	0	4.66667	1.66667	1	0	1.33333	0.333333	0.666667	2	0	1	0	0	1	0	2	0	0	0	1	6	0	1	0	0	5	0	8	0	0	0	2	SUPERSET	2014	ENSP00000381386, ENSP00000385714	118	27.1	0	12.7	0	0	9.3	0	27.1	0	0	0
ENSP00000275736	TRIM4	tripartite motif containing 4 [Source:HGNC Symbol;Acc:16275]	0	5.33333	1.33333	1	0	0.666667	0.666667	0.333333	1	1	0	0	0	1	0	1	0	0	0	1	5	3	0	0	0	1	0	11	0	0	0	3	SUPERSET	2280	ENSP00000348216	474	2.3	2.3	0	0	0	2.3	0	2.3	0	0	0
ENSP00000326817	LRRC57	leucine rich repeat containing 57 [Source:HGNC Symbol;Acc:26719]	0	3.33333	1.33333	1	0	0.666667	0.333333	0.333333	1	1	0	0	0	0	1	1	0	0	0	0	3	4	0	0	0	0	3	7	0	0	0	0	EQUIVALENT	2578	ENSP00000380319	239	7.9	7.9	0	0	0	0	7.9	7.9	0	0	0
ENSP00000319464	CPN2	carboxypeptidase N, polypeptide 2 [Source:HGNC Symbol;Acc:2313]	0	0.666667	1	1	0	0.666667	0.333333	0.333333	1	1	0	0	0	0	0	1	0	0	0	1	1	3	0	0	0	0	0	1	0	0	0	3	EQUIVALENT	1180	ENSP00000402232	545	2.6	2.9	0	0	0	0	0	2.9	0	0	0
ENSP00000261359			0	0.333333	1	1	0	0.333333	0.666667	0.333333	0	0	0	1	0	1	1	0	0	1	0	0	0	0	0	1	0	1	3	0	0	2	0	0	EQUIVALENT	2569	ENSP00000393596	4829	0	0	0	0.3	0	0.3	0.3	0	0	0.3	0
ENSP00000353224	TFRC	transferrin receptor (p90, CD71) [Source:HGNC Symbol;Acc:11763]	0	0.333333	1	1	0	0.333333	1	1	1	1	2	0	0	0	1	0	0	2	0	0	1	1	2	0	0	0	1	0	0	2	0	0	SUPERSET	1550	ENSP00000376197	760	1.7	1.7	4.7	0	0	0	3	0	0	3.9	0
ENSP00000356015	ACAT2	acetyl-CoA acetyltransferase 2 [Source:HGNC Symbol;Acc:94]	0	2.66667	0.666667	1	0	1.66667	0.333333	0.666667	3	1	0	0	0	0	0	2	0	0	0	2	5	2	0	0	0	0	0	3	0	0	0	3	DISCRETE	1491		397	18.6	6.8	0	0	0	0	0	10.8	0	0	0
ENSP00000257770	NT5E	5'-nucleotidase, ecto (CD73) [Source:HGNC Symbol;Acc:8021]	0	1.66667	0.666667	1	0	0.333333	0.666667	0.666667	1	0	1	0	0	2	0	0	0	0	0	1	5	0	2	0	0	2	0	0	0	0	0	1	DIFFERENTIABLE	1261		574	2.8	0	2.8	0	0	6.1	0	0	0	0	0
ENSP00000312652	LEP	leptin [Source:HGNC Symbol;Acc:6553]	0	1	0.666667	1	0	0.333333	0.333333	0.333333	1	1	1	0	0	0	0	0	0	0	0	0	3	2	3	0	0	0	0	0	0	0	0	0	DISCRETE	2397		167	10.8	10.8	10.8	0	0	0	0	0	0	0	0
ENSP00000252011	DHX35	DEAH (Asp-Glu-Ala-His) box polypeptide 35 [Source:HGNC Symbol;Acc:15861]	0	0.666667	0.666667	1	0	0.333333	0.333333	0.666667	1	1	1	0	0	0	0	0	0	0	0	1	2	2	2	0	0	0	0	0	0	0	0	1	EQUIVALENT	3138	ENSP00000362420, ENSP00000362422, ENSP00000414630	703	2.1	2.1	2.1	0	0	0	0	0	0	0	0
ENSP00000357430	SHC1	SHC (Src homology 2 domain containing) transforming protein 1 [Source:HGNC Symbol;Acc:10840]	0	0.333333	0.666667	1	0	0.333333	0.333333	0.333333	0	1	0	0	0	0	1	1	0	0	0	0	0	2	0	0	0	0	3	1	0	0	0	0	SUPERSET	2348	ENSP00000357432, ENSP00000357434, ENSP00000357435, ENSP00000357438, ENSP00000401303	583	0	3.4	0	0	0	0	3.4	3.4	0	0	0
ENSP00000256178	LYVE1	lymphatic vessel endothelial hyaluronan receptor 1 [Source:HGNC Symbol;Acc:14687]	0	0	0.666667	1	0	0	0.666667	1	0	2	2	0	0	0	1	0	0	0	0	0	0	2	2	0	0	0	1	0	0	0	0	0	DISCRETE	3321		322	0	8.1	5.6	0	0	0	5.3	0	0	0	0
ENSP00000353440	SEZ6	seizure related 6 homolog (mouse) [Source:HGNC Symbol;Acc:15955]	0	0	0.666667	1	0	0	0.333333	0.666667	0	0	0	0	0	0	1	0	0	1	0	1	0	0	0	0	0	0	2	0	0	2	0	1	EQUIVALENT	3594	ENSP00000403784	994	0	0	0	0	0	0	1.8	0	0	1.1	0
Random_13936			0	0	0.666667	1	0	0	0.333333	0.666667	0	1	1	0	0	0	0	0	0	0	0	1	0	2	1	0	0	0	0	0	0	0	0	2	EQUIVALENT	2430	Random_13937	2608	0	0.2	0.2	0	0	0	0	0	0	0	0
ENSP00000303129	VAT1L	vesicle amine transport protein 1 homolog (T. californica)-like [Source:HGNC Symbol;Acc:29315]	0	19	0.333333	1	0	2.66667	0.333333	0.666667	3	1	0	0	0	0	0	5	0	0	0	2	12	1	0	0	0	0	0	45	0	0	0	3	DISCRETE	823		419	11.5	2.9	0	0	0	0	0	19.1	0	0	0
ENSP00000373918	GARS	glycyl-tRNA synthetase [Source:HGNC Symbol;Acc:4162]	0	3	0.333333	1	0	1.66667	0.333333	0.666667	2	1	0	0	0	0	1	3	0	0	0	1	2	1	0	0	0	0	1	7	0	0	0	2	DISCRETE	431		739	4.7	1.8	0	0	0	0	1.8	6.5	0	0	0
ENSP00000323730			0	1.33333	0.333333	1	0	0.666667	0.333333	0.666667	1	1	0	0	0	0	1	1	0	0	0	1	2	1	0	0	0	0	1	2	0	0	0	2	DISCRETE	3099		527	1.3	1.3	0	0	0	0	1.3	1.3	0	0	0
ENSP00000252590	PLVAP	plasmalemma vesicle associated protein [Source:HGNC Symbol;Acc:13635]	0	1	0.333333	1	0	0.666667	0.333333	0.333333	1	1	0	0	0	0	0	1	0	0	0	1	2	1	0	0	0	0	0	1	0	0	0	3	DIFFERENTIABLE	848		442	1.4	1.4	0	0	0	0	0	1.4	0	0	0
ENSP00000261722	AP3B2	adaptor-related protein complex 3, beta 2 subunit [Source:HGNC Symbol;Acc:567]	0	1	0.333333	1	0	0.333333	0.333333	0.333333	0	0	0	1	0	1	1	0	0	0	0	0	0	0	0	3	0	1	3	0	0	0	0	0	DISCRETE	3887		1082	0	0	0	1.7	0	1.7	1.7	0	0	0	0
ENSP00000294413	RHCE	Rh blood group, CcEe antigens [Source:HGNC Symbol;Acc:10008]	0	1	0.333333	1	0	0.333333	0.333333	0.666667	1	1	1	0	0	0	1	0	0	0	0	0	3	1	2	0	0	0	1	0	0	0	0	0	SUPERSET	4176	ENSP00000311185, ENSP00000344485, ENSP00000363472, ENSP00000416275	417	1.4	1.4	1.4	0	0	0	1.4	0	0	0	0
ENSP00000354429	OPA1	optic atrophy 1 (autosomal dominant) [Source:HGNC Symbol;Acc:8140]	0	1	0.333333	1	0	1	0.333333	0.666667	2	1	1	0	0	0	1	1	0	0	0	0	2	1	2	0	0	0	1	1	0	0	0	0	SUPERSET	101	ENSP00000354681, ENSP00000354781, ENSP00000355311, ENSP00000355324, ENSP00000376233	978	2	1.4	1.4	0	0	0	1.8	0.6	0	0	0
ENSP00000356992	ARHGAP30	Rho GTPase activating protein 30 [Source:HGNC Symbol;Acc:27414]	0	1	0.333333	1	0	0.666667	0.333333	0.333333	1	1	0	0	0	0	0	1	0	0	0	1	2	1	0	0	0	0	0	1	0	0	0	3	EQUIVALENT	848	ENSP00000356994, ENSP00000356995	1101	0.5	0.5	0	0	0	0	0	0.5	0	0	0
ENSP00000315900	ADAM22	ADAM metallopeptidase domain 22 [Source:HGNC Symbol;Acc:201]	0	0.666667	0.333333	1	0	0.666667	0.333333	1	1	0	1	0	0	0	2	1	0	1	0	0	1	0	1	0	0	0	2	1	0	1	0	0	SUPERSET	2086	ENSP00000381267	899	1.6	0	1.9	0	0	0	3	1.4	0	1.4	0
ENSP00000323571	GNAS	GNAS complex locus [Source:HGNC Symbol;Acc:4392]	0	0	0.333333	1	0	0	0.333333	1	0	0	1	0	0	1	1	0	0	0	0	1	0	0	1	0	0	1	1	0	0	0	0	1	EQUIVALENT	148	ENSP00000360115, ENSP00000360139, ENSP00000392000, ENSP00000407290, ENSP00000416234	245	0	0	2.4	0	0	2.4	2.4	0	0	0	0
ENSP00000363277	RPS6KA1	ribosomal protein S6 kinase, 90kDa, polypeptide 1 [Source:HGNC Symbol;Acc:10430]	0	1.66667	0	1	0	0.333333	0	0.333333	1	0	0	0	0	0	0	0	0	0	0	1	5	0	0	0	0	0	0	0	0	0	0	3	SUPERSET	911	ENSP00000363278, ENSP00000363283	744	1.6	0	0	0	0	0	0	0	0	0	0
ENSP00000210313	PSMD5	proteasome (prosome, macropain) 26S subunit, non-ATPase, 5 [Source:HGNC Symbol;Acc:9563]	0	1	0	1	0	0.666667	0	0.333333	0	0	0	0	0	0	1	2	0	0	0	0	0	0	0	0	0	0	3	3	0	0	0	0	EQUIVALENT	2103	ENSP00000363011	504	0	0	0	0	0	0	2.4	4.2	0	0	0
ENSP00000317257	CPNE1	copine I [Source:HGNC Symbol;Acc:2314]	0	1	0	1	0	0.666667	0	1	1	0	1	0	0	0	1	1	0	0	0	1	2	0	1	0	0	0	1	1	0	0	0	1	SUPERSET	356	ENSP00000326126, ENSP00000336945, ENSP00000339879, ENSP00000380585, ENSP00000380587, ENSP00000380588, ENSP00000385633, ENSP00000415597	542	3	0	3	0	0	0	3	3	0	0	0
Random_36918			0	0.666667	0	1	0	0.666667	0	0.666667	1	0	1	0	0	0	0	1	0	0	0	1	1	0	1	0	0	0	0	1	0	0	0	2	DISCRETE	1676		1313	0.5	0	0.5	0	0	0	0	0.5	0	0	0
Random_49073			0	0.666667	0	1	0	0.666667	0	0.666667	1	0	1	0	0	0	1	1	0	0	0	0	1	0	1	0	0	0	2	1	0	0	0	0	DIFFERENTIABLE	1514		1692	0.4	0	0.4	0	0	0	0.4	0.4	0	0	0
ENSP00000169293	MASP1	mannan-binding lectin serine peptidase 1 (C4/C2 activating component of Ra-reactive factor) [Source:HGNC Symbol;Acc:6901]	0	0.333333	0	1	0	0.333333	0	1	1	0	1	0	0	0	0	0	0	0	0	2	1	0	1	0	0	0	0	0	0	0	0	2	SUPERSET	3962	ENSP00000296280, ENSP00000336792, ENSP00000376262, ENSP00000376264	380	4.2	0	4.2	0	0	0	0	0	0	0	0
ENSP00000262627	LSR	lipolysis stimulated lipoprotein receptor [Source:HGNC Symbol;Acc:29572]	0	0.333333	0	1	0	0.333333	0	1	1	0	1	0	0	0	1	0	0	0	0	1	1	0	1	0	0	0	1	0	0	0	0	1	EQUIVALENT	4336	ENSP00000346976, ENSP00000354034, ENSP00000354575, ENSP00000389545, ENSP00000394479	591	2.7	0	2.7	0	0	0	2.7	0	0	0	0
ENSP00000293748	SYNGAP1	synaptic Ras GTPase activating protein 1 [Source:HGNC Symbol;Acc:11497]	0	0.333333	0	1	0	0.333333	0	0.666667	1	0	1	0	0	0	0	0	0	0	0	1	1	0	1	0	0	0	0	0	0	0	0	2	SUPERSET	1391	ENSP00000378509, ENSP00000378510, ENSP00000403636, ENSP00000407995, ENSP00000412475, ENSP00000414259, ENSP00000416961	1299	0.5	0	0.5	0	0	0	0	0	0	0	0
ENSP00000295760	FBLN2	fibulin 2 [Source:HGNC Symbol;Acc:3601]	0	0.333333	0	1	0	0.333333	0	0.666667	1	0	0	0	0	0	1	0	0	0	0	1	1	0	0	0	0	0	2	0	0	0	0	1	EQUIVALENT	3775	ENSP00000384169, ENSP00000420042	1184	0.8	0	0	0	0	0	1.5	0	0	0	0
ENSP00000308610	GPD2	glycerol-3-phosphate dehydrogenase 2 (mitochondrial) [Source:HGNC Symbol;Acc:4456]	0	0.333333	0	1	0	0.333333	0	1	0	0	1	0	0	0	1	1	0	0	0	1	0	0	1	0	0	0	1	1	0	0	0	1	EQUIVALENT	1717	ENSP00000386425, ENSP00000386626, ENSP00000409708	727	0	0	2.2	0	0	0	2.2	2.1	0	0	0
ENSP00000320965	B4GALT3	UDP-Gal:betaGlcNAc beta 1,4- galactosyltransferase, polypeptide 3 [Source:HGNC Symbol;Acc:926]	0	0.333333	0	1	0	0.333333	0	0.666667	0	0	0	0	0	0	0	1	0	0	0	2	0	0	0	0	0	0	0	1	0	0	0	3	EQUIVALENT	628	ENSP00000356976, ENSP00000356977, ENSP00000385694	393	0	0	0	0	0	0	0	1.5	0	0	0
ENSP00000337053	SEL1L	sel-1 suppressor of lin-12-like (C. elegans) [Source:HGNC Symbol;Acc:10717]	0	0.333333	0	1	0	0.333333	0	0.666667	1	0	0	0	0	0	1	0	0	0	0	1	1	0	0	0	0	0	1	0	0	0	0	2	DISCRETE	870		794	1	0	0	0	0	0	1	0	0	0	0
Random_54715			0	0.333333	0	1	0	0.333333	0	1	0	0	0	0	0	0	2	1	0	0	0	1	0	0	0	0	0	0	2	1	0	0	0	1	EQUIVALENT	4337	Random_54716	1008	0	0	0	0	0	0	1.6	0.8	0	0	0
Random_71932			0	0.333333	0	1	0	0.333333	0	0.666667	1	0	1	0	0	0	0	0	0	0	0	1	1	0	1	0	0	0	0	0	0	0	0	2	DISCRETE	2960		707	0.8	0	0.8	0	0	0	0	0	0	0	0
ENSP00000219794	BCKDK	branched chain ketoacid dehydrogenase kinase [Source:HGNC Symbol;Acc:16902]	0	0	0	1	0	0	0	0.333333	0	0	0	0	0	0	1	0	0	0	0	0	0	0	0	0	0	0	3	0	0	0	0	0	SUPERSET	3035	ENSP00000287507, ENSP00000378404, ENSP00000378405, ENSP00000378406	412	0	0	0	0	0	0	5.1	0	0	0	0
ENSP00000229854	MCM3	minichromosome maintenance complex component 3 [Source:HGNC Symbol;Acc:6945]	0	0	0	1	0	0	0	0.666667	0	0	1	0	0	0	0	0	0	0	0	1	0	0	2	0	0	0	0	0	0	0	0	1	EQUIVALENT	3466	ENSP00000388647	808	0	0	2.2	0	0	0	0	0	0	0	0
ENSP00000238855	AFTPH	aftiphilin [Source:HGNC Symbol;Acc:25951]	0	0	0	1	0	0	0	1	0	0	1	0	0	0	1	0	0	0	0	1	0	0	1	0	0	0	1	0	0	0	0	1	EQUIVALENT	3998	ENSP00000238856, ENSP00000386913, ENSP00000387071, ENSP00000397726	936	0	0	3.2	0	0	0	3.2	0	0	0	0
ENSP00000253083	HIP1R	huntingtin interacting protein 1 related [Source:HGNC Symbol;Acc:18415]	0	0	0	1	0	0	0	0.666667	0	0	1	0	0	0	1	0	0	0	0	0	0	0	2	0	0	0	1	0	0	0	0	0	DIFFERENTIABLE	262		1068	0	0	2.2	0	0	0	2.2	0	0	0	0
ENSP00000258711	CHST12	carbohydrate (chondroitin 4) sulfotransferase 12 [Source:HGNC Symbol;Acc:17423]	0	0	0	1	0	0	0	0.666667	0	0	0	0	0	0	1	0	0	0	0	1	0	0	0	0	0	0	2	0	0	0	0	1	DISCRETE	3392		414	0	0	0	0	0	0	2.9	0	0	0	0
ENSP00000285013	SLFN13	schlafen family member 13 [Source:HGNC Symbol;Acc:26481]	0	0	0	1	0	0	0	0.333333	0	0	0	0	0	0	1	0	0	0	0	0	0	0	0	0	0	0	3	0	0	0	0	0	DISCRETE	4343		0	0	0	0	0	0	0	0	0	0	0	0
ENSP00000286445	GRIP1	glutamate receptor interacting protein 1 [Source:HGNC Symbol;Acc:18708]	0	0	0	1	0	0	0	1	0	0	1	0	0	0	1	0	0	0	0	1	0	0	1	0	0	0	1	0	0	0	0	1	EQUIVALENT	3746	ENSP00000352780	1113	0	0	0.5	0	0	0	0.5	0	0	0	0
ENSP00000307265	IRF2BP1	interferon regulatory factor 2 binding protein 1 [Source:HGNC Symbol;Acc:21728]	0	0	0	1	0	0	0	0.666667	0	0	1	0	0	0	1	0	0	0	0	0	0	0	1	0	0	0	2	0	0	0	0	0	DISCRETE	676		584	0	0	3.1	0	0	0	3.1	0	0	0	0
ENSP00000328553	COL4A4	collagen, type IV, alpha 4 [Source:HGNC Symbol;Acc:2206]	0	0	0	1	0	0	0	0.666667	0	0	1	0	0	0	0	0	0	0	0	1	0	0	1	0	0	0	0	0	0	0	0	2	EQUIVALENT	319	ENSP00000379866	1690	0	0	0.5	0	0	0	0	0	0	0	0
ENSP00000352584	AKR1B10	aldo-keto reductase family 1, member B10 (aldose reductase) [Source:HGNC Symbol;Acc:382]	0	0	0	1	0	0	0	0.333333	0	0	0	0	0	0	1	0	0	0	0	0	0	0	0	0	0	0	3	0	0	0	0	0	DIFFERENTIABLE	1726		316	0	0	0	0	0	0	2.8	0	0	0	0
ENSP00000354679	PRC1	protein regulator of cytokinesis 1 [Source:HGNC Symbol;Acc:9341]	0	0	0	1	0	0	0	1	0	0	1	0	0	0	1	0	0	0	0	1	0	0	1	0	0	0	1	0	0	0	0	1	EQUIVALENT	4051	ENSP00000377793, ENSP00000410612	606	0	0	3.1	0	0	0	3.1	0	0	0	0
ENSP00000411643	PPIG	peptidylprolyl isomerase G (cyclophilin G) [Source:HGNC Symbol;Acc:14650]	0	0	0	1	0	0	0	0.333333	0	0	0	0	0	0	1	0	0	0	0	0	0	0	0	0	0	0	3	0	0	0	0	0	DIFFERENTIABLE	2934		139	0	0	0	0	0	0	4.3	0	0	0	0
Random_64041			0	0	0	1	0	0	0	1	0	0	1	0	0	0	1	0	0	0	0	1	0	0	1	0	0	0	1	0	0	0	0	1	DISCRETE	3781		1333	0	0	0.5	0	0	0	0.5	0	0	0	0
ENSP00000357283	LMNA	lamin A/C [Source:HGNC Symbol;Acc:6636]	66.3333	7	11.6667	0.666667	9.33333	2	4.66667	0.666667	0	5	2	4	14	6	0	2	11	3	3	0	0	18	2	13	90	9	0	8	106	8	3	0	SUPERSET	257		664	0	8.7	3	7.1	24.7	10.7	0	4.1	19.6	4.8	4.7
ENSP00000342710	KRT77	keratin 77 [Source:HGNC Symbol;Acc:20411]	44.3333	4.33333	26.6667	0.666667	3.33333	0.666667	1.66667	0.333333	0	2	0	1	4	1	1	1	4	2	2	0	0	9	0	12	46	16	2	1	47	55	40	0	DIFFERENTIABLE	82		578	0	3.3	0	2.1	5.5	2.1	2.2	1.2	5.4	4.2	3.3
ENSP00000361804			39.6667	45.6667	38.3333	0.666667	12.3333	13.6667	11.6667	0.333333	3	11	0	3	8	21	1	35	19	3	10	0	5	17	0	5	26	95	2	127	70	3	23	0	DIFFERENTIABLE	15		2452	2	7	0	1.3	3.9	10	0.9	18.7	9.1	1.5	4.1
ENSP00000310226	RAB1B	RAB1B, member RAS oncogene family [Source:HGNC Symbol;Acc:18370]	39.6667	15.6667	20.6667	0.666667	2.33333	3	2.33333	0.666667	3	3	0	2	2	2	1	4	4	2	1	1	7	9	0	13	26	26	1	27	83	27	10	1	SUPERSET	200	ENSP00000377642	201	21.9	18.9	0	10.9	10.9	10.9	5	26.9	23.4	10.9	5.5
ENSP00000229340	RAB35	RAB35, member RAS oncogene family [Source:HGNC Symbol;Acc:9774]	37.6667	10	20.3333	0.666667	2	1.66667	2.33333	0.666667	1	2	0	2	2	3	1	2	3	2	1	1	4	6	0	13	26	28	1	13	77	27	10	1	DIFFERENTIABLE	200		201	5.5	10.9	0	10.9	10.9	17.9	5	10.9	17.9	10.9	5.5
ENSP00000312734	RAB8B	RAB8B, member RAS oncogene family [Source:HGNC Symbol;Acc:30273]	37.6667	10.3333	20	0.666667	2.33333	2	2.33333	0.666667	1	2	0	2	2	3	1	3	4	2	1	1	4	6	0	13	26	27	1	14	77	27	10	1	DIFFERENTIABLE	200		207	5.3	10.6	0	10.6	10.6	17.4	4.8	11.6	17.9	10.6	5.3
ENSP00000300935	RAB8A	RAB8A, member RAS oncogene family [Source:HGNC Symbol;Acc:7007]	37.6667	10.3333	19.6667	0.666667	2.33333	2	2	0.666667	1	2	0	2	2	2	1	3	4	2	1	1	4	6	0	13	26	26	1	14	77	27	10	1	DIFFERENTIABLE	200		207	5.3	10.6	0	10.6	10.6	10.6	4.8	11.6	17.9	10.6	5.3
ENSP00000267512	RAB15	RAB15, member RAS oncogene family [Source:HGNC Symbol;Acc:20150]	37.3333	10	19.6667	0.666667	2	1.66667	2	0.666667	1	2	0	2	3	2	1	2	2	2	1	1	4	6	0	13	27	26	1	13	75	27	10	1	EQUIVALENT	200	ENSP00000393414	208	5.3	10.6	0	10.6	12.5	10.6	4.8	10.6	10.6	10.6	5.3
ENSP00000379616	MYH11	myosin, heavy chain 11, smooth muscle [Source:HGNC Symbol;Acc:7569]	36.6667	10.6667	15	0.666667	9.66667	3	6.33333	0.333333	2	6	0	4	6	11	1	3	20	2	3	0	6	18	0	8	21	23	2	18	86	4	3	0	SUPERSET	63		1979	1.4	5.2	0	2.5	3.2	6.7	1	2	11.9	1.3	1.5
ENSP00000264651	KRT24	keratin 24 [Source:HGNC Symbol;Acc:18527]	34.3333	0	9.33333	0.666667	2	0	2	0.666667	0	2	1	0	2	2	1	0	2	2	2	0	0	6	1	0	46	11	1	0	17	11	40	0	DIFFERENTIABLE	54		525	0	3.4	1.3	0	3.4	3.4	1.3	0	3.4	3.4	3.4
ENSP00000414357	HSPB1	heat shock 27kDa protein 1 [Source:HGNC Symbol;Acc:5246]	30	24.6667	37.6667	0.666667	2	2.66667	3.33333	0.666667	4	4	0	1	2	4	2	3	3	2	1	0	23	25	0	14	14	63	2	37	60	25	16	0	DIFFERENTIABLE	2164		186	25.8	22	0	5.4	9.7	23.7	14	22	15.1	9.7	5.4
ENSP00000246069	DSTN	destrin (actin depolymerizing factor) [Source:HGNC Symbol;Acc:15750]	29.6667	14.6667	13	0.666667	2	2.66667	2	0.666667	2	2	0	2	2	2	0	4	2	2	2	2	6	9	0	22	30	18	0	16	43	12	16	2	DIFFERENTIABLE	2939		165	18.8	13.9	0	13.9	13.9	13.9	0	32.7	13.9	13.9	13.9
ENSP00000307014	KRT73	keratin 73 [Source:HGNC Symbol;Acc:28928]	29	11.3333	9	0.666667	5	2	2	0.333333	2	2	0	1	5	1	0	3	5	3	5	1	22	4	0	9	28	7	0	3	23	16	36	2	DIFFERENTIABLE	82		540	3.7	3.5	0	2.2	7	2.2	0	4.6	7	4.1	7
ENSP00000323856	PLEC	plectin [Source:HGNC Symbol;Acc:9069]	28.6667	7.33333	14.3333	0.666667	11.6667	5.33333	8	0.666667	3	11	2	2	9	11	0	11	24	2	2	0	4	18	2	4	17	21	0	14	67	4	2	0	DIFFERENTIABLE	202		4684	1.1	3.4	0.7	0.5	2.1	3.1	0	3.4	6.5	0.5	0.5
ENSP00000387286	RAB1A	RAB1A, member RAS oncogene family [Source:HGNC Symbol;Acc:9758]	26.3333	11.6667	17.6667	0.666667	2	2.66667	2.33333	0.666667	2	3	0	1	2	2	1	5	3	2	1	1	6	7	0	3	16	24	1	26	57	22	6	1	SUPERSET	200		205	13.2	18.5	0	5.4	10.7	10.7	4.9	34.6	14.6	10.7	5.4
ENSP00000222120	RAB3D	RAB3D, member RAS oncogene family [Source:HGNC Symbol;Acc:9779]	24.6667	5.66667	10	0.666667	1	1	1	0.666667	0	1	0	1	1	1	1	2	1	1	1	1	0	5	0	10	23	9	1	7	41	16	10	1	DIFFERENTIABLE	200		219	0	5	0	5	5	5	4.6	5.9	5	5	5
ENSP00000222256	RAB3A	RAB3A, member RAS oncogene family [Source:HGNC Symbol;Acc:9777]	24.6667	5.66667	10	0.666667	1	1	1	0.666667	0	1	0	1	1	1	1	2	1	1	1	1	0	5	0	10	23	9	1	7	41	16	10	1	DIFFERENTIABLE	200		220	0	5	0	5	5	5	4.5	5.9	5	5	5
ENSP00000331748	RAB12	RAB12, member RAS oncogene family [Source:HGNC Symbol;Acc:31332]	24.6667	5.33333	10	0.666667	1	0.666667	1	0.666667	0	1	0	1	1	1	1	1	1	1	1	1	0	5	0	10	23	9	1	6	41	16	10	1	DIFFERENTIABLE	200		244	0	4.5	0	4.5	4.5	4.5	4.1	4.5	4.5	4.5	4.5
ENSP00000349560	RAB4B	RAB4B, member RAS oncogene family [Source:HGNC Symbol;Acc:9782]	24.6667	5.33333	10	0.666667	1	0.666667	1	0.666667	0	1	0	1	1	1	1	1	1	1	1	1	0	5	0	10	23	9	1	6	41	16	10	1	SUPERSET	200	ENSP00000411808	213	0	5.2	0	5.2	5.2	5.2	4.7	5.2	5.2	5.2	5.2
ENSP00000307240	KRT74	keratin 74 [Source:HGNC Symbol;Acc:28929]	24	6.66667	9	0.666667	4	1.33333	2	0.333333	2	2	0	1	4	1	0	1	4	3	4	1	10	4	0	9	25	7	0	1	18	16	29	2	DIFFERENTIABLE	82		529	3.8	3.6	0	2.3	5.5	2.3	0	1.3	5.5	4.2	5.5
ENSP00000256593	GSTM5	glutathione S-transferase mu 5 [Source:HGNC Symbol;Acc:4637]	19.6667	12.3333	4.33333	0.666667	2	2.33333	2	0.333333	1	1	0	2	1	2	1	4	4	3	1	0	3	5	0	6	3	3	2	28	52	5	4	0	SUPERSET	886		218	7.8	4.1	0	8.7	4.1	8.7	4.1	20.6	17.9	12.8	4.1
ENSP00000306261	KRT78	keratin 78 [Source:HGNC Symbol;Acc:28926]	18.3333	4.66667	8.66667	0.666667	2.33333	1	1.66667	0.333333	1	3	0	1	2	1	0	1	2	1	3	1	4	6	0	9	17	6	0	1	16	14	22	2	SUPERSET	82		520	1.5	6	0	2.3	3.7	2.3	0	1.3	3.7	2.3	5.4
ENSP00000290354	CBR3	carbonyl reductase 3 [Source:HGNC Symbol;Acc:1549]	16.6667	21	29.3333	0.666667	2	1.33333	1.66667	0.333333	1	1	0	1	2	3	1	2	2	1	2	0	24	10	0	8	4	68	2	31	43	10	3	0	DIFFERENTIABLE	1535		277	4.7	4.7	0	5.8	8.7	13.4	4.7	7.6	8.7	5.8	8.7
ENSP00000337761	RAB27A	RAB27A, member RAS oncogene family [Source:HGNC Symbol;Acc:9766]	16.3333	1	7	0.666667	2	0.333333	1	0.666667	0	1	0	0	2	1	1	1	3	1	1	1	0	3	0	0	15	7	1	3	28	11	6	1	SUPERSET	151	ENSP00000379601, ENSP00000407887	221	0	5	0	0	10	5	4.5	5	15.8	5	5
ENSP00000313199	HNRNPD	heterogeneous nuclear ribonucleoprotein D (AU-rich element RNA binding protein 1, 37kDa) [Source:HGNC Symbol;Acc:5036]	15.6667	12.3333	3.66667	0.666667	3	2.66667	1.66667	0.333333	2	2	0	1	4	1	1	5	4	2	1	0	2	2	0	8	15	3	2	27	25	6	7	0	SUPERSET	259	ENSP00000313327	355	9.9	9.9	0	3.9	16.1	5.1	5.1	22	14.1	9	5.1
ENSP00000217426	AHCY	adenosylhomocysteinase [Source:HGNC Symbol;Acc:343]	15	10	4.33333	0.666667	4.33333	2.66667	2.66667	0.333333	2	5	0	2	3	2	0	4	7	1	3	1	3	7	0	3	7	4	0	24	33	2	5	2	DISCRETE	1973		432	8.3	15.7	0	5.3	7.4	6	0	13	19	3.5	7.6
ENSP00000285208	RAB6B	RAB6B, member RAS oncogene family [Source:HGNC Symbol;Acc:14902]	14.3333	2.66667	8	0.666667	1.66667	0.666667	1.66667	0.666667	0	2	0	0	1	1	1	2	3	2	1	1	0	5	0	0	13	7	1	8	24	12	6	1	SUPERSET	151		208	0	10.6	0	0	5.3	5.3	4.8	10.6	14.4	10.6	5.3
ENSP00000282878	RAB3C	RAB3C, member RAS oncogene family [Source:HGNC Symbol;Acc:30269]	13.3333	1.33333	7	0.666667	1	0.666667	1	0.666667	0	1	0	0	1	1	1	2	1	1	1	1	0	3	0	0	13	7	1	4	21	11	6	1	DIFFERENTIABLE	200		227	0	4.8	0	0	4.8	4.8	4.4	5.7	4.8	4.8	4.8
ENSP00000306496	RAB33B	RAB33B, member RAS oncogene family [Source:HGNC Symbol;Acc:16075]	13.3333	1.33333	7	0.666667	1	0.666667	1	0.666667	0	1	0	0	1	1	1	2	1	1	1	1	0	3	0	0	13	7	1	4	21	11	6	1	DIFFERENTIABLE	151		229	0	4.8	0	0	4.8	4.8	4.4	5.7	4.8	4.8	4.8
ENSP00000322594	RAB39A	RAB39A, member RAS oncogene family [Source:HGNC Symbol;Acc:16521]	13.3333	1.33333	7	0.666667	1	0.666667	1	0.666667	0	1	0	0	1	1	1	2	1	1	1	1	0	3	0	0	13	7	1	4	21	11	6	1	DIFFERENTIABLE	151		217	0	5.1	0	0	5.1	5.1	4.6	6	5.1	5.1	5.1
ENSP00000358466	RAB39B	RAB39B, member RAS oncogene family [Source:HGNC Symbol;Acc:16499]	13.3333	1.33333	7	0.666667	1	0.666667	1	0.666667	0	1	0	0	1	1	1	2	1	1	1	1	0	3	0	0	13	7	1	4	21	11	6	1	DIFFERENTIABLE	200		213	0	5.2	0	0	5.2	5.2	4.7	6.1	5.2	5.2	5.2
ENSP00000226259	RAB34	RAB34, member RAS oncogene family [Source:HGNC Symbol;Acc:16519]	13.3333	1	7	0.666667	1	0.333333	1	0.666667	0	1	0	0	1	1	1	1	1	1	1	1	0	3	0	0	13	7	1	3	21	11	6	1	SUPERSET	151	ENSP00000301043, ENSP00000378663, ENSP00000378664, ENSP00000378666, ENSP00000391025, ENSP00000391048, ENSP00000392663, ENSP00000398706, ENSP00000404180, ENSP00000405250, ENSP00000407953, ENSP00000410403, ENSP00000413156	211	0	5.2	0	0	5.2	5.2	4.7	5.2	5.2	5.2	5.2
ENSP00000243298	RAB9B	RAB9B, member RAS oncogene family [Source:HGNC Symbol;Acc:14090]	13.3333	1	7	0.666667	1	0.333333	1	0.666667	0	1	0	0	1	1	1	1	1	1	1	1	0	3	0	0	13	7	1	3	21	11	6	1	DIFFERENTIABLE	200		201	0	5.5	0	0	5.5	5.5	5	5.5	5.5	5.5	5.5
ENSP00000262094	RAB27B	RAB27B, member RAS oncogene family [Source:HGNC Symbol;Acc:9767]	13.3333	1	7	0.666667	1	0.333333	1	0.666667	0	1	0	0	1	1	1	1	1	1	1	1	0	3	0	0	13	7	1	3	21	11	6	1	DIFFERENTIABLE	151		218	0	5	0	0	5	5	4.6	5	5	5	5
ENSP00000319781	RAB43	RAB43, member RAS oncogene family [Source:HGNC Symbol;Acc:19983]	13.3333	1	7	0.666667	1	0.333333	1	0.666667	0	1	0	0	1	1	1	1	1	1	1	1	0	3	0	0	13	7	1	3	21	11	6	1	SUPERSET	200	ENSP00000376981, ENSP00000376982, ENSP00000376984, ENSP00000376985, ENSP00000390782, ENSP00000427632	212	0	5.2	0	0	5.2	5.2	4.7	5.2	5.2	5.2	5.2
ENSP00000355651	RAB4A	RAB4A, member RAS oncogene family [Source:HGNC Symbol;Acc:9781]	13.3333	1	7	0.666667	1	0.333333	1	0.666667	0	1	0	0	1	1	1	1	1	1	1	1	0	3	0	0	13	7	1	3	21	11	6	1	SUPERSET	200	ENSP00000401298	218	0	5	0	0	5	5	4.6	5	5	5	5
ENSP00000397127			13.3333	1	7	0.666667	1	0.333333	1	0.666667	0	1	0	0	1	1	1	1	1	1	1	1	0	3	0	0	13	7	1	3	21	11	6	1	DIFFERENTIABLE	151		724	0	1.5	0	0	1.5	1.5	1.4	1.5	1.5	1.5	1.5
ENSP00000326381	EIF4A2	eukaryotic translation initiation factor 4A2 [Source:HGNC Symbol;Acc:3284]	12.6667	12	8.66667	0.666667	1.66667	3	2.66667	0.333333	2	3	0	4	1	3	0	3	4	2	0	1	5	8	0	12	2	15	0	19	36	3	0	2	SUPERSET	157	ENSP00000398370	407	5.7	10.1	0	13	3.4	9.6	0	9.6	12.8	6.1	0
ENSP00000286788	CCT8	chaperonin containing TCP1, subunit 8 (theta) [Source:HGNC Symbol;Acc:1623]	11.3333	10.6667	4.33333	0.666667	1.33333	3.66667	2.33333	0.666667	2	2	1	1	0	4	0	8	4	1	0	1	3	4	1	5	0	7	0	24	34	2	0	1	SUPERSET	1601	ENSP00000373811	548	7.1	3.6	5.3	1.8	0	6.4	0	15.7	8.4	1.8	0
ENSP00000371890	WDR1	WD repeat domain 1 [Source:HGNC Symbol;Acc:12754]	10.6667	7.66667	2.33333	0.666667	2	2.66667	1.66667	0.333333	2	1	0	1	2	2	0	5	4	2	0	1	3	1	0	5	4	4	0	15	28	2	0	2	SUPERSET	1249		606	5.8	2.3	0	2.6	3.1	4	0	11.9	9.7	4	0
ENSP00000241337	GSTM2	glutathione S-transferase mu 2 (muscle) [Source:HGNC Symbol;Acc:4634]	9	18	8	0.666667	1.33333	3	3	0.333333	1	4	0	1	1	3	1	7	2	2	1	0	8	14	0	3	3	7	2	43	20	3	4	0	SUPERSET	886		218	7.8	27.1	0	4.1	4.1	15.1	4.1	38.1	8.3	8.3	4.1
ENSP00000299218			8.33333	26.6667	7.33333	0.666667	2.33333	4.66667	3	0.333333	1	3	0	2	2	6	0	11	5	0	0	1	6	8	0	5	2	14	0	69	23	0	0	2	DIFFERENTIABLE	193		1230	1	3.4	0	2.4	2	6.5	0	12	5.2	0	0
ENSP00000300026	PPIB	peptidylprolyl isomerase B (cyclophilin B) [Source:HGNC Symbol;Acc:9255]	7	3.66667	2.33333	0.666667	1	2	1.33333	0.666667	1	1	1	1	1	1	1	4	2	2	0	0	2	1	1	2	1	2	1	7	20	4	0	0	DISCRETE	680		216	9.7	6	9.7	6	6	6	9.7	21.8	12	12	0
ENSP00000295688	CCT3	chaperonin containing TCP1, subunit 3 (gamma) [Source:HGNC Symbol;Acc:1616]	5.66667	6	4.33333	0.666667	0.666667	2.66667	2	0.333333	2	2	1	1	0	3	0	5	2	1	0	0	3	3	2	2	0	7	0	13	17	3	0	0	SUPERSET	1270	ENSP00000357244, ENSP00000412428	522	6.9	4.2	3.1	2.1	0	7.5	0	12.1	4.2	2.1	0
ENSP00000343040	HMGB1	high mobility group box 1 [Source:HGNC Symbol;Acc:4983]	5.33333	1.33333	1.33333	0.666667	1.66667	0.666667	0.333333	0.333333	0	1	1	1	1	0	0	1	4	0	0	0	0	4	2	1	1	0	0	3	15	0	0	0	SUPERSET	2167	ENSP00000345347, ENSP00000382417, ENSP00000384678	215	0	7	8.4	8.4	6.5	0	0	7	21.9	0	0
ENSP00000406375			5.33333	1.33333	1.33333	0.666667	1.66667	0.666667	0.333333	0.333333	0	1	1	1	1	0	0	1	4	0	0	0	0	4	2	1	1	0	0	3	15	0	0	0	SUPERSET	2167	ENSP00000411269	216	0	6.9	8.3	8.3	6.5	0	0	6.9	21.8	0	0
ENSP00000205402	DLD	dihydrolipoamide dehydrogenase [Source:HGNC Symbol;Acc:2898]	5.33333	1	0	0.666667	1.33333	1	0	0.666667	1	0	1	1	2	0	0	1	2	0	0	1	1	0	1	1	4	0	0	1	12	0	0	1	SUPERSET	673	ENSP00000387542, ENSP00000390667, ENSP00000417016	509	3.7	0	2.6	2.6	5.1	0	0	2.6	5.1	0	0
ENSP00000216392	PYGL	phosphorylase, glycogen, liver [Source:HGNC Symbol;Acc:9725]	5	91.6667	5.66667	0.666667	1.33333	11	3.66667	0.333333	10	6	1	3	1	3	0	20	3	2	0	0	50	8	2	5	2	6	0	220	13	3	0	0	DIFFERENTIABLE	691		847	17.7	9.2	1.7	4.5	1.2	3.8	0	28.5	3.3	2.4	0
ENSP00000334624	TPM1	tropomyosin 1 (alpha) [Source:HGNC Symbol;Acc:12010]	4.66667	5	5.66667	0.666667	1.66667	2.33333	2	0.666667	3	0	0	1	1	4	1	3	4	2	0	1	6	0	0	1	1	11	1	8	13	6	0	1	DIFFERENTIABLE	944		245	13.5	0	0	4.1	6.5	13.9	7.8	13.5	17.1	5.7	0
ENSP00000327336	BGN	biglycan [Source:HGNC Symbol;Acc:1044]	4.66667	4.66667	3	0.666667	1.66667	1.33333	1.66667	0.333333	2	3	0	0	2	1	1	2	2	1	1	0	6	7	0	0	6	1	2	8	7	1	1	0	SUPERSET	2049	ENSP00000359223	368	7.9	10.3	0	0	5.2	3	3	7.9	4.6	2.4	2.4
ENSP00000275603	CCT6A	chaperonin containing TCP1, subunit 6A (zeta 1) [Source:HGNC Symbol;Acc:1620]	4.66667	1.66667	2	0.666667	2.33333	1.66667	1.33333	0.333333	1	1	0	3	3	2	1	1	4	1	0	0	1	1	0	3	7	4	2	1	7	1	0	0	DIFFERENTIABLE	1137		531	3.2	2.3	0	6.4	5.6	4.1	3.8	3.2	9.2	1.7	0
ENSP00000361076	RPL7A	ribosomal protein L7a [Source:HGNC Symbol;Acc:10364]	4.66667	0.333333	0.666667	0.666667	1.33333	0.333333	0.333333	0.333333	0	0	0	0	2	0	1	1	2	1	0	0	0	0	0	0	6	0	2	1	8	2	0	0	SUPERSET	1802		266	0	0	0	0	9	0	6	6	9	6	0
ENSP00000274364	IQGAP2	IQ motif containing GTPase activating protein 2 [Source:HGNC Symbol;Acc:6111]	4	0	0	0.666667	1.66667	0	0	0.666667	0	0	1	0	0	0	1	0	5	0	0	0	0	0	1	0	0	0	1	0	12	0	0	0	DIFFERENTIABLE	107		1575	0	0	0.6	0	0	0	1.1	0	3.7	0	0
ENSP00000398427			3.66667	1.66667	0.666667	0.666667	0.333333	1	0.666667	0.666667	1	1	1	1	0	0	0	1	1	1	0	1	3	1	1	1	0	0	0	1	11	1	0	1	DIFFERENTIABLE	249		296	8.4	8.4	8.4	4.1	0	0	0	4.1	4.1	4.1	0
ENSP00000281828	FARSB	phenylalanyl-tRNA synthetase, beta subunit [Source:HGNC Symbol;Acc:17800]	3.33333	4.33333	2	0.666667	0.666667	2	0.333333	0.333333	0	0	0	1	0	1	0	5	2	0	0	1	0	0	0	1	0	6	0	12	10	0	0	2	DISCRETE	521		589	0	0	0	1.5	0	1.5	0	8.5	3.4	0	0
ENSP00000353475	CLDN7	claudin 7 [Source:HGNC Symbol;Acc:2049]	3	1	2.33333	0.666667	1	0.666667	0.666667	0.333333	1	0	1	0	1	1	0	1	1	1	1	0	2	0	2	0	5	4	0	1	2	3	2	0	EQUIVALENT	3572	ENSP00000396638	211	7.6	0	7.6	0	7.6	7.6	0	7.6	7.6	7.6	7.6
ENSP00000348562			3	0.666667	1.66667	0.666667	1.66667	0.666667	1	0.666667	2	1	0	0	1	1	2	0	4	1	0	0	2	1	0	0	2	3	2	0	7	1	0	0	SUPERSET	1236	ENSP00000378720, ENSP00000378725, ENSP00000388807	1357	2.2	1.3	0	0	1	1	2.2	0	3.5	1	0
ENSP00000265056	MCM2	minichromosome maintenance complex component 2 [Source:HGNC Symbol;Acc:6944]	3	0.333333	1	0.666667	1	0.333333	0.666667	0.333333	0	0	0	0	1	1	1	1	1	1	1	0	0	0	0	0	1	2	2	1	3	1	5	0	SUPERSET	1384		904	0	0	0	0	1.4	1.4	1.4	1.4	1.4	1.4	1.4
ENSP00000225282	NSF	N-ethylmaleimide-sensitive factor [Source:HGNC Symbol;Acc:8016]	3	8	0.666667	0.666667	1.66667	3	0.333333	0.333333	1	1	0	2	0	0	0	6	5	0	0	1	1	2	0	2	0	0	0	21	9	0	0	2	SUPERSET	497	ENSP00000381293	743	2	1.3	0	3	0	0	0	8.9	7.8	0	0
ENSP00000387654	PCYOX1	prenylcysteine oxidase 1 [Source:HGNC Symbol;Acc:20588]	2.66667	7.66667	1.33333	0.666667	1.66667	1.33333	1	0.666667	0	2	0	0	0	1	2	4	5	0	0	0	0	3	0	0	0	1	2	23	8	0	0	0	DIFFERENTIABLE	1304		505	0	5.7	0	0	0	3.2	5.5	8.3	12.7	0	0
ENSP00000229268	USP5	ubiquitin specific peptidase 5 (isopeptidase T) [Source:HGNC Symbol;Acc:12628]	2.66667	4	1.33333	0.666667	1	2	1	0.333333	2	1	0	0	0	1	0	4	2	1	1	1	4	1	0	0	0	2	0	8	6	1	2	2	EQUIVALENT	516	ENSP00000373883	858	5	1.3	0	0	0	1.3	0	6.9	2.2	1.3	1.4
ENSP00000340391	FERMT2	fermitin family member 2 [Source:HGNC Symbol;Acc:15767]	2.33333	2	0.333333	0.666667	1	1.66667	0.333333	0.333333	1	0	0	2	1	1	1	2	2	0	0	0	1	0	0	3	1	1	2	2	6	0	0	0	SUPERSET	700	ENSP00000342858, ENSP00000378993	680	2.4	0	0	4.6	1.6	2.4	2.4	4.6	4.6	0	0
ENSP00000327054	LMNB2	lamin B2 [Source:HGNC Symbol;Acc:6638]	2.33333	1	0.333333	0.666667	1.66667	0.333333	0.333333	0.666667	0	0	1	0	3	1	1	1	2	0	0	0	0	0	1	0	4	1	1	3	3	0	0	0	DIFFERENTIABLE	257		600	0	0	2.8	0	4.8	2.2	2.8	1.7	4	0	0
ENSP00000354826	CALD1	caldesmon 1 [Source:HGNC Symbol;Acc:1441]	2	0.666667	2.33333	0.666667	1.33333	0.666667	2	0.666667	0	1	0	1	1	4	2	1	3	1	0	0	0	2	0	1	1	4	2	1	5	1	0	0	DIFFERENTIABLE	2190		793	0	2	0	1.4	1.6	6.6	4	2	4	2	0
ENSP00000376826	CALD1	caldesmon 1 [Source:HGNC Symbol;Acc:1441]	2	0.666667	2.33333	0.666667	1.33333	0.666667	2	0.666667	0	1	0	1	1	4	2	1	3	1	0	0	0	2	0	1	1	4	2	1	5	1	0	0	SUPERSET	2190	ENSP00000393621, ENSP00000419673	558	0	2.9	0	2	2.3	9.3	5.7	2.9	5.7	2.9	0
ENSP00000350710			2	0.666667	0.666667	0.666667	1	0.666667	0.333333	0.666667	1	1	2	0	2	0	0	1	0	0	1	0	1	2	2	0	4	0	0	1	0	0	2	0	SUPERSET	1030	ENSP00000384880	324	5.6	5.6	14.2	0	7.4	0	0	3.4	0	0	2.8
ENSP00000262948	MAP2K2	mitogen-activated protein kinase kinase 2 [Source:HGNC Symbol;Acc:6842]	2	2.66667	0.333333	0.666667	0.666667	1	0.333333	0.333333	1	0	0	0	1	0	0	2	1	1	0	1	4	0	0	0	1	0	0	4	5	1	0	2	DIFFERENTIABLE	2639		400	5.5	0	0	0	2.8	0	0	8.2	2.8	2.8	0
ENSP00000302486	MAP2K1	mitogen-activated protein kinase kinase 1 [Source:HGNC Symbol;Acc:6840]	1.66667	2.33333	0	0.666667	0.666667	1	0	0.333333	1	0	0	1	1	0	0	1	1	0	0	1	4	0	0	2	1	0	0	1	4	0	0	2	DIFFERENTIABLE	2639		393	5.6	0	0	3.1	3.1	0	0	5.6	3.1	0	0
ENSP00000216455	PSMA3	proteasome (prosome, macropain) subunit, alpha type, 3 [Source:HGNC Symbol;Acc:9532]	1.33333	2.33333	2	0.666667	0.333333	1.33333	1	0.333333	2	1	1	0	0	2	0	2	0	0	1	0	2	1	2	0	0	5	0	5	0	0	4	0	EQUIVALENT	1146	ENSP00000390491	255	7.8	7.8	7.8	0	0	12.9	0	13.3	0	0	4.7
ENSP00000226209	MYH3	myosin, heavy chain 3, skeletal muscle, embryonic [Source:HGNC Symbol;Acc:7573]	1.33333	0	1.66667	0.666667	1.33333	0	1.66667	0.666667	0	1	0	0	1	3	1	0	3	1	0	1	0	1	0	0	1	3	1	0	3	1	0	1	DIFFERENTIABLE	63		1940	0	1	0	0	0.5	1.9	0.6	0	2	0.7	0
Random_13695			1.33333	1.33333	1.33333	0.666667	0.333333	1	0.666667	0.666667	1	1	0	1	1	1	1	1	0	0	0	1	1	1	0	2	4	3	1	1	0	0	0	1	EQUIVALENT	2677	Random_13696	627	4.1	4.1	0	4.1	4.1	4.1	4.1	4.1	0	0	0
ENSP00000205061	GLG1	golgi glycoprotein 1 [Source:HGNC Symbol;Acc:4316]	1.33333	0.666667	0	0.666667	0.333333	0.333333	0	0.333333	0	0	0	0	0	0	1	1	1	0	0	0	0	0	0	0	0	0	2	2	4	0	0	0	EQUIVALENT	2869	ENSP00000405984, ENSP00000406946	1203	0	0	0	0	0	0	1.1	1.1	0.9	0	0
ENSP00000269195	GALNT1	UDP-N-acetyl-alpha-D-galactosamine:polypeptide N-acetylgalactosaminyltransferase 1 (GalNAc-T1) [Source:HGNC Symbol;Acc:4123]	1	0.333333	2.66667	0.666667	0.666667	0.333333	1	0.666667	1	1	0	0	0	1	1	0	1	1	1	1	1	1	0	0	0	3	1	0	2	4	1	1	DISCRETE	2998		559	2.5	2.5	0	0	0	2.5	1.6	0	2.5	2	2.5
ENSP00000297268	COL1A2	collagen, type I, alpha 2 [Source:HGNC Symbol;Acc:2198]	1	3.33333	1.66667	0.666667	0.333333	1	1.33333	0.333333	1	1	0	0	0	1	0	2	1	2	0	1	4	1	0	0	0	1	0	6	3	3	0	2	DIFFERENTIABLE	38		1366	1.6	1.2	0	0	0	0.9	0	4.2	2.4	3.7	0
ENSP00000285968	NUP205	nucleoporin 205kDa [Source:HGNC Symbol;Acc:18658]	1	0.666667	1	0.666667	0.333333	0.666667	1	0.666667	1	1	0	0	0	1	1	1	1	1	0	1	1	1	0	0	0	1	1	1	3	1	0	1	DIFFERENTIABLE	1426		2012	0.7	0.5	0	0	0	0.7	0.5	0.5	0.5	0.5	0
ENSP00000223061	PCOLCE	procollagen C-endopeptidase enhancer [Source:HGNC Symbol;Acc:8738]	1	0	1	0.666667	0.333333	0	0.333333	0.666667	0	0	0	0	0	0	1	0	1	1	0	1	0	0	0	0	0	0	1	0	3	3	0	1	DIFFERENTIABLE	3351		449	0	0	0	0	0	0	2.2	0	3.6	3.6	0
ENSP00000316454	PACS1	phosphofurin acidic cluster sorting protein 1 [Source:HGNC Symbol;Acc:30032]	1	0	1	0.666667	0.333333	0	1	0.333333	0	1	1	0	0	1	0	0	0	1	1	0	0	1	2	0	0	1	0	0	0	1	3	0	DISCRETE	1202		963	0	2.2	1.8	0	0	1.8	0	0	0	1.5	1.8
ENSP00000393151	HNRNPU	heterogeneous nuclear ribonucleoprotein U (scaffold attachment factor A) [Source:HGNC Symbol;Acc:5048]	1	4	0.333333	0.666667	0.333333	1.33333	0.333333	0.333333	1	1	1	0	1	0	0	3	0	0	0	0	2	1	2	0	3	0	0	10	0	0	0	0	SUPERSET	275	ENSP00000416455	806	1.6	1.6	1.4	0	1.2	0	0	5.7	0	0	0
ENSP00000216330	FKBP3	FK506 binding protein 3, 25kDa [Source:HGNC Symbol;Acc:3719]	1	1	0.333333	0.666667	0.666667	0.666667	0.333333	0.666667	1	0	0	0	0	1	2	1	2	0	0	0	1	0	0	0	0	1	2	2	3	0	0	0	EQUIVALENT	2096	ENSP00000379374	224	6.2	0	0	0	0	6.2	14.7	4.9	11.2	0	0
ENSP00000313438	MACF1	microtubule-actin crosslinking factor 1 [Source:HGNC Symbol;Acc:13664]	1	3	0	0.666667	0.666667	2	0	0.666667	1	0	0	0	1	0	1	5	1	0	0	1	1	0	0	0	1	0	1	8	2	0	0	1	SUPERSET	70	ENSP00000354573	5373	0.3	0	0	0	0.3	0	0.3	1.3	0.3	0	0
ENSP00000339729	FSCN1	fascin homolog 1, actin-bundling protein (Strongylocentrotus purpuratus) [Source:HGNC Symbol;Acc:11148]	0.666667	9.33333	2.33333	0.666667	0.333333	2	1.33333	0.666667	2	3	0	0	0	0	1	4	1	1	0	1	3	5	0	0	0	0	1	25	2	2	0	1	SUPERSET	1369	ENSP00000371798	499	4.2	11.2	0	0	0	0	3.6	11	2	2	0
ENSP00000300738	RRM1	ribonucleotide reductase M1 [Source:HGNC Symbol;Acc:10451]	0.666667	0	1.33333	0.666667	0.333333	0	0.666667	0.333333	0	0	0	0	0	1	1	0	1	1	0	0	0	0	0	0	0	3	2	0	2	1	0	0	DIFFERENTIABLE	1121		792	0	0	0	0	0	2.7	2	0	2	2	0
ENSP00000387227	IMMT	inner membrane protein, mitochondrial [Source:HGNC Symbol;Acc:6047]	0.666667	0.666667	1	0.666667	0.666667	0.333333	0.666667	0.333333	0	2	0	0	1	0	1	1	1	0	0	0	0	3	0	0	1	0	2	2	1	0	0	0	SUPERSET	947	ENSP00000387262, ENSP00000396899, ENSP00000407788	711	0	3.7	0	0	2.4	0	0.1	2.1	2.4	0	0
ENSP00000264663	NNT	nicotinamide nucleotide transhydrogenase [Source:HGNC Symbol;Acc:7863]	0.666667	0.666667	0.333333	0.666667	0.333333	0.333333	0.333333	0.333333	0	0	0	0	0	0	1	1	1	1	0	0	0	0	0	0	0	0	2	2	2	1	0	0	SUPERSET	2474	ENSP00000343873	1086	0	0	0	0	0	0	1	1.8	0.9	1	0
ENSP00000320319	CAST	calpastatin [Source:HGNC Symbol;Acc:1515]	0.666667	0	0.333333	0.666667	0.666667	0	0.333333	0.666667	0	0	1	0	0	1	1	0	2	0	0	0	0	0	1	0	0	1	1	0	2	0	0	0	SUPERSET	2729	ENSP00000343421, ENSP00000396558	756	0	0	1.5	0	0	0.9	1.5	0	3.2	0	0
ENSP00000352400	NUP214	nucleoporin 214kDa [Source:HGNC Symbol;Acc:8064]	0.666667	0	0	0.666667	0.333333	0	0	0.666667	0	0	1	0	0	0	1	0	1	0	0	0	0	0	1	0	0	0	1	0	2	0	0	0	EQUIVALENT	2318	ENSP00000396576, ENSP00000405014, ENSP00000416934	2090	0	0	0.7	0	0	0	0.7	0	0.8	0	0
ENSP00000305918	BRD3	bromodomain containing 3 [Source:HGNC Symbol;Acc:1104]	0.333333	0	1.66667	0.666667	0.333333	0	1	0.666667	0	1	1	0	0	1	1	0	0	1	1	0	0	1	1	0	0	1	1	0	0	3	1	0	EQUIVALENT	4221	ENSP00000350557, ENSP00000360900	726	0	0.8	0.8	0	0	0.8	0.8	0	0	0.8	0.8
ENSP00000337168	EPB41L1	erythrocyte membrane protein band 4.1-like 1 [Source:HGNC Symbol;Acc:3378]	0.333333	1.33333	1.33333	0.666667	0.333333	0.666667	0.666667	0.666667	0	0	0	0	0	2	1	2	1	0	0	1	0	0	0	0	0	4	1	4	1	0	0	1	SUPERSET	209	ENSP00000363052, ENSP00000363057, ENSP00000386024	881	0	0	0	0	0	3.5	1.8	3.5	1.7	0	0
Random_37783			0.333333	0.333333	1.33333	0.666667	0.333333	0.333333	0.666667	0.333333	0	1	1	0	0	1	0	1	1	0	0	0	0	2	2	0	0	2	0	1	1	0	0	0	DIFFERENTIABLE	367		1067	0	0.6	0.6	0	0	0.6	0	0.6	0.6	0	0
ENSP00000344314	OFD1	oral-facial-digital syndrome 1 [Source:HGNC Symbol;Acc:2567]	0.333333	0	1.33333	0.666667	0.333333	0	1	0.333333	0	1	1	0	1	2	0	0	0	0	0	0	0	2	2	0	1	2	0	0	0	0	0	0	EQUIVALENT	3051	ENSP00000369923, ENSP00000369941	1012	0	1.5	1.5	0	1.5	2.1	0	0	0	0	0
ENSP00000236147	SELL	selectin L [Source:HGNC Symbol;Acc:10720]	0.333333	0.666667	1	0.666667	0.333333	0.666667	1	0.666667	1	1	1	0	0	1	0	1	1	1	0	1	1	1	1	0	0	1	0	1	1	1	0	1	DIFFERENTIABLE	1948		385	2.1	4.7	2.1	0	0	4.7	0	4.7	4.7	4.7	0
ENSP00000241502	FYTTD1	forty-two-three domain containing 1 [Source:HGNC Symbol;Acc:25407]	0.333333	0.333333	1	0.666667	0.333333	0.333333	0.333333	0.666667	0	0	0	0	0	0	2	1	1	1	0	0	0	0	0	0	0	0	2	1	1	3	0	0	SUPERSET	2130	ENSP00000400191	318	0	0	0	0	0	0	8.8	5.3	5.3	5.3	0
ENSP00000374849	IGLV2-11	immunoglobulin lambda variable 2-11 [Source:HGNC Symbol;Acc:5887]	0.333333	0.333333	1	0.666667	0.333333	0.333333	0.666667	0.666667	1	1	1	0	0	0	1	0	1	1	0	0	1	2	1	0	0	0	1	0	1	1	0	0	DIFFERENTIABLE	3526		119	10.9	10.9	10.9	0	0	0	10.9	0	6.7	6.7	0
ENSP00000263366			0.333333	5	0.666667	0.666667	0.333333	1	0.666667	0.333333	1	0	0	0	0	2	0	2	0	0	1	1	2	0	0	0	0	2	0	13	0	0	1	2	EQUIVALENT	205	ENSP00000342095, ENSP00000348718, ENSP00000377012, ENSP00000377015, ENSP00000396321, ENSP00000396767	610	2	0	0	0	0	4.4	0	5.2	0	0	2.5
ENSP00000357448	PBXIP1	pre-B-cell leukemia homeobox interacting protein 1 [Source:HGNC Symbol;Acc:21199]	0.333333	1.66667	0.666667	0.666667	0.333333	1.33333	0.333333	0.333333	1	0	0	1	0	0	1	2	1	1	0	0	1	0	0	1	0	0	2	3	1	2	0	0	SUPERSET	2932	ENSP00000357450	731	2.2	0	0	1.4	0	0	2.1	3.4	1.4	1.4	0
ENSP00000216200	PVALB	parvalbumin [Source:HGNC Symbol;Acc:9704]	0.333333	3	0.333333	0.666667	0.333333	1.33333	0.333333	0.333333	1	0	0	1	0	0	0	2	1	1	0	1	1	0	0	4	0	0	0	4	1	1	0	2	EQUIVALENT	4292	ENSP00000400247, ENSP00000406977	110	7.3	0	0	11.8	0	0	0	19.1	11.8	11.8	0
ENSP00000356520	DHX9	DEAH (Asp-Glu-Ala-His) box helicase 9 [Source:HGNC Symbol;Acc:2750]	0.333333	2.66667	0.333333	0.666667	0.333333	1.33333	0.333333	0.666667	1	1	0	0	0	0	1	3	1	0	0	1	1	1	0	0	0	0	1	7	1	0	0	1	DISCRETE	545		1270	0.6	0.6	0	0	0	0	0.6	3.2	0.6	0	0
ENSP00000378366	FLOT2	flotillin 2 [Source:HGNC Symbol;Acc:3758]	0.333333	0	0.333333	0.666667	0.333333	0	0.333333	0.666667	0	0	1	0	1	1	1	0	0	0	0	0	0	0	1	0	1	1	1	0	0	0	0	0	SUPERSET	96	ENSP00000378368	483	0	0	2.7	0	2.3	2.7	2.7	0	0	0	0
ENSP00000323889	TRIM25	tripartite motif containing 25 [Source:HGNC Symbol;Acc:12932]	0.333333	2.66667	0	0.666667	0.333333	1.66667	0	0.666667	1	0	1	0	0	0	1	4	1	0	0	0	2	0	1	0	0	0	1	6	1	0	0	0	DISCRETE	1314		630	1.4	0	2.1	0	0	0	2.1	8.6	1.4	0	0
ENSP00000225430	RPL19	ribosomal protein L19 [Source:HGNC Symbol;Acc:10312]	0.333333	2.33333	0	0.666667	0.333333	0.333333	0	0.666667	1	0	1	0	0	0	1	0	1	0	0	0	7	0	1	0	0	0	1	0	1	0	0	0	DISCRETE	239		196	8.7	0	8.7	0	0	0	7.7	0	8.7	0	0
ENSP00000289893	MACF1	microtubule-actin crosslinking factor 1 [Source:HGNC Symbol;Acc:13664]	0.333333	2	0	0.666667	0.333333	1.33333	0	0.666667	1	0	0	0	1	0	1	3	0	0	0	1	1	0	0	0	1	0	1	5	0	0	0	1	DIFFERENTIABLE	70		5938	0.3	0	0	0	0.3	0	0.3	0.7	0	0	0
ENSP00000243896	SLC35C2	solute carrier family 35 (GDP-fucose transporter), member C2 [Source:HGNC Symbol;Acc:17117]	0.333333	1.66667	0	0.666667	0.333333	0.333333	0	0.333333	1	0	1	0	1	0	0	0	0	0	0	0	5	0	2	0	1	0	0	0	0	0	0	0	EQUIVALENT	3934	ENSP00000318960, ENSP00000361299, ENSP00000361301, ENSP00000361303, ENSP00000361304	365	3.6	0	3.6	0	1.6	0	0	0	0	0	0
ENSP00000331699	EWSR1	EWS RNA-binding protein 1 [Source:HGNC Symbol;Acc:3508]	0.333333	1	0	0.666667	0.333333	1	0	0.666667	1	0	1	0	0	0	1	2	1	0	0	0	1	0	1	0	0	0	1	2	1	0	0	0	SUPERSET	438	ENSP00000381031, ENSP00000385726, ENSP00000400142	600	1	0	1.3	0	0	0	1	2.3	2.5	0	0
ENSP00000278505	ENDOD1	endonuclease domain containing 1 [Source:HGNC Symbol;Acc:29129]	0.333333	0.333333	0	0.666667	0.333333	0.333333	0	0.333333	1	0	0	0	0	0	1	0	1	0	0	0	1	0	0	0	0	0	2	0	1	0	0	0	DISCRETE	1361		500	2.6	0	0	0	0	0	3.8	0	2.6	0	0
ENSP00000260665	LRPPRC	leucine-rich pentatricopeptide repeat containing [Source:HGNC Symbol;Acc:15714]	0.333333	0	0	0.666667	0.333333	0	0	0.666667	0	0	0	0	0	0	2	0	1	0	0	0	0	0	0	0	0	0	2	0	1	0	0	0	DIFFERENTIABLE	1022		1394	0	0	0	0	0	0	2	0	0.7	0	0
ENSP00000262947	C19orf10	chromosome 19 open reading frame 10 [Source:HGNC Symbol;Acc:16948]	0.333333	0	0	0.666667	0.333333	0	0	0.333333	0	0	0	0	0	0	1	0	1	0	0	0	0	0	0	0	0	0	2	0	1	0	0	0	DISCRETE	2638		173	0	0	0	0	0	0	5.2	0	8.7	0	0
ENSP00000265136	COBL	cordon-bleu WH2 repeat protein [Source:HGNC Symbol;Acc:22199]	0.333333	0	0	0.666667	0.333333	0	0	0.666667	0	0	0	0	0	0	0	0	0	0	1	2	0	0	0	0	0	0	0	0	0	0	1	2	SUPERSET	171	ENSP00000378912, ENSP00000401204, ENSP00000408189	1261	0	0	0	0	0	0	0	0	0	0	1.4
ENSP00000321221	SH2B1	SH2B adaptor protein 1 [Source:HGNC Symbol;Acc:30417]	0.333333	0	0	0.666667	0.333333	0	0	0.666667	0	0	1	0	1	0	1	0	0	0	0	0	0	0	1	0	1	0	1	0	0	0	0	0	EQUIVALENT	609	ENSP00000337163, ENSP00000352232, ENSP00000378903	683	0	0	0.9	0	0.9	0	0.9	0	0	0	0
ENSP00000356515	UTRN	utrophin [Source:HGNC Symbol;Acc:12635]	0.333333	0	0	0.666667	0.333333	0	0	0.666667	0	0	1	0	0	0	1	0	1	0	0	0	0	0	1	0	0	0	1	0	1	0	0	0	DIFFERENTIABLE	863		3433	0	0	0.3	0	0	0	0.3	0	0.3	0	0
ENSP00000363018	RPL10A	ribosomal protein L10a [Source:HGNC Symbol;Acc:10299]	0.333333	0	0	0.666667	0.333333	0	0	0.666667	0	0	1	0	0	0	1	0	1	0	0	0	0	0	1	0	0	0	1	0	1	0	0	0	DIFFERENTIABLE	313		217	0	0	6.5	0	0	0	6.5	0	6	0	0
ENSP00000233242	APOB	apolipoprotein B [Source:HGNC Symbol;Acc:603]	0	5.66667	4.33333	0.666667	0	3	3	0.666667	5	3	1	1	0	3	0	3	0	3	0	1	11	4	1	1	0	6	0	5	0	3	0	1	DIFFERENTIABLE	137		4563	1.8	0.7	0.2	0.2	0	0.7	0	0.9	0	0.9	0
ENSP00000365035			0	13	4	0.666667	0	0.666667	0.666667	0.333333	1	1	0	0	0	1	1	1	0	0	0	0	5	7	0	0	0	5	2	34	0	0	0	0	SUPERSET	3011		228	3.5	3.5	0	0	0	3.5	3.5	3.5	0	0	0
ENSP00000233813	IGFBP5	insulin-like growth factor binding protein 5 [Source:HGNC Symbol;Acc:5474]	0	1	2.66667	0.666667	0	0.666667	1	0.666667	1	1	0	0	0	0	0	1	0	2	0	2	1	1	0	0	0	0	0	2	0	7	0	2	EQUIVALENT	980	ENSP00000413474	272	4.8	4.8	0	0	0	0	0	6.6	0	11.4	0
ENSP00000420361	IGKV1-6	immunoglobulin kappa variable 1-6 [Source:HGNC Symbol;Acc:5742]	0	0	2.33333	0.666667	0	0	0.666667	0.333333	0	1	0	0	0	1	1	0	0	0	0	0	0	6	0	0	0	1	2	0	0	0	0	0	DIFFERENTIABLE	105		117	0	15.4	0	0	0	15.4	13.7	0	0	0	0
ENSP00000172229	NGFR	nerve growth factor receptor [Source:HGNC Symbol;Acc:7809]	0	4	1.33333	0.666667	0	1	0.666667	0.333333	0	0	0	0	0	0	0	3	0	2	0	1	0	0	0	0	0	0	0	12	0	4	0	2	EQUIVALENT	2373	ENSP00000421731	427	0	0	0	0	0	0	0	8.4	0	5.9	0
ENSP00000357218	APOA1BP	apolipoprotein A-I binding protein [Source:HGNC Symbol;Acc:18453]	0	3.66667	1.33333	0.666667	0	0.666667	0.333333	0.333333	0	0	0	0	0	1	1	2	0	0	0	0	0	0	0	0	0	4	2	11	0	0	0	0	SUPERSET	3379	ENSP00000394419	288	0	0	0	0	0	4.2	4.2	10.8	0	0	0
Random_5743			0	1.33333	1.33333	0.666667	0	1	1	0.666667	1	1	1	1	0	1	0	1	0	1	0	1	1	1	1	1	0	1	0	2	0	2	0	1	DISCRETE	3632		291	2.1	2.1	2.1	2.1	0	2.1	0	2.1	0	2.1	0
ENSP00000261833	CIT	citron (rho-interacting, serine/threonine kinase 21) [Source:HGNC Symbol;Acc:1985]	0	1	1.33333	0.666667	0	0.666667	0.666667	0.333333	1	2	0	0	0	0	0	1	0	0	0	1	2	4	0	0	0	0	0	1	0	0	0	2	SUPERSET	4238	ENSP00000376306	2027	0.9	1.2	0	0	0	0	0	0.9	0	0	0
Random_28150			0	1	1.33333	0.666667	0	0.666667	0.666667	0.333333	1	1	1	1	0	0	0	0	0	1	0	0	1	1	2	2	0	0	0	0	0	3	0	0	DISCRETE	1637		635	0.9	0.9	0.9	0.9	0	0	0	0	0	0.9	0
ENSP00000397377	KIAA1324L	KIAA1324-like [Source:HGNC Symbol;Acc:21945]	0	0	1.33333	0.666667	0	0	0.666667	0.666667	0	2	1	0	0	0	0	0	0	0	0	1	0	4	1	0	0	0	0	0	0	0	0	1	EQUIVALENT	4274	ENSP00000402390, ENSP00000406961, ENSP00000413445	958	0	4.3	1.9	0	0	0	0	0	0	0	0
ENSP00000356632	ABRACL	ABRA C-terminal like [Source:HGNC Symbol;Acc:21230]	0	9.66667	1	0.666667	0	1.33333	0.666667	0.333333	2	2	1	0	0	0	0	2	0	0	0	0	21	3	2	0	0	0	0	8	0	0	0	0	DISCRETE	964		81	35.8	35.8	16	0	0	0	0	35.8	0	0	0
ENSP00000264033	CBL	Cbl proto-oncogene, E3 ubiquitin protein ligase [Source:HGNC Symbol;Acc:1541]	0	1.66667	1	0.666667	0	1	0.666667	0.666667	1	1	0	1	0	1	2	1	0	0	0	0	3	2	0	1	0	1	2	1	0	0	0	0	DISCRETE	3974		906	2.5	2.6	0	2.6	0	2.6	2.6	2.6	0	0	0
ENSP00000349588	ANK2	ankyrin 2, neuronal [Source:HGNC Symbol;Acc:493]	0	1.33333	1	0.666667	0	1	0.666667	0.333333	0	0	0	0	0	2	1	3	0	0	0	0	0	0	0	0	0	3	2	4	0	0	0	0	SUPERSET	340		3957	0	0	0	0	0	0.8	0.2	0.8	0	0	0
ENSP00000245932	VASP	vasodilator-stimulated phosphoprotein [Source:HGNC Symbol;Acc:12652]	0	0	1	0.666667	0	0	0.666667	0.666667	0	0	1	0	0	2	0	0	0	0	0	1	0	0	1	0	0	3	0	0	0	0	0	1	DISCRETE	705		380	0	0	3.4	0	0	6.1	0	0	0	0	0
ENSP00000296028	PPBP	pro-platelet basic protein (chemokine (C-X-C motif) ligand 7) [Source:HGNC Symbol;Acc:9240]	0	0	1	0.666667	0	0	0.333333	0.333333	0	0	0	0	0	0	0	0	0	1	0	1	0	0	0	0	0	0	0	0	0	3	0	2	DISCRETE	2011		128	0	0	0	0	0	0	0	0	0	7.8	0
ENSP00000339007	GRB2	growth factor receptor-bound protein 2 [Source:HGNC Symbol;Acc:4566]	0	3	0.666667	0.666667	0	1	0.666667	0.666667	1	0	0	0	0	1	1	2	0	1	0	1	3	0	0	0	0	1	1	6	0	1	0	1	SUPERSET	1337	ENSP00000376345, ENSP00000376347	217	5.5	0	0	0	0	5.5	5.5	11.1	0	5.5	0
ENSP00000264832	ICAM1	intercellular adhesion molecule 1 [Source:HGNC Symbol;Acc:5344]	0	1.66667	0.666667	0.666667	0	1	0.333333	0.666667	0	1	0	0	0	0	1	3	0	0	0	1	0	2	0	0	0	0	1	5	0	0	0	1	DIFFERENTIABLE	1250		532	0	1.9	0	0	0	0	1.9	8.1	0	0	0
ENSP00000269143	AFG3L2	AFG3 ATPase family member 3-like 2 (S. cerevisiae) [Source:HGNC Symbol;Acc:315]	0	1.66667	0.666667	0.666667	0	1	0.333333	0.333333	1	0	0	0	0	1	1	2	0	0	0	0	1	0	0	0	0	2	2	4	0	0	0	0	DIFFERENTIABLE	340		797	0.9	0	0	0	0	1	1	1.9	0	0	0
ENSP00000392680			0	0.666667	0.666667	0.666667	0	0.666667	0.333333	0.666667	1	0	1	1	0	1	1	0	0	0	0	0	1	0	1	1	0	2	1	0	0	0	0	0	DIFFERENTIABLE	2086		958	1.5	0	1.8	1.6	0	1.6	1.5	0	0	0	0
ENSP00000220166	CTSH	cathepsin H [Source:HGNC Symbol;Acc:2535]	0	0	0.666667	0.666667	0	0	0.333333	0.333333	0	0	0	0	0	0	1	0	0	1	0	0	0	0	0	0	0	0	2	0	0	2	0	0	EQUIVALENT	2708	ENSP00000378240, ENSP00000390702	335	0	0	0	0	0	0	4.8	0	0	3.9	0
ENSP00000248933	SEZ6L	seizure related 6 homolog (mouse)-like [Source:HGNC Symbol;Acc:10763]	0	0	0.666667	0.666667	0	0	0.333333	0.666667	0	0	0	0	0	0	1	0	0	1	0	1	0	0	0	0	0	0	1	0	0	2	0	1	EQUIVALENT	359	ENSP00000342661, ENSP00000381245, ENSP00000384733, ENSP00000384772, ENSP00000384838, ENSP00000404225	1024	0	0	0	0	0	0	1.1	0	0	1.5	0
ENSP00000349437	IGF2R	insulin-like growth factor 2 receptor [Source:HGNC Symbol;Acc:5467]	0	0	0.666667	0.666667	0	0	0.666667	0.333333	0	0	0	0	0	2	1	0	0	0	0	0	0	0	0	0	0	2	2	0	0	0	0	0	EQUIVALENT	1657	ENSP00000386019	2491	0	0	0	0	0	1	0.4	0	0	0	0
ENSP00000374274	SSC5D	scavenger receptor cysteine rich domain containing (5 domains) [Source:HGNC Symbol;Acc:26641]	0	0	0.666667	0.666667	0	0	0.333333	0.333333	0	0	0	0	0	0	0	0	0	1	0	1	0	0	0	0	0	0	0	0	0	2	0	2	DISCRETE	3126		1573	0	0	0	0	0	0	0	0	0	1.2	0
ENSP00000195649	SNAP91	synaptosomal-associated protein, 91kDa [Source:HGNC Symbol;Acc:14986]	0	4.66667	0.333333	0.666667	0	0.666667	0.333333	0.333333	1	0	0	0	0	1	0	1	0	0	0	1	2	0	0	0	0	1	0	12	0	0	0	2	SUPERSET	205	ENSP00000400459	907	1.3	0	0	0	0	1.3	0	1.3	0	0	0
ENSP00000344259	UBE2L3	ubiquitin-conjugating enzyme E2L 3 [Source:HGNC Symbol;Acc:12488]	0	4.66667	0.333333	0.666667	0	1.33333	0.333333	0.666667	2	0	1	0	0	1	1	2	0	0	0	0	7	0	1	0	0	1	1	7	0	0	0	0	SUPERSET	3178	ENSP00000400906	154	24	0	14.3	0	0	9.7	14.3	24	0	0	0
ENSP00000216479	AHSA1	AHA1, activator of heat shock 90kDa protein ATPase homolog 1 (yeast) [Source:HGNC Symbol;Acc:1189]	0	2.33333	0.333333	0.666667	0	1	0.333333	0.666667	1	1	1	0	0	0	0	2	0	0	0	1	1	1	1	0	0	0	0	6	0	0	0	1	DISCRETE	2531		338	6.5	6.5	6.5	0	0	0	0	8.6	0	0	0
ENSP00000347041	FMOD	fibromodulin [Source:HGNC Symbol;Acc:3774]	0	2.33333	0.333333	0.666667	0	0.333333	0.333333	0.333333	0	1	0	0	0	0	1	1	0	0	0	0	0	1	0	0	0	0	2	7	0	0	0	0	DIFFERENTIABLE	1404		376	0	4.5	0	0	0	0	4.5	4.5	0	0	0
ENSP00000260147			0	2	0.333333	0.666667	0	0.666667	0.333333	0.666667	1	0	1	0	0	1	1	1	0	0	0	0	5	0	1	0	0	1	1	1	0	0	0	0	EQUIVALENT	3072	ENSP00000406229	4591	0.4	0	0.4	0	0	0.4	0.4	0.4	0	0	0
Random_1085			0	1	0.333333	0.666667	0	0.333333	0.333333	0.333333	0	1	0	0	0	0	1	1	0	0	0	0	0	1	0	0	0	0	2	3	0	0	0	0	EQUIVALENT	2874	Random_1087, Random_1088, Random_1089	1339	0	0.4	0	0	0	0	0.8	0.8	0	0	0
ENSP00000256103	PMP2	peripheral myelin protein 2 [Source:HGNC Symbol;Acc:9117]	0	0.666667	0.333333	0.666667	0	0.333333	0.333333	0.333333	1	1	0	0	0	0	1	0	0	0	0	0	2	1	0	0	0	0	2	0	0	0	0	0	DIFFERENTIABLE	3970		132	9.1	9.1	0	0	0	0	9.1	0	0	0	0
ENSP00000264790	MMRN1	multimerin 1 [Source:HGNC Symbol;Acc:7178]	0	0.666667	0.333333	0.666667	0	0.666667	0.333333	0.666667	1	1	2	0	0	0	0	1	0	0	0	0	1	1	2	0	0	0	0	1	0	0	0	0	SUPERSET	1495	ENSP00000378431	1228	1.4	0.6	2	0	0	0	0	1.4	0	0	0
Random_72584			0	0.666667	0.333333	0.666667	0	0.666667	0.333333	0.666667	1	0	0	0	0	1	2	1	0	0	0	0	1	0	0	0	0	1	2	1	0	0	0	0	EQUIVALENT	4138	Random_72586	748	0.8	0	0	0	0	0.8	1.6	0.8	0	0	0
ENSP00000282397	FLT1	fms-related tyrosine kinase 1 [Source:HGNC Symbol;Acc:3763]	0	0.333333	0.333333	0.666667	0	0.333333	0.333333	0.333333	0	0	0	0	0	0	1	1	0	1	0	0	0	0	0	0	0	0	2	1	0	1	0	0	DIFFERENTIABLE	1497		1338	0	0	0	0	0	0	0.6	0.6	0	0.6	0
ENSP00000155840	KCNQ1	potassium voltage-gated channel, KQT-like subfamily, member 1 [Source:HGNC Symbol;Acc:6294]	0	0	0.333333	0.666667	0	0	0.333333	0.333333	0	0	0	0	0	1	0	0	0	0	0	1	0	0	0	0	0	1	0	0	0	0	0	2	EQUIVALENT	3709	ENSP00000334497	676	0	0	0	0	0	0.9	0	0	0	0	0
ENSP00000229416	GCLC	glutamate-cysteine ligase, catalytic subunit [Source:HGNC Symbol;Acc:4311]	0	0	0.333333	0.666667	0	0	0.333333	0.666667	0	1	1	0	0	0	1	0	0	0	0	0	0	1	1	0	0	0	1	0	0	0	0	0	DIFFERENTIABLE	188		637	0	2	2	0	0	0	2	0	0	0	0
ENSP00000329376	CNOT10	CCR4-NOT transcription complex, subunit 10 [Source:HGNC Symbol;Acc:23817]	0	0	0.333333	0.666667	0	0	0.333333	0.333333	0	1	0	0	0	0	0	0	0	0	0	1	0	1	0	0	0	0	0	0	0	0	0	2	SUPERSET	2938	ENSP00000330060, ENSP00000399862	717	0	2	0	0	0	0	0	0	0	0	0
ENSP00000357106	CADM3	cell adhesion molecule 3 [Source:HGNC Symbol;Acc:17601]	0	0	0.333333	0.666667	0	0	0.333333	0.333333	0	0	0	0	0	1	1	0	0	0	0	0	0	0	0	0	0	1	2	0	0	0	0	0	EQUIVALENT	4077	ENSP00000357107	432	0	0	0	0	0	3.9	3.9	0	0	0	0
ENSP00000357555	RPS27	ribosomal protein S27 [Source:HGNC Symbol;Acc:10416]	0	0	0.333333	0.666667	0	0	0.333333	0.333333	0	0	0	0	0	1	1	0	0	0	0	0	0	0	0	0	0	1	2	0	0	0	0	0	SUPERSET	4119		84	0	0	0	0	0	16.7	16.7	0	0	0	0
Random_65888			0	0	0.333333	0.666667	0	0	0.333333	0.666667	0	0	0	0	0	1	1	0	0	0	0	1	0	0	0	0	0	1	1	0	0	0	0	1	DISCRETE	2561		962	0	0	0	0	0	0.6	0.7	0	0	0	0
Random_69395			0	0	0.333333	0.666667	0	0	0.333333	0.666667	0	0	1	0	0	0	0	0	0	1	0	1	0	0	1	0	0	0	0	0	0	1	0	1	DIFFERENTIABLE	119		166	0	0	3.6	0	0	0	0	0	0	3.6	0
ENSP00000260956	SSB	Sjogren syndrome antigen B (autoantigen La) [Source:HGNC Symbol;Acc:11316]	0	7.66667	0	0.666667	0	1.33333	0	0.666667	1	0	0	0	0	0	1	3	0	0	0	1	1	0	0	0	0	0	1	22	0	0	0	1	SUPERSET	2358	ENSP00000386636	408	3.9	0	0	0	0	0	3.9	10	0	0	0
ENSP00000327704	PSMF1	proteasome (prosome, macropain) inhibitor subunit 1 (PI31) [Source:HGNC Symbol;Acc:9571]	0	3	0	0.666667	0	0.666667	0	0.333333	1	0	0	0	0	0	0	1	0	0	0	1	8	0	0	0	0	0	0	1	0	0	0	2	SUPERSET	2276	ENSP00000338039	271	6.3	0	0	0	0	0	0	6.3	0	0	0
ENSP00000295766			0	2.66667	0	0.666667	0	0.333333	0	0.333333	0	0	0	0	0	0	0	1	0	0	0	1	0	0	0	0	0	0	0	8	0	0	0	2	EQUIVALENT	618	ENSP00000403894	241	0	0	0	0	0	0	0	5.8	0	0	0
ENSP00000340836	OSTF1	osteoclast stimulating factor 1 [Source:HGNC Symbol;Acc:8510]	0	2.33333	0	0.666667	0	1.33333	0	0.666667	2	0	0	0	0	0	1	2	0	0	0	1	3	0	0	0	0	0	1	4	0	0	0	1	DISCRETE	2357		214	14.5	0	0	0	0	0	8.9	14.5	0	0	0
ENSP00000230588	MEP1A	meprin A, alpha (PABA peptide hydrolase) [Source:HGNC Symbol;Acc:7015]	0	1.33333	0	0.666667	0	0.666667	0	0.666667	2	0	1	0	0	0	1	0	0	0	0	0	4	0	1	0	0	0	1	0	0	0	0	0	DISCRETE	3353		746	4.2	0	2.4	0	0	0	2.4	0	0	0	0
ENSP00000233609			0	1.33333	0	0.666667	0	0.666667	0	0.333333	1	0	0	0	0	0	0	1	0	0	0	1	3	0	0	0	0	0	0	1	0	0	0	2	DISCRETE	2215		145	9.7	0	0	0	0	0	0	9.7	0	0	0
ENSP00000252512	XPO7	exportin 7 [Source:HGNC Symbol;Acc:14108]	0	1.33333	0	0.666667	0	0.666667	0	0.666667	0	0	0	0	0	0	1	2	0	0	0	1	0	0	0	0	0	0	1	4	0	0	0	1	EQUIVALENT	822	ENSP00000404853, ENSP00000410249	1087	0	0	0	0	0	0	1.5	3.2	0	0	0
ENSP00000347451	LINGO1	leucine rich repeat and Ig domain containing 1 [Source:HGNC Symbol;Acc:21205]	0	1.33333	0	0.666667	0	0.666667	0	0.666667	0	0	0	0	0	0	1	2	0	0	0	1	0	0	0	0	0	0	1	4	0	0	0	1	DISCRETE	4369		620	0	0	0	0	0	0	2.7	6	0	0	0
ENSP00000353508	MAP2	microtubule-associated protein 2 [Source:HGNC Symbol;Acc:6839]	0	1.33333	0	0.666667	0	1	0	0.333333	0	0	0	0	0	0	0	3	0	0	0	1	0	0	0	0	0	0	0	4	0	0	0	2	SUPERSET	2291	ENSP00000392090, ENSP00000392164	1827	0	0	0	0	0	0	0	1.4	0	0	0
ENSP00000420285	IGKV1D-8	immunoglobulin kappa variable 1D-8 [Source:HGNC Symbol;Acc:5759]	0	1	0	0.666667	0	0.333333	0	0.333333	1	0	1	0	0	0	0	0	0	0	0	0	3	0	2	0	0	0	0	0	0	0	0	0	DIFFERENTIABLE	105		117	16.2	0	16.2	0	0	0	0	0	0	0	0
ENSP00000045083	FAM65C	family with sequence similarity 65, member C [Source:HGNC Symbol;Acc:16168]	0	0.666667	0	0.666667	0	0.333333	0	0.333333	0	0	1	1	0	0	0	0	0	0	0	0	0	0	2	2	0	0	0	0	0	0	0	0	EQUIVALENT	4114	ENSP00000332663	0	0	0	0	0	0	0	0	0	0	0	0
ENSP00000211122	GSTA3	glutathione S-transferase alpha 3 [Source:HGNC Symbol;Acc:4628]	0	0.666667	0	0.666667	0	0.333333	0	0.333333	0	0	0	0	0	0	1	1	0	0	0	0	0	0	0	0	0	0	2	2	0	0	0	0	EQUIVALENT	4101	ENSP00000360007, ENSP00000399142	222	0	0	0	0	0	0	6.3	6.3	0	0	0
ENSP00000261304	GALC	galactosylceramidase [Source:HGNC Symbol;Acc:4115]	0	0.666667	0	0.666667	0	0.333333	0	0.333333	1	0	0	0	0	0	1	0	0	0	0	0	2	0	0	0	0	0	2	0	0	0	0	0	EQUIVALENT	4335	ENSP00000377198, ENSP00000377199	685	1.8	0	0	0	0	0	1.8	0	0	0	0
ENSP00000262916	KCNQ4	potassium voltage-gated channel, KQT-like subfamily, member 4 [Source:HGNC Symbol;Acc:6298]	0	0.666667	0	0.666667	0	0.666667	0	0.666667	1	0	1	0	0	0	1	1	0	0	0	0	1	0	1	0	0	0	1	1	0	0	0	0	EQUIVALENT	73	ENSP00000361723, ENSP00000406735	695	0.9	0	0.9	0	0	0	0.9	0.9	0	0	0
ENSP00000270879	FCN3	ficolin (collagen/fibrinogen domain containing) 3 (Hakata antigen) [Source:HGNC Symbol;Acc:3625]	0	0.666667	0	0.666667	0	0.333333	0	0.333333	1	0	0	0	0	0	0	0	0	0	0	1	2	0	0	0	0	0	0	0	0	0	0	2	DIFFERENTIABLE	3003		299	6	0	0	0	0	0	0	0	0	0	0
ENSP00000297848	COL14A1	collagen, type XIV, alpha 1 [Source:HGNC Symbol;Acc:2191]	0	0.666667	0	0.666667	0	0.333333	0	0.333333	1	0	0	0	0	0	0	0	0	0	0	1	2	0	0	0	0	0	0	0	0	0	0	2	SUPERSET	315	ENSP00000311809	1796	1	0	0	0	0	0	0	0	0	0	0
ENSP00000329592	UPF3A	UPF3 regulator of nonsense transcripts homolog A (yeast) [Source:HGNC Symbol;Acc:20332]	0	0.666667	0	0.666667	0	0.666667	0	0.666667	1	0	1	0	0	0	1	1	0	0	0	0	1	0	1	0	0	0	1	1	0	0	0	0	EQUIVALENT	2573	ENSP00000364448	443	1.4	0	1.4	0	0	0	1.4	1.4	0	0	0
ENSP00000335620	GSTA1	glutathione S-transferase alpha 1 [Source:HGNC Symbol;Acc:4626]	0	0.666667	0	0.666667	0	0.333333	0	0.333333	0	0	0	0	0	0	1	1	0	0	0	0	0	0	0	0	0	0	2	2	0	0	0	0	DIFFERENTIABLE	4101		222	0	0	0	0	0	0	6.3	6.3	0	0	0
ENSP00000340281	EIF4G2	eukaryotic translation initiation factor 4 gamma, 2 [Source:HGNC Symbol;Acc:3297]	0	0.666667	0	0.666667	0	0.333333	0	0.333333	0	0	0	0	0	0	0	1	0	0	0	1	0	0	0	0	0	0	0	2	0	0	0	2	SUPERSET	2005	ENSP00000399908	907	0	0	0	0	0	0	0	1.7	0	0	0
ENSP00000354615	ACOT7	acyl-CoA thioesterase 7 [Source:HGNC Symbol;Acc:24157]	0	0.666667	0	0.666667	0	0.666667	0	0.333333	0	0	0	0	0	0	0	2	0	0	0	1	0	0	0	0	0	0	0	2	0	0	0	2	SUPERSET	3471	ENSP00000367073, ENSP00000367076, ENSP00000367086	370	0	0	0	0	0	0	0	6.2	0	0	0
ENSP00000360316	DHCR24	24-dehydrocholesterol reductase [Source:HGNC Symbol;Acc:2859]	0	0.666667	0	0.666667	0	0.333333	0	0.333333	1	0	1	0	0	0	0	0	0	0	0	0	2	0	2	0	0	0	0	0	0	0	0	0	DIFFERENTIABLE	3683		516	3.1	0	3.1	0	0	0	0	0	0	0	0
ENSP00000367202	RECK	reversion-inducing-cysteine-rich protein with kazal motifs [Source:HGNC Symbol;Acc:11345]	0	0.666667	0	0.666667	0	0.333333	0	0.666667	1	0	1	0	0	0	0	0	0	0	0	1	2	0	1	0	0	0	0	0	0	0	0	1	DISCRETE	3207		971	1.2	0	1.2	0	0	0	0	0	0	0	0
ENSP00000403153	APOL2	apolipoprotein L, 2 [Source:HGNC Symbol;Acc:619]	0	0.666667	0	0.666667	0	0.333333	0	0.333333	0	0	0	0	0	0	0	1	0	0	0	1	0	0	0	0	0	0	0	2	0	0	0	2	DISCRETE	2563		449	0	0	0	0	0	0	0	5.8	0	0	0
Random_16554			0	0.666667	0	0.666667	0	0.666667	0	0.666667	1	0	1	0	0	0	1	1	0	0	0	0	1	0	1	0	0	0	1	1	0	0	0	0	DISCRETE	4177		1156	0.5	0	0.5	0	0	0	0.7	0.7	0	0	0
Random_4478			0	0.666667	0	0.666667	0	0.666667	0	0.666667	0	0	0	0	0	0	1	2	0	0	0	1	0	0	0	0	0	0	1	2	0	0	0	1	EQUIVALENT	628	Random_4479	821	0	0	0	0	0	0	0.9	1.6	0	0	0
ENSP00000255120	NASP	nuclear autoantigenic sperm protein (histone-binding) [Source:HGNC Symbol;Acc:7644]	0	0.333333	0	0.666667	0	0.333333	0	0.666667	1	0	0	0	0	0	1	0	0	0	0	1	1	0	0	0	0	0	1	0	0	0	0	1	SUPERSET	2679	ENSP00000345532, ENSP00000384529	788	2.3	0	0	0	0	0	2.3	0	0	0	0
ENSP00000262891	MARK4	MAP/microtubule affinity-regulating kinase 4 [Source:HGNC Symbol;Acc:13538]	0	0.333333	0	0.666667	0	0.333333	0	0.666667	1	0	1	0	0	0	0	0	0	0	0	1	1	0	1	0	0	0	0	0	0	0	0	1	EQUIVALENT	260	ENSP00000300843	752	1.5	0	1.5	0	0	0	0	0	0	0	0
ENSP00000263686	SELP	selectin P (granule membrane protein 140kDa, antigen CD62) [Source:HGNC Symbol;Acc:10721]	0	0.333333	0	0.666667	0	0.333333	0	0.666667	1	0	1	0	0	0	0	0	0	0	0	1	1	0	1	0	0	0	0	0	0	0	0	1	SUPERSET	1948	ENSP00000356760, ENSP00000356762, ENSP00000356764, ENSP00000356767, ENSP00000356768, ENSP00000391694, ENSP00000399368	830	1	0	1	0	0	0	0	0	0	0	0
ENSP00000263733	FAM20B	family with sequence similarity 20, member B [Source:HGNC Symbol;Acc:23017]	0	0.333333	0	0.666667	0	0.333333	0	0.333333	0	0	0	0	0	0	1	1	0	0	0	0	0	0	0	0	0	0	2	1	0	0	0	0	DISCRETE	2446		409	0	0	0	0	0	0	4.6	3.4	0	0	0
ENSP00000269571	ERBB2	v-erb-b2 avian erythroblastic leukemia viral oncogene homolog 2 [Source:HGNC Symbol;Acc:3430]	0	0.333333	0	0.666667	0	0.333333	0	0.333333	1	0	0	0	0	0	0	0	0	0	0	1	1	0	0	0	0	0	0	0	0	0	0	2	EQUIVALENT	3246	ENSP00000385185	1255	0.6	0	0	0	0	0	0	0	0	0	0
ENSP00000275493	EGFR	epidermal growth factor receptor [Source:HGNC Symbol;Acc:3236]	0	0.333333	0	0.666667	0	0.333333	0	0.666667	0	0	1	0	0	0	1	1	0	0	0	0	0	0	1	0	0	0	1	1	0	0	0	0	DIFFERENTIABLE	1037		1210	0	0	1.3	0	0	0	1.3	1.3	0	0	0
ENSP00000276105	SNX12	sorting nexin 12 [Source:HGNC Symbol;Acc:14976]	0	0.333333	0	0.666667	0	0.333333	0	0.333333	1	0	0	0	0	0	0	0	0	0	0	1	1	0	0	0	0	0	0	0	0	0	0	2	EQUIVALENT	1091	ENSP00000363392, ENSP00000363399	158	8.2	0	0	0	0	0	0	0	0	0	0
ENSP00000280481	FREM2	FRAS1 related extracellular matrix protein 2 [Source:HGNC Symbol;Acc:25396]	0	0.333333	0	0.666667	0	0.333333	0	0.666667	0	0	1	0	0	0	1	1	0	0	0	0	0	0	1	0	0	0	1	1	0	0	0	0	EQUIVALENT	2500	ENSP00000396978	3169	0	0	0.8	0	0	0	0.8	0.8	0	0	0
ENSP00000295981	IL17RC	interleukin 17 receptor C [Source:HGNC Symbol;Acc:18358]	0	0.333333	0	0.666667	0	0.333333	0	0.333333	1	0	1	0	0	0	0	0	0	0	0	0	1	0	2	0	0	0	0	0	0	0	0	0	EQUIVALENT	3419	ENSP00000373323, ENSP00000384969, ENSP00000396064, ENSP00000407894	791	0.8	0	0.8	0	0	0	0	0	0	0	0
ENSP00000302289	EMB	embigin [Source:HGNC Symbol;Acc:30465]	0	0.333333	0	0.666667	0	0.333333	0	0.333333	0	0	0	0	0	0	0	1	0	0	0	1	0	0	0	0	0	0	0	1	0	0	0	2	EQUIVALENT	4137	ENSP00000425215, ENSP00000426404, ENSP00000427509	327	0	0	0	0	0	0	0	4.6	0	0	0
ENSP00000328277	B4GALNT4	beta-1,4-N-acetyl-galactosaminyl transferase 4 [Source:HGNC Symbol;Acc:26315]	0	0.333333	0	0.666667	0	0.333333	0	0.666667	0	0	0	1	0	0	0	0	0	0	0	2	0	0	0	1	0	0	0	0	0	0	0	2	DISCRETE	4094		1039	0	0	0	1	0	0	0	0	0	0	0
ENSP00000329403	PCP4	Purkinje cell protein 4 [Source:HGNC Symbol;Acc:8742]	0	0.333333	0	0.666667	0	0.333333	0	0.333333	0	0	0	0	0	0	0	1	0	0	0	1	0	0	0	0	0	0	0	1	0	0	0	2	DISCRETE	3539		62	0	0	0	0	0	0	0	27.4	0	0	0
ENSP00000355751	THBS2	thrombospondin 2 [Source:HGNC Symbol;Acc:11786]	0	0.333333	0	0.666667	0	0.333333	0	0.666667	1	0	1	0	0	0	0	0	0	0	0	1	1	0	1	0	0	0	0	0	0	0	0	1	EQUIVALENT	631	ENSP00000375948	1172	1.9	0	1.9	0	0	0	0	0	0	0	0
Random_21125			0	0.333333	0	0.666667	0	0.333333	0	0.333333	1	0	0	0	0	0	0	0	0	0	0	1	1	0	0	0	0	0	0	0	0	0	0	2	EQUIVALENT	1116	Random_21126	1712	0.5	0	0	0	0	0	0	0	0	0	0
ENSP00000039007	OTC	ornithine carbamoyltransferase [Source:HGNC Symbol;Acc:8512]	0	0	0	0.666667	0	0	0	0.333333	0	0	0	0	0	0	0	0	0	0	0	1	0	0	0	0	0	0	0	0	0	0	0	2	DISCRETE	2882		354	0	0	0	0	0	0	0	0	0	0	0
ENSP00000162330	BCAR1	breast cancer anti-estrogen resistance 1 [Source:HGNC Symbol;Acc:971]	0	0	0	0.666667	0	0	0	0.333333	0	0	1	0	0	0	0	0	0	0	0	0	0	0	2	0	0	0	0	0	0	0	0	0	EQUIVALENT	989	ENSP00000377072, ENSP00000377074, ENSP00000391669, ENSP00000392708	870	0	0	2.4	0	0	0	0	0	0	0	0
ENSP00000224721	CDH23	cadherin-related 23 [Source:HGNC Symbol;Acc:13733]	0	0	0	0.666667	0	0	0	0.333333	0	0	0	0	0	0	1	0	0	0	0	0	0	0	0	0	0	0	2	0	0	0	0	0	EQUIVALENT	3382	ENSP00000381768, ENSP00000381833, ENSP00000381836	3359	0	0	0	0	0	0	0.4	0	0	0	0
ENSP00000228811	PRR4	proline rich 4 (lacrimal) [Source:HGNC Symbol;Acc:18020]	0	0	0	0.666667	0	0	0	0.333333	0	0	1	0	0	0	0	0	0	0	0	0	0	0	2	0	0	0	0	0	0	0	0	0	DISCRETE	1746		134	0	0	11.2	0	0	0	0	0	0	0	0
ENSP00000239614	MSANTD2	Myb/SANT-like DNA-binding domain containing 2 [Source:HGNC Symbol;Acc:26266]	0	0	0	0.666667	0	0	0	0.333333	0	0	0	0	0	0	1	0	0	0	0	0	0	0	0	0	0	0	2	0	0	0	0	0	EQUIVALENT	3107	ENSP00000364118	507	0	0	0	0	0	0	3.6	0	0	0	0
ENSP00000254480	SMARCC1	SWI/SNF related, matrix associated, actin dependent regulator of chromatin, subfamily c, member 1 [Source:HGNC Symbol;Acc:11104]	0	0	0	0.666667	0	0	0	0.666667	0	0	1	0	0	0	0	0	0	0	0	1	0	0	1	0	0	0	0	0	0	0	0	1	DIFFERENTIABLE	669		1105	0	0	1.4	0	0	0	0	0	0	0	0
ENSP00000260113	PI15	peptidase inhibitor 15 [Source:HGNC Symbol;Acc:8946]	0	0	0	0.666667	0	0	0	0.666667	0	0	1	0	0	0	1	0	0	0	0	0	0	0	1	0	0	0	1	0	0	0	0	0	DISCRETE	1538		258	0	0	5	0	0	0	5.4	0	0	0	0
ENSP00000261973	RBM25	RNA binding motif protein 25 [Source:HGNC Symbol;Acc:23244]	0	0	0	0.666667	0	0	0	0.666667	0	0	1	0	0	0	1	0	0	0	0	0	0	0	1	0	0	0	1	0	0	0	0	0	DISCRETE	2139		843	0	0	1.1	0	0	0	1.8	0	0	0	0
ENSP00000262189	KMT2C	lysine (K)-specific methyltransferase 2C [Source:HGNC Symbol;Acc:13726]	0	0	0	0.666667	0	0	0	0.333333	0	0	0	0	0	0	1	0	0	0	0	0	0	0	0	0	0	0	2	0	0	0	0	0	EQUIVALENT	1375	ENSP00000347325, ENSP00000353218, ENSP00000410411	4911	0	0	0	0	0	0	0.3	0	0	0	0
ENSP00000263764			0	0	0	0.666667	0	0	0	0.333333	0	0	1	0	0	0	0	0	0	0	0	0	0	0	2	0	0	0	0	0	0	0	0	0	EQUIVALENT	3119	ENSP00000367721	1316	0	0	1.4	0	0	0	0	0	0	0	0
ENSP00000265069	ZFR	zinc finger RNA binding protein [Source:HGNC Symbol;Acc:17277]	0	0	0	0.666667	0	0	0	0.666667	0	0	1	0	0	0	0	0	0	0	0	1	0	0	1	0	0	0	0	0	0	0	0	1	EQUIVALENT	1956	ENSP00000371560	1074	0	0	0.6	0	0	0	0	0	0	0	0
ENSP00000265371	NRP1	neuropilin 1 [Source:HGNC Symbol;Acc:8004]	0	0	0	0.666667	0	0	0	0.333333	0	0	0	0	0	0	1	0	0	0	0	0	0	0	0	0	0	0	2	0	0	0	0	0	SUPERSET	345	ENSP00000364001	923	0	0	0	0	0	0	1.5	0	0	0	0
ENSP00000265471	B3GAT3	beta-1,3-glucuronyltransferase 3 (glucuronosyltransferase I) [Source:HGNC Symbol;Acc:923]	0	0	0	0.666667	0	0	0	0.333333	0	0	0	0	0	0	0	0	0	0	0	1	0	0	0	0	0	0	0	0	0	0	0	2	DISCRETE	4234		335	0	0	0	0	0	0	0	0	0	0	0
ENSP00000291458	CCDC58	coiled-coil domain containing 58 [Source:HGNC Symbol;Acc:31136]	0	0	0	0.666667	0	0	0	0.666667	0	0	1	0	0	0	0	0	0	0	0	1	0	0	1	0	0	0	0	0	0	0	0	1	EQUIVALENT	3295	ENSP00000418810, ENSP00000420248	144	0	0	15.3	0	0	0	0	0	0	0	0
ENSP00000296181	ITGB5	integrin, beta 5 [Source:HGNC Symbol;Acc:6160]	0	0	0	0.666667	0	0	0	0.333333	0	0	0	0	0	0	0	0	0	0	0	1	0	0	0	0	0	0	0	0	0	0	0	2	DISCRETE	1943		799	0	0	0	0	0	0	0	0	0	0	0
ENSP00000302706	MAPT	microtubule-associated protein tau [Source:HGNC Symbol;Acc:6893]	0	0	0	0.666667	0	0	0	0.666667	0	0	0	0	0	0	2	0	0	0	0	0	0	0	0	0	0	0	2	0	0	0	0	0	SUPERSET	548	ENSP00000303214, ENSP00000340438, ENSP00000387667, ENSP00000389250, ENSP00000410491	383	0	0	0	0	0	0	5.5	0	0	0	0
ENSP00000305731	CST1	cystatin SN [Source:HGNC Symbol;Acc:2473]	0	0	0	0.666667	0	0	0	0.666667	0	0	0	0	0	0	2	0	0	0	0	0	0	0	0	0	0	0	2	0	0	0	0	0	EQUIVALENT	2753	ENSP00000381439	141	0	0	0	0	0	0	17	0	0	0	0
ENSP00000307875	B3GAT1	beta-1,3-glucuronyltransferase 1 (glucuronosyltransferase P) [Source:HGNC Symbol;Acc:921]	0	0	0	0.666667	0	0	0	0.333333	0	0	0	0	0	0	0	0	0	0	0	1	0	0	0	0	0	0	0	0	0	0	0	2	EQUIVALENT	3257	ENSP00000376359	334	0	0	0	0	0	0	0	0	0	0	0
ENSP00000309597	MAP3K11	mitogen-activated protein kinase kinase kinase 11 [Source:HGNC Symbol;Acc:6850]	0	0	0	0.666667	0	0	0	0.666667	0	0	1	0	0	0	1	0	0	0	0	0	0	0	1	0	0	0	1	0	0	0	0	0	DISCRETE	1352		847	0	0	3.8	0	0	0	3.8	0	0	0	0
ENSP00000316490	SLBP	stem-loop binding protein [Source:HGNC Symbol;Acc:10904]	0	0	0	0.666667	0	0	0	0.333333	0	0	0	0	0	0	1	0	0	0	0	0	0	0	0	0	0	0	2	0	0	0	0	0	EQUIVALENT	1087	ENSP00000417686, ENSP00000418869	277	0	0	0	0	0	0	2.2	0	0	0	0
ENSP00000339813	TPST2	tyrosylprotein sulfotransferase 2 [Source:HGNC Symbol;Acc:12021]	0	0	0	0.666667	0	0	0	0.333333	0	0	1	0	0	0	0	0	0	0	0	0	0	0	2	0	0	0	0	0	0	0	0	0	EQUIVALENT	3036	ENSP00000381180, ENSP00000385192, ENSP00000394835	377	0	0	1.6	0	0	0	0	0	0	0	0
ENSP00000342905	ADNP	activity-dependent neuroprotector homeobox [Source:HGNC Symbol;Acc:15766]	0	0	0	0.666667	0	0	0	0.333333	0	0	0	0	0	0	0	0	0	0	0	1	0	0	0	0	0	0	0	0	0	0	0	2	EQUIVALENT	3783	ENSP00000360662, ENSP00000379346, ENSP00000379349	1102	0	0	0	0	0	0	0	0	0	0	0
ENSP00000346206	TAP1	transporter 1, ATP-binding cassette, sub-family B (MDR/TAP) [Source:HGNC Symbol;Acc:43]	0	0	0	0.666667	0	0	0	0.666667	0	0	0	0	0	0	1	0	0	0	0	1	0	0	0	0	0	0	1	0	0	0	0	1	EQUIVALENT	2898	ENSP00000372722, ENSP00000401149, ENSP00000402316, ENSP00000405356, ENSP00000412933, ENSP00000413080, ENSP00000415660	808	0	0	0	0	0	0	2	0	0	0	0
ENSP00000353046			0	0	0	0.666667	0	0	0	0.333333	0	0	0	0	0	0	0	0	0	0	0	1	0	0	0	0	0	0	0	0	0	0	0	2	SUPERSET	1909		957	0	0	0	0	0	0	0	0	0	0	0
ENSP00000358064	RPRD2	regulation of nuclear pre-mRNA domain containing 2 [Source:HGNC Symbol;Acc:29039]	0	0	0	0.666667	0	0	0	0.333333	0	0	0	0	0	0	1	0	0	0	0	0	0	0	0	0	0	0	2	0	0	0	0	0	EQUIVALENT	3403	ENSP00000383785	1461	0	0	0	0	0	0	1.6	0	0	0	0
ENSP00000360248	ENTPD1	ectonucleoside triphosphate diphosphohydrolase 1 [Source:HGNC Symbol;Acc:3363]	0	0	0	0.666667	0	0	0	0.666667	0	0	1	0	0	0	0	0	0	0	0	1	0	0	1	0	0	0	0	0	0	0	0	1	SUPERSET	194	ENSP00000360250, ENSP00000390955	510	0	0	1.2	0	0	0	0	0	0	0	0
ENSP00000362264			0	0	0	0.666667	0	0	0	0.333333	0	0	0	0	0	0	1	0	0	0	0	0	0	0	0	0	0	0	2	0	0	0	0	0	EQUIVALENT	2847	ENSP00000362268, ENSP00000407202	268	0	0	0	0	0	0	6.3	0	0	0	0
ENSP00000363779	IKBKAP	inhibitor of kappa light polypeptide gene enhancer in B-cells, kinase complex-associated protein [Source:HGNC Symbol;Acc:5959]	0	0	0	0.666667	0	0	0	0.333333	0	0	0	0	0	0	1	0	0	0	0	0	0	0	0	0	0	0	2	0	0	0	0	0	DISCRETE	3730		1332	0	0	0	0	0	0	1.4	0	0	0	0
ENSP00000365637	KIAA1217	KIAA1217 [Source:HGNC Symbol;Acc:25428]	0	0	0	0.666667	0	0	0	0.333333	0	0	1	0	0	0	0	0	0	0	0	0	0	0	2	0	0	0	0	0	0	0	0	0	SUPERSET	2441		1943	0	0	0.7	0	0	0	0	0	0	0	0
ENSP00000368919	NHLRC3	NHL repeat containing 3 [Source:HGNC Symbol;Acc:33751]	0	0	0	0.666667	0	0	0	0.333333	0	0	0	0	0	0	1	0	0	0	0	0	0	0	0	0	0	0	2	0	0	0	0	0	EQUIVALENT	2798	ENSP00000368920	280	0	0	0	0	0	0	4.3	0	0	0	0
ENSP00000369073	POSTN	periostin, osteoblast specific factor [Source:HGNC Symbol;Acc:16953]	0	0	0	0.666667	0	0	0	0.666667	0	0	0	0	0	0	1	0	0	0	0	1	0	0	0	0	0	0	1	0	0	0	0	1	DIFFERENTIABLE	510		808	0	0	0	0	0	0	2.2	0	0	0	0
ENSP00000381228			0	0	0	0.666667	0	0	0	0.666667	0	0	0	0	0	0	1	0	0	0	0	1	0	0	0	0	0	0	1	0	0	0	0	1	SUPERSET	2365	ENSP00000418194	1720	0	0	0	0	0	0	0.9	0	0	0	0
ENSP00000383851	KIAA1522	KIAA1522 [Source:HGNC Symbol;Acc:29301]	0	0	0	0.666667	0	0	0	0.666667	0	0	0	0	0	0	1	0	0	0	0	1	0	0	0	0	0	0	1	0	0	0	0	1	DIFFERENTIABLE	628		1094	0	0	0	0	0	0	0.8	0	0	0	0
Random_59166			0	0	0	0.666667	0	0	0	0.666667	0	0	1	0	0	0	0	0	0	0	0	1	0	0	1	0	0	0	0	0	0	0	0	1	DISCRETE	1360		351	0	0	1.7	0	0	0	0	0	0	0	0
ENSP00000297785	ALDH1A1	aldehyde dehydrogenase 1 family, member A1 [Source:HGNC Symbol;Acc:402]	83	17.3333	121.333	0.333333	8.66667	4	9.66667	0.333333	3	11	0	3	8	15	1	6	10	3	8	0	6	52	0	17	36	298	1	29	77	14	136	0	DIFFERENTIABLE	216		501	9.2	30.1	0	6.2	15.6	38.7	2.8	16.2	20.6	5	15.8
ENSP00000333994	HBB	hemoglobin, beta [Source:HGNC Symbol;Acc:4827]	67.3333	225.333	285	0.333333	5.66667	8.33333	9.66667	0.333333	15	10	0	5	6	13	1	5	6	6	5	0	418	262	0	182	75	494	1	76	101	99	26	0	DIFFERENTIABLE	232		147	80.3	74.1	0	38.8	46.9	78.9	10.2	40.1	42.2	36.1	36.7
ENSP00000296511	ANXA5	annexin A5 [Source:HGNC Symbol;Acc:543]	62.3333	64.6667	60.6667	0.333333	4.33333	6.33333	8	0.333333	4	12	0	2	4	9	1	13	6	3	3	0	20	93	0	9	43	80	1	165	138	9	6	0	SUPERSET	953	ENSP00000377921	320	17.2	42.8	0	5.6	11.9	22.5	4.4	45	15.3	8.1	8.1
ENSP00000225387	CRYBA1	crystallin, beta A1 [Source:HGNC Symbol;Acc:2394]	60	15	155.667	0.333333	2.66667	2.66667	6	0.333333	0	0	0	3	1	11	0	5	4	7	3	1	0	0	0	8	1	383	0	37	24	84	155	1	DISCRETE	1287		215	0	0	0	21.4	5.6	58.6	0	37.2	29.3	42.8	19.5
ENSP00000216181	MYH9	myosin, heavy chain 9, non-muscle [Source:HGNC Symbol;Acc:7579]	59.6667	16.3333	17.6667	0.333333	14.3333	5.33333	8	0.333333	3	9	0	6	12	11	0	7	25	4	6	1	10	24	0	12	38	22	0	27	125	7	16	1	SUPERSET	63	ENSP00000391782	1960	2.7	6.7	0	4.4	7.8	7.2	0	5.8	15.1	3.1	4
ENSP00000289352	HIST1H4H	histone cluster 1, H4h [Source:HGNC Symbol;Acc:4788]	55	104.333	25.6667	0.333333	4	7.33333	4.66667	0.333333	10	6	0	2	4	3	1	10	6	5	2	0	92	51	0	16	65	10	1	205	86	16	14	0	EQUIVALENT	397	ENSP00000343282, ENSP00000346316, ENSP00000347168, ENSP00000348258, ENSP00000350159, ENSP00000350767, ENSP00000352980, ENSP00000353624, ENSP00000358153, ENSP00000358162, ENSP00000366581, ENSP00000366956, ENSP00000366974, ENSP00000367034, ENSP00000376663, ENSP00000376664, ENSP00000376668, ENSP00000376669	103	54.4	57.3	0	21.4	35.9	24.3	7.8	64.1	52.4	52.4	16.5
ENSP00000357861	SELENBP1	selenium binding protein 1 [Source:HGNC Symbol;Acc:10719]	54.3333	35.3333	47.3333	0.333333	3.66667	6.33333	7.66667	0.333333	5	11	0	5	2	8	0	9	8	4	1	1	13	54	0	59	30	80	0	34	121	8	12	1	SUPERSET	1188	ENSP00000408263	472	18.4	34.3	0	13.1	5.1	21.6	0	29.2	19.5	9.7	2.3
ENSP00000338576			53.3333	13.3333	15	0.333333	11.6667	3.66667	6	0.333333	3	7	0	4	10	8	0	4	20	3	5	1	10	21	0	10	35	18	0	20	110	6	15	1	DIFFERENTIABLE	63		1382	3.8	6.9	0	4	9	7.4	0	4.5	15.8	3.2	4.9
ENSP00000364801	HSPA1B	heat shock 70kDa protein 1B [Source:HGNC Symbol;Acc:5233]	42.6667	44	32.6667	0.333333	7	8	9.33333	0.333333	6	14	0	2	8	8	0	16	10	6	3	1	10	59	0	5	64	27	0	117	54	12	10	1	SUPERSET	174	ENSP00000364802, ENSP00000375391, ENSP00000375399, ENSP00000393087, ENSP00000403530, ENSP00000404524, ENSP00000406359, ENSP00000408907	641	10.5	24.8	0	3.4	15.4	13.9	0	34.3	17.8	12.8	6.6
ENSP00000363071	DES	desmin [Source:HGNC Symbol;Acc:2770]	32.6667	12.6667	17.3333	0.333333	3.33333	2.66667	3.33333	0.333333	2	4	0	2	4	3	1	4	3	3	3	0	2	28	0	4	37	12	1	32	42	12	19	0	DIFFERENTIABLE	82		470	5.3	5.3	0	5.3	7	5.3	3.4	5.3	5.3	5.3	4.7
ENSP00000193403	ACTN1	actinin, alpha 1 [Source:HGNC Symbol;Acc:163]	32.6667	39.6667	16	0.333333	4.66667	6.66667	4.33333	0.333333	4	6	1	6	4	5	0	10	8	2	2	0	19	19	1	37	16	23	0	63	80	6	2	0	DIFFERENTIABLE	117		892	4.7	8	1.7	8.4	4.3	7.1	0	15	10.7	2.4	1.9
ENSP00000377941	ACTN1	actinin, alpha 1 [Source:HGNC Symbol;Acc:163]	32.6667	39.6667	16	0.333333	4.66667	6.66667	4.33333	0.333333	4	6	1	6	4	5	0	10	8	2	2	0	19	19	1	37	16	23	0	63	80	6	2	0	SUPERSET	117	ENSP00000414272	914	4.6	7.8	1.6	8.2	4.2	6.9	0	14.7	10.4	2.3	1.9
ENSP00000216962	PYGB	phosphorylase, glycogen; brain [Source:HGNC Symbol;Acc:9723]	31	36.6667	18.3333	0.333333	4	10.3333	6.66667	0.333333	8	8	0	4	2	6	0	19	8	6	2	1	16	9	0	11	5	37	0	83	72	9	16	1	DIFFERENTIABLE	691		843	14.1	12.6	0	5.6	2.5	9	0	27.2	11	8.3	2.5
ENSP00000373487	KRT18	keratin 18 [Source:HGNC Symbol;Acc:6430]	29.3333	1	7	0.333333	4	1	2.66667	0.333333	2	5	0	0	3	1	1	1	6	2	3	0	2	10	0	0	42	8	1	1	30	3	16	0	SUPERSET	54	ENSP00000373489	430	4.7	13.5	0	0	3.7	1.6	1.6	4.2	14.2	4.4	3.7
ENSP00000364803			27.6667	23.6667	14	0.333333	4.33333	5.33333	5.66667	0.333333	5	9	0	1	5	5	0	10	6	3	2	1	9	26	0	1	38	7	0	61	37	9	8	1	EQUIVALENT	174	ENSP00000372880, ENSP00000393259, ENSP00000410693, ENSP00000415927	476	11.1	21.8	0	1.9	12.4	9.2	0	28.2	15.3	8	6.1
ENSP00000366169	MYH14	myosin, heavy chain 14, non-muscle [Source:HGNC Symbol;Acc:23212]	25.3333	11.6667	10	0.333333	5.66667	3	2.66667	0.333333	1	2	0	1	7	4	1	7	7	2	3	0	5	14	0	4	25	14	1	26	48	2	3	0	SUPERSET	63	ENSP00000406273, ENSP00000407879	2028	0.8	1.4	0	0.6	3.3	2.4	0.8	4.5	2.9	1.1	1.5
ENSP00000338934	EZR	ezrin [Source:HGNC Symbol;Acc:12691]	25	11	12.3333	0.333333	3.33333	2.33333	3.66667	0.333333	0	4	0	3	3	5	1	4	6	2	1	0	0	17	0	9	17	17	1	24	57	3	1	0	EQUIVALENT	10	ENSP00000356042, ENSP00000376016	586	0	4.9	0	5.1	4.6	8.4	1.5	7	9.4	3.1	1.4
ENSP00000353408	MSN	moesin [Source:HGNC Symbol;Acc:7373]	24.3333	23	16.3333	0.333333	4.33333	4.66667	5.33333	0.333333	3	8	0	5	2	7	1	6	10	1	1	0	14	25	0	15	3	22	1	40	67	2	3	0	EQUIVALENT	10	ENSP00000379393	577	7.1	12	0	8	3.5	12	1.6	10.4	15.6	1.7	1.7
ENSP00000365572	NME2	NME/NM23 nucleoside diphosphate kinase 2 [Source:HGNC Symbol;Acc:7850]	23.6667	10.6667	5.33333	0.333333	3.66667	4	3.33333	0.333333	4	2	0	2	4	3	0	6	4	5	3	1	7	2	0	3	24	7	0	22	41	7	6	1	SUPERSET	405	ENSP00000376880, ENSP00000376894, ENSP00000376895	267	17.6	10.5	0	9.7	16.1	14.2	0	28.5	25.8	16.1	12.7
ENSP00000343690	DPYSL3	dihydropyrimidinase-like 3 [Source:HGNC Symbol;Acc:3015]	23	29	10.3333	0.333333	4	7.66667	4.33333	0.333333	1	1	0	9	2	5	0	13	8	7	2	1	3	2	0	29	12	11	0	55	52	18	5	1	DIFFERENTIABLE	288		684	2.5	1	0	20.2	3.8	11.1	0	28.4	17.7	14.3	3.8
ENSP00000339399	CRYZ	crystallin, zeta (quinone reductase) [Source:HGNC Symbol;Acc:2419]	19	12.6667	13	0.333333	1.66667	2	2.33333	0.333333	1	2	0	2	1	4	1	3	4	1	0	0	4	9	0	17	1	22	1	17	56	8	0	0	SUPERSET	1690	ENSP00000399805	329	3.3	11.6	0	7.6	2.7	14.6	4.3	15.8	14.6	3.3	0
ENSP00000369654	HBD	hemoglobin, delta [Source:HGNC Symbol;Acc:4829]	16	95	80.3333	0.333333	3.66667	5.33333	7.66667	0.333333	11	8	0	2	4	11	1	3	4	4	3	0	245	79	0	22	23	137	1	18	21	25	4	0	DIFFERENTIABLE	232		147	65.3	59.9	0	15.6	32.7	66.7	10.2	18.4	27.9	27.9	22.4
ENSP00000371882			14.3333	12.3333	11.3333	0.333333	1.33333	1.33333	1.66667	0.333333	1	3	0	1	1	1	0	2	2	1	1	1	2	20	0	14	11	7	0	21	31	7	1	1	DIFFERENTIABLE	33		336	4.5	10.7	0	3.6	3.6	3.6	0	8	6.2	3.6	3.6
ENSP00000342830	RDX	radixin [Source:HGNC Symbol;Acc:9944]	14.3333	10.3333	11	0.333333	1.66667	2	2.66667	0.333333	1	4	0	3	1	3	1	2	4	1	0	0	1	16	0	9	2	15	1	21	41	2	0	0	SUPERSET	10	ENSP00000384136	583	2.7	5.7	0	5.1	1.7	4.6	1.5	3.3	6.5	1.7	0
ENSP00000052754	DCN	decorin [Source:HGNC Symbol;Acc:2705]	14.3333	6	8	0.333333	1.33333	2	2.33333	0.333333	3	2	0	1	1	3	0	2	3	2	0	1	3	4	0	9	4	14	0	6	39	6	0	1	SUPERSET	1415	ENSP00000376862	359	13.4	10.3	0	3.6	2.2	11.7	0	10.3	10.3	7.5	0
ENSP00000361202	IRS4	insulin receptor substrate 4 [Source:HGNC Symbol;Acc:6128]	13.6667	2.66667	5	0.333333	1	0.666667	0.333333	0.333333	1	0	0	0	1	0	0	1	1	1	1	1	3	0	0	0	3	0	0	5	23	15	15	1	DISCRETE	1666		1257	1.1	0	0	0	1.1	0	0	1.1	1.1	1.1	1.1
ENSP00000357521	TPM3	tropomyosin 3 [Source:HGNC Symbol;Acc:12012]	12.3333	5	9.33333	0.333333	4	2.33333	3.33333	0.333333	2	1	0	2	4	6	0	3	8	3	0	1	5	6	0	2	6	15	0	8	31	7	0	1	SUPERSET	944		248	5.6	4.4	0	8.1	16.1	24.6	0	10.5	27	9.7	0
ENSP00000296417	H2AFZ	H2A histone family, member Z [Source:HGNC Symbol;Acc:4741]	12.3333	6.66667	6.33333	0.333333	1.33333	2	1.66667	0.333333	2	4	1	0	1	0	0	4	2	1	1	0	7	16	1	0	14	0	0	13	19	3	4	0	SUPERSET	517	ENSP00000308405, ENSP00000415202	128	12.5	31.2	5.5	0	7	0	0	20.3	14.8	7	7
ENSP00000339838			12.3333	0	5	0.333333	2	0	1	0.333333	0	1	0	0	3	1	1	0	1	1	2	0	0	5	0	0	18	8	1	0	4	2	15	0	DIFFERENTIABLE	54		133	0	5.3	0	0	17.3	5.3	5.3	0	5.3	5.3	10.5
ENSP00000333547	RAB11B	RAB11B, member RAS oncogene family [Source:HGNC Symbol;Acc:9761]	11.3333	1.33333	1	0.333333	3	0.666667	1	0.333333	0	1	0	0	3	1	1	2	3	1	3	0	0	1	0	0	20	1	1	4	6	1	8	0	DIFFERENTIABLE	200		218	0	5	0	0	14.7	3.7	4.6	10.6	13.3	4.6	14.7
ENSP00000370007	TMSB4X	thymosin beta 4, X-linked [Source:HGNC Symbol;Acc:11881]	11	6	9.33333	0.333333	1.33333	1	1.33333	0.333333	1	1	0	1	2	1	1	1	2	2	0	0	2	8	0	4	4	11	1	12	29	9	0	0	SUPERSET	3907	ENSP00000370009, ENSP00000370010, ENSP00000370012, ENSP00000385345, ENSP00000414376, ENSP00000424098, ENSP00000424822	44	31.8	31.8	0	31.8	72.7	31.8	31.8	31.8	72.7	72.7	0
ENSP00000391831			11	0.333333	4.66667	0.333333	2	0.333333	1.33333	0.333333	0	2	0	0	1	1	1	1	4	1	1	0	0	4	0	0	14	8	1	1	10	2	9	0	DIFFERENTIABLE	54		418	0	6	0	0	1.7	1.7	1.7	4.3	9.3	1.7	1.7
ENSP00000261890	RAB11A	RAB11A, member RAS oncogene family [Source:HGNC Symbol;Acc:9760]	11	1.33333	0.666667	0.333333	2.66667	0.666667	0.666667	0.333333	0	1	0	0	3	0	1	2	2	1	3	0	0	1	0	0	20	0	1	4	5	1	8	0	SUPERSET	200	ENSP00000405767	216	0	5.1	0	0	14.8	0	4.6	10.6	9.7	4.6	14.8
ENSP00000251645	KRT31	keratin 31 [Source:HGNC Symbol;Acc:6448]	10.6667	0	5.66667	0.333333	1.66667	0	1.33333	0.333333	0	1	0	0	1	1	1	0	2	2	2	0	0	5	0	0	15	8	1	0	6	4	11	0	SUPERSET	54	ENSP00000377567	416	0	1.7	0	0	1.7	1.7	1.7	0	4.6	4.1	4.1
ENSP00000299299	PCBD1	pterin-4 alpha-carbinolamine dehydratase/dimerization cofactor of hepatocyte nuclear factor 1 alpha [Source:HGNC Symbol;Acc:8646]	10.3333	7.66667	7	0.333333	1.66667	2.33333	1.66667	0.333333	2	1	0	2	1	3	1	3	3	1	1	0	3	3	0	3	2	14	1	17	21	4	8	0	DISCRETE	1981		104	26	13.5	0	23.1	9.6	35.6	13.5	41.3	35.6	13.5	9.6
ENSP00000225899	KRT32	keratin 32 [Source:HGNC Symbol;Acc:6449]	10.3333	0	5	0.333333	1.33333	0	1	0.333333	0	1	0	0	1	1	1	0	2	1	1	0	0	5	0	0	15	8	1	0	6	2	10	0	DIFFERENTIABLE	54		448	0	1.6	0	0	1.6	1.6	1.6	0	4.2	1.6	1.6
ENSP00000246646	KRT38	keratin 38 [Source:HGNC Symbol;Acc:6456]	10.3333	0	5	0.333333	1.33333	0	1	0.333333	0	1	0	0	2	1	1	0	1	1	1	0	0	5	0	0	17	8	1	0	4	2	10	0	DIFFERENTIABLE	54		456	0	1.5	0	0	3.9	1.5	1.5	0	1.5	1.5	1.5
ENSP00000264221	PAICS	phosphoribosylaminoimidazole carboxylase, phosphoribosylaminoimidazole succinocarboxamide synthetase [Source:HGNC Symbol;Acc:8587]	10.3333	1.33333	2	0.333333	2.66667	1	1.33333	0.333333	0	1	1	2	2	3	0	1	6	0	0	0	0	2	1	3	5	4	0	1	26	0	0	0	SUPERSET	544	ENSP00000382595, ENSP00000421096	425	0	2.6	1.9	2.6	2.6	7.1	0	1.9	10.4	0	0
ENSP00000342032	BPGM	2,3-bisphosphoglycerate mutase [Source:HGNC Symbol;Acc:1093]	10	2	10.6667	0.333333	1.33333	0.666667	1.33333	0.333333	1	1	0	0	1	2	0	1	1	1	2	1	2	2	0	0	11	22	0	4	8	8	11	1	EQUIVALENT	2929	ENSP00000376840, ENSP00000399838	259	5	5	0	0	5	12.4	0	5	5	5	5
ENSP00000329165	KRT36	keratin 36 [Source:HGNC Symbol;Acc:6454]	9.66667	0	5	0.333333	1	0	1	0.333333	0	1	0	0	1	1	1	0	1	1	1	0	0	5	0	0	15	8	1	0	4	2	10	0	EQUIVALENT	54	ENSP00000377555	467	0	1.5	0	0	1.5	1.5	1.5	0	1.5	1.5	1.5
ENSP00000366013	GNB2L1	guanine nucleotide binding protein (G protein), beta polypeptide 2-like 1 [Source:HGNC Symbol;Acc:4399]	9.66667	3	2.33333	0.333333	2.66667	1.66667	1	0.333333	1	2	0	1	2	1	0	3	6	0	0	1	2	2	0	1	7	5	0	6	22	0	0	1	SUPERSET	967	ENSP00000426909	317	5	9.5	0	3.5	9.8	5	0	21.5	29.7	0	0
ENSP00000367263	AHNAK	AHNAK nucleoprotein [Source:HGNC Symbol;Acc:347]	9	11.6667	6.33333	0.333333	4.66667	7.66667	6.66667	0.333333	5	12	0	1	6	7	1	17	8	1	0	0	10	11	0	1	10	7	1	24	17	1	0	0	DIFFERENTIABLE	29		5890	1.3	3.3	0	0.3	1.3	1.4	0.1	5.2	1.9	0.3	0
ENSP00000340889	PRSS3	protease, serine, 3 [Source:HGNC Symbol;Acc:9486]	9	0	2	0.333333	2.33333	0	1.33333	0.333333	0	0	1	0	2	1	0	0	2	3	3	0	0	0	1	0	10	1	0	0	4	5	13	0	EQUIVALENT	472	ENSP00000354280, ENSP00000368715, ENSP00000401249, ENSP00000401828	261	0	0	7.7	0	7.3	3.4	0	0	7.3	7.3	7.3
ENSP00000265062	RAB7A	RAB7A, member RAS oncogene family [Source:HGNC Symbol;Acc:9788]	8	18	11	0.333333	2.33333	2.33333	3	0.333333	0	4	0	2	2	3	1	5	4	2	1	0	0	10	0	13	4	20	1	41	19	3	1	0	SUPERSET	200	ENSP00000415956	207	0	25.6	0	11.6	10.6	18.4	4.8	32.4	21.7	11.6	5.3
ENSP00000244204	NAGK	N-acetylglucosamine kinase [Source:HGNC Symbol;Acc:17174]	7.66667	0.666667	2	0.333333	3	0.666667	1.33333	0.333333	1	3	0	0	3	1	0	1	4	0	2	1	1	4	0	0	7	2	0	1	13	0	3	1	SUPERSET	3551	ENSP00000389087	344	5.8	13.7	0	0	8.4	2.9	0	5.8	11.3	0	7.6
ENSP00000341885	RPS2	ribosomal protein S2 [Source:HGNC Symbol;Acc:10404]	7.66667	1	1	0.333333	0.666667	0.666667	0.666667	0.333333	0	0	0	1	1	1	0	1	1	1	0	1	0	0	0	1	1	1	0	2	22	2	0	1	DIFFERENTIABLE	249		293	0	0	0	4.1	3.8	4.1	0	4.1	4.1	4.1	0
ENSP00000327134			7.33333	1.33333	0.666667	0.333333	1	0.666667	0.666667	0.333333	1	1	0	0	1	1	1	1	1	0	1	0	2	1	0	0	8	1	1	2	7	0	7	0	DIFFERENTIABLE	4239		755	0.9	0.9	0	0	2	2	0.9	0.9	2	0	2
ENSP00000359717	FHL1	four and a half LIM domains 1 [Source:HGNC Symbol;Acc:3702]	7	11.6667	4.33333	0.333333	1.66667	3	2	0.333333	1	1	0	1	1	4	0	7	3	1	1	1	2	3	0	2	2	9	0	31	8	1	11	1	SUPERSET	1482	ENSP00000359724	296	5.1	5.1	0	5.1	4.1	17.6	0	35.5	12.8	5.1	4.1
ENSP00000352257	XRCC6	X-ray repair complementing defective repair in Chinese hamster cells 6 [Source:HGNC Symbol;Acc:4055]	7	9	3.33333	0.333333	1.66667	3.33333	2.66667	0.333333	1	4	1	2	1	3	0	7	4	1	0	0	4	5	1	6	1	4	0	17	20	1	0	0	SUPERSET	652	ENSP00000353192, ENSP00000384257	609	3.1	9.2	2.3	4.1	1.6	6.4	0	16.1	9.2	1.8	0
ENSP00000309417	SCFD1	sec1 family domain containing 1 [Source:HGNC Symbol;Acc:20726]	7	1	2.66667	0.333333	1.33333	0.666667	0.666667	0.333333	1	0	1	0	1	1	0	1	2	1	1	0	2	0	1	0	7	2	0	1	2	6	12	0	SUPERSET	3561	ENSP00000379872, ENSP00000390783	650	2.3	0	2.3	0	2.3	2.3	0	2.3	4.9	2.3	2.3
ENSP00000368646	PRDX4	peroxiredoxin 4 [Source:HGNC Symbol;Acc:17169]	6.66667	4.66667	8.33333	0.333333	1	1.66667	2.33333	0.333333	1	2	0	0	1	4	0	4	2	1	0	1	4	9	0	0	6	14	0	10	14	2	0	1	SUPERSET	595		271	4.4	4.4	0	0	3	13.7	0	13.7	7	3	0
ENSP00000281243	QDPR	quinoid dihydropteridine reductase [Source:HGNC Symbol;Acc:9752]	6.66667	16	5.66667	0.333333	1.33333	4.33333	1.66667	0.333333	4	1	1	3	0	3	0	6	3	1	1	0	6	1	1	15	0	15	0	27	17	1	3	0	SUPERSET	2009		244	25.4	4.5	5.3	20.9	0	18.9	0	45.5	18.9	4.5	4.5
ENSP00000375021	IGHV4-28	immunoglobulin heavy variable 4-28 [Source:HGNC Symbol;Acc:5645]	6.33333	1	12	0.333333	1.33333	0.666667	2.33333	0.333333	0	3	0	0	2	2	0	2	1	2	1	1	0	7	0	0	7	8	0	3	9	21	3	1	DIFFERENTIABLE	115		117	0	18.8	0	0	11.1	11.1	0	24.8	11.1	11.1	11.1
ENSP00000317788	HNRNPK	heterogeneous nuclear ribonucleoprotein K [Source:HGNC Symbol;Acc:5044]	6.33333	21	11	0.333333	1.66667	2.33333	3	0.333333	1	6	0	1	2	1	1	5	2	2	1	0	8	24	0	1	7	4	1	54	11	5	1	0	SUPERSET	236	ENSP00000353552, ENSP00000365439, ENSP00000365440, ENSP00000365444, ENSP00000365458	463	2.6	17.3	0	3.7	5.6	2.6	3.9	18.1	5.6	4.3	1.9
ENSP00000362329	PPA1	pyrophosphatase (inorganic) 1 [Source:HGNC Symbol;Acc:9226]	6.33333	9.66667	6.33333	0.333333	1.66667	2.33333	2.66667	0.333333	3	4	0	0	1	2	0	4	4	2	0	1	6	12	0	0	1	3	0	23	18	4	0	1	DIFFERENTIABLE	449		289	15.6	21.5	0	0	3.5	9	0	22.8	19	6.6	0
ENSP00000234677	SARS	seryl-tRNA synthetase [Source:HGNC Symbol;Acc:10537]	6.33333	5.33333	1.66667	0.333333	1.66667	1.66667	1.33333	0.333333	0	1	0	1	1	2	0	4	4	1	0	1	0	1	0	2	1	3	0	14	18	1	0	1	EQUIVALENT	1508	ENSP00000358939	514	0	2.3	0	1.6	1.8	3.3	0	8.6	8.2	1.6	0
ENSP00000257951	KRT84	keratin 84 [Source:HGNC Symbol;Acc:6461]	6.33333	0.333333	0.333333	0.333333	1.33333	0.333333	0.333333	0.333333	0	1	0	0	1	0	0	1	2	0	1	1	0	1	0	0	7	0	0	1	3	0	9	1	DIFFERENTIABLE	82		600	0	1.2	0	0	1.2	0	0	1.2	2.7	0	1.2
ENSP00000272252	GALM	galactose mutarotase (aldose 1-epimerase) [Source:HGNC Symbol;Acc:24063]	5.66667	1.33333	3	0.333333	1.33333	0.666667	1.33333	0.333333	1	1	0	1	1	3	0	0	3	0	0	1	1	2	0	3	4	7	0	0	13	0	0	1	SUPERSET	2025		342	7	5.6	0	4.4	4.4	11.1	0	0	11.1	0	0
ENSP00000310493			5.66667	6.33333	2.33333	0.333333	1.33333	1.66667	1	0.333333	1	2	0	1	0	1	0	3	4	0	0	1	3	5	0	2	0	2	0	14	17	0	0	1	EQUIVALENT	4	ENSP00000378360	575	3	5	0	2.1	0	2.1	0	7.8	7.3	0	0
ENSP00000349977	MVP	major vault protein [Source:HGNC Symbol;Acc:7531]	5.66667	0.333333	1.33333	0.333333	2.33333	0.333333	1	0.333333	1	0	0	0	2	3	0	0	3	0	2	1	1	0	0	0	6	4	0	0	8	0	3	1	SUPERSET	604	ENSP00000378760	893	3.6	0	0	0	1.8	4.1	0	0	3.2	0	2.1
ENSP00000245206	GOT2	glutamic-oxaloacetic transaminase 2, mitochondrial [Source:HGNC Symbol;Acc:4433]	5.33333	5.66667	3.33333	0.333333	1	1.66667	2	0.333333	2	3	0	1	1	3	1	2	2	0	0	0	3	7	0	2	2	3	1	12	14	0	0	0	DIFFERENTIABLE	1519		430	6.7	9.3	0	3.5	3.5	9.8	2.8	6.7	6.3	0	0
ENSP00000257192	DSG1	desmoglein 1 [Source:HGNC Symbol;Acc:3048]	5	0	4.66667	0.333333	1.33333	0	1	0.333333	0	0	0	0	1	0	1	0	2	3	1	0	0	0	0	0	2	0	1	0	10	14	3	0	DISCRETE	1362		1049	0	0	0	0	1.2	0	1.5	0	3.1	4.3	1.2
ENSP00000352228	PCBP2	poly(rC) binding protein 2 [Source:HGNC Symbol;Acc:8648]	5	2.66667	0.666667	0.333333	1.33333	1	0.333333	0.333333	1	0	0	1	1	1	0	1	1	0	2	1	4	0	0	2	4	2	0	2	7	0	4	1	SUPERSET	183	ENSP00000388008, ENSP00000390304	362	4.4	0	0	5.5	5.5	5.5	0	4.4	5.5	0	8.6
ENSP00000377958	CCT4	chaperonin containing TCP1, subunit 4 (delta) [Source:HGNC Symbol;Acc:1617]	4.66667	10.6667	2.66667	0.333333	1.33333	3.66667	2	0.333333	1	2	1	1	2	3	0	9	2	1	0	0	1	3	1	2	5	4	0	29	9	1	0	0	DIFFERENTIABLE	718		539	1.9	4.5	1.9	2.4	4.3	7.6	0	25.6	4.8	2.2	0
ENSP00000358417	PHGDH	phosphoglycerate dehydrogenase [Source:HGNC Symbol;Acc:8923]	4.66667	1.66667	1.33333	0.333333	1.33333	0.666667	0.333333	0.333333	1	0	1	1	0	1	0	0	2	0	2	0	4	0	1	1	0	4	0	0	11	0	3	0	DIFFERENTIABLE	730		533	4.1	0	4.3	2.1	0	2.1	0	0	4.9	0	5.8
ENSP00000352675			4.66667	0	0.666667	0.333333	1.33333	0	0.333333	0.333333	0	0	0	0	1	0	1	0	2	1	1	0	0	0	0	0	8	0	1	0	3	2	3	0	SUPERSET	480	ENSP00000377298	2115	0	0	0	0	0.6	0	0.9	0	1.2	0.6	0.6
ENSP00000413876			4.33333	2.33333	5.33333	0.333333	0.666667	0.333333	1	0.333333	0	1	0	0	1	1	0	1	1	1	0	1	0	3	0	0	2	9	0	7	11	4	0	1	DIFFERENTIABLE	288		165	0	7.9	0	0	7.9	7.9	0	7.9	7.9	7.9	0
ENSP00000299300	CCT2	chaperonin containing TCP1, subunit 2 (beta) [Source:HGNC Symbol;Acc:1615]	4.33333	9	2.33333	0.333333	2.33333	3	1	0.333333	3	1	0	1	2	2	1	5	4	0	1	0	4	4	0	2	3	3	1	21	9	0	1	0	DISCRETE	690		535	7.3	2.2	0	2.8	5.2	4.5	2.1	12.5	9.5	0	2.6
ENSP00000344868	SEPT_7	septin 7 [Source:HGNC Symbol;Acc:1717]	4.33333	13	1.33333	0.333333	1.33333	3	0.666667	0.333333	2	2	0	1	1	0	0	6	3	0	0	1	7	4	0	2	3	0	0	30	10	0	0	1	SUPERSET	1364	ENSP00000381992, ENSP00000381993	436	8	7.3	0	2.3	2.3	0	0	21.6	8.3	0	0
ENSP00000362463	GLO1	glyoxalase I [Source:HGNC Symbol;Acc:4323]	4	11.3333	2	0.333333	1.33333	2.66667	1.33333	0.333333	4	2	0	0	1	1	0	4	2	1	1	1	6	4	0	0	2	1	0	28	5	1	5	1	DISCRETE	1949		184	27.7	14.1	0	0	3.8	9.2	0	22.8	7.6	3.8	3.8
ENSP00000371138	FKBP1A	FK506 binding protein 1A, 12kDa [Source:HGNC Symbol;Acc:3711]	4	0.666667	0.666667	0.333333	1.66667	0.333333	0.333333	0.333333	0	0	0	1	2	0	0	0	2	1	1	1	0	0	0	2	5	0	0	0	5	2	2	1	SUPERSET	3433	ENSP00000383003	108	0	0	0	13	25	0	0	0	25	12	12
ENSP00000387893	HARS	histidyl-tRNA synthetase [Source:HGNC Symbol;Acc:4816]	4	0	0.666667	0.333333	2.33333	0	0.666667	0.333333	0	1	0	0	2	0	1	0	5	1	0	0	0	1	0	0	3	0	1	0	9	1	0	0	SUPERSET	654	ENSP00000425634	489	0	1.8	0	0	4.7	0	2	0	10.4	2	0
ENSP00000362261	TRAPPC3	trafficking protein particle complex 3 [Source:HGNC Symbol;Acc:19942]	4	0.333333	0	0.333333	1.66667	0.333333	0	0.333333	0	0	0	0	1	0	1	1	3	0	1	0	0	0	0	0	3	0	1	1	8	0	1	0	SUPERSET	2407		180	0	0	0	0	6.1	0	8.3	8.3	18.9	0	6.1
ENSP00000334008	PARVA	parvin, alpha [Source:HGNC Symbol;Acc:14652]	3.66667	1.66667	4.33333	0.333333	0.333333	0.666667	1	0.333333	0	1	0	0	0	1	0	2	1	1	0	1	0	1	0	0	0	2	0	5	11	10	0	1	DIFFERENTIABLE	2515		372	0	5.1	0	0	0	5.1	0	9.9	5.1	5.1	0
ENSP00000307432	SUCLG2	succinate-CoA ligase, GDP-forming, beta subunit [Source:HGNC Symbol;Acc:11450]	3.66667	0.666667	0	0.333333	1	0.666667	0	0.333333	0	0	0	1	1	0	1	1	2	0	0	0	0	0	0	1	4	0	1	1	7	0	0	0	SUPERSET	892		432	0	0	0	2.3	2.3	0	4.9	2.3	4.6	0	0
ENSP00000044462	PSMA4	proteasome (prosome, macropain) subunit, alpha type, 4 [Source:HGNC Symbol;Acc:9533]	3.33333	5.33333	2	0.333333	1	1.33333	1.33333	0.333333	1	2	0	0	1	2	1	3	1	0	1	0	6	3	0	0	3	3	1	10	4	0	3	0	SUPERSET	995	ENSP00000399856	261	3.8	11.1	0	0	3.4	8.8	3.8	19.5	5	0	3.4
ENSP00000280326	CCT5	chaperonin containing TCP1, subunit 5 (epsilon) [Source:HGNC Symbol;Acc:1618]	3.33333	4.66667	1.33333	0.333333	2	1.33333	1	0.333333	1	1	0	0	1	1	0	3	5	1	0	1	4	1	0	0	2	2	0	10	8	1	0	1	SUPERSET	790	ENSP00000399367	541	3.1	3.1	0	0	3.3	3.3	0	8.7	10.2	3.3	0
ENSP00000234038	PPP1R7	protein phosphatase 1, regulatory subunit 7 [Source:HGNC Symbol;Acc:9295]	3.33333	6	1	0.333333	1	2	0.666667	0.333333	1	1	0	0	1	1	0	5	2	0	0	1	1	1	0	0	2	2	0	17	8	0	0	1	SUPERSET	1044	ENSP00000385657	360	2.8	3.1	0	0	3.1	3.1	0	17.8	5.8	0	0
ENSP00000217456	APMAP	adipocyte plasma membrane associated protein [Source:HGNC Symbol;Acc:13238]	3	2.33333	2	0.333333	1	1.66667	1.33333	0.333333	1	2	0	1	1	0	1	3	2	2	0	0	2	2	0	1	2	0	1	4	7	4	0	0	SUPERSET	458	ENSP00000395874	416	5.5	5	0	2.9	2.9	0	3.6	14.9	4.6	4.6	0
Random_74828			3	1	1.33333	0.333333	0.666667	0.666667	1	0.333333	1	1	1	1	0	1	0	0	1	1	1	0	1	1	1	2	0	1	0	0	1	2	8	0	EQUIVALENT	2951	Random_74829, Random_74831	1042	2.7	2.7	2.7	2.9	0	2.9	0	0	2.9	2.9	2.9
ENSP00000319281	BASP1	brain abundant, membrane attached signal protein 1 [Source:HGNC Symbol;Acc:957]	2.66667	6.66667	10.6667	0.333333	1	1.66667	1.66667	0.333333	0	0	0	1	0	2	1	4	2	3	1	0	0	0	0	4	0	22	1	16	7	10	1	0	DIFFERENTIABLE	1701		227	0	0	0	11.9	0	24.2	7	47.6	24.2	34.8	10.6
ENSP00000265333	VDAC1	voltage-dependent anion channel 1 [Source:HGNC Symbol;Acc:12669]	2.66667	27.3333	7	0.333333	1.33333	4.33333	3	0.333333	1	4	1	0	1	4	0	12	3	1	0	0	2	15	1	0	3	5	0	80	5	1	0	0	SUPERSET	415	ENSP00000378484, ENSP00000378487	283	6.4	21.6	6.7	0	4.2	21.9	0	59	11	6.4	0
ENSP00000304405	HNRNPR	heterogeneous nuclear ribonucleoprotein R [Source:HGNC Symbol;Acc:5047]	2.33333	5.33333	2.33333	0.333333	1	1.66667	1.33333	0.333333	1	2	0	0	0	2	1	4	3	0	0	0	1	3	0	0	0	4	1	15	7	0	0	0	SUPERSET	481	ENSP00000363741	633	0.9	3	0	0	0	3.9	1.9	9.5	5.7	0	0
ENSP00000356954	CTGF	connective tissue growth factor [Source:HGNC Symbol;Acc:2500]	2.33333	0	1.66667	0.333333	0.666667	0	0.333333	0.333333	0	0	0	0	0	0	0	0	2	1	0	1	0	0	0	0	0	0	0	0	7	5	0	1	DISCRETE	3216		349	0	0	0	0	0	0	0	0	6.6	2.9	0
ENSP00000181839	CDK13	cyclin-dependent kinase 13 [Source:HGNC Symbol;Acc:1733]	2	0	1.33333	0.333333	0.666667	0	0.666667	0.333333	0	2	0	0	1	0	1	0	1	0	0	0	0	4	0	0	1	0	1	0	5	0	0	0	SUPERSET	251	ENSP00000340557	1512	0	1.7	0	0	0.5	0	0.6	0	0.5	0	0
ENSP00000245552	NT5C	5', 3'-nucleotidase, cytosolic [Source:HGNC Symbol;Acc:17144]	2	3	1	0.333333	0.333333	1.66667	1	0.333333	2	1	0	0	0	1	0	3	1	1	0	1	3	1	0	0	0	1	0	6	6	1	0	1	DISCRETE	1700		201	10.9	6.5	0	0	0	6.5	0	20.4	6.5	6.5	0
ENSP00000362362	CDK9	cyclin-dependent kinase 9 [Source:HGNC Symbol;Acc:1780]	2	0	1	0.333333	0.666667	0	0.333333	0.333333	0	1	0	0	1	0	1	0	1	0	0	0	0	3	0	0	1	0	1	0	5	0	0	0	SUPERSET	251		489	0	1.8	0	0	1.6	0	1.8	0	1.6	0	0
ENSP00000339521	RSU1	Ras suppressor protein 1 [Source:HGNC Symbol;Acc:10464]	2	0.666667	0.333333	0.333333	1	0.333333	0.333333	0.333333	0	0	1	0	2	1	0	1	1	0	0	0	0	0	1	0	2	1	0	2	4	0	0	0	SUPERSET	1003	ENSP00000367154	277	0	0	6.1	0	6.5	3.2	0	8.7	3.2	0	0
ENSP00000261263	RAB21	RAB21, member RAS oncogene family [Source:HGNC Symbol;Acc:18263]	2	0.333333	0.333333	0.333333	1	0.333333	0.333333	0.333333	0	0	0	0	1	0	1	1	1	1	1	0	0	0	0	0	2	0	1	1	3	1	1	0	DIFFERENTIABLE	438		225	0	0	0	0	7.1	0	7.1	5.3	7.1	7.1	7.1
ENSP00000328213	LCK	lymphocyte-specific protein tyrosine kinase [Source:HGNC Symbol;Acc:6524]	2	0	0.333333	0.333333	0.666667	0	0.333333	0.333333	0	0	0	0	1	1	1	0	1	0	0	0	0	0	0	0	1	1	1	0	5	0	0	0	SUPERSET	347	ENSP00000337825, ENSP00000348194, ENSP00000362658, ENSP00000362663, ENSP00000381387	526	0	0	0	0	1.5	2.7	3	0	1.5	0	0
ENSP00000367309	MAOB	monoamine oxidase B [Source:HGNC Symbol;Acc:6834]	2	1.66667	0	0.333333	1.33333	1	0	0.333333	0	0	0	0	0	0	0	3	4	0	0	1	0	0	0	0	0	0	0	5	6	0	0	1	DIFFERENTIABLE	1175		520	0	0	0	0	0	0	0	8.1	10.6	0	0
ENSP00000296755	MAP1B	microtubule-associated protein 1B [Source:HGNC Symbol;Acc:6836]	1.66667	31	5	0.333333	1	6	2	0.333333	2	3	0	2	1	3	0	14	2	0	0	1	5	10	0	4	1	5	0	84	4	0	0	1	DIFFERENTIABLE	1002		2468	1.1	2.2	0	1	0.4	1.5	0	7.9	0.9	0	0
ENSP00000324011	XPNPEP1	X-prolyl aminopeptidase (aminopeptidase P) 1, soluble [Source:HGNC Symbol;Acc:12822]	1.66667	4.33333	1.66667	0.333333	0.333333	1.66667	0.666667	0.333333	1	0	1	1	0	1	0	3	1	1	0	0	4	0	1	1	0	3	0	8	5	2	0	0	SUPERSET	2737	ENSP00000358694, ENSP00000358697	599	1.7	0	1.7	0.2	0	2	0	7	2	2	0
ENSP00000359723	PRKACB	protein kinase, cAMP-dependent, catalytic, beta [Source:HGNC Symbol;Acc:9381]	1.66667	1.33333	1.66667	0.333333	0.666667	0.666667	0.666667	0.333333	0	0	0	0	0	2	0	2	1	0	1	1	0	0	0	0	0	5	0	4	1	0	4	1	SUPERSET	621		351	0	0	0	0	0	6	0	10.3	2.6	0	3.4
ENSP00000264993	CDV3	CDV3 homolog (mouse) [Source:HGNC Symbol;Acc:26928]	1.66667	1.66667	1.33333	0.333333	1	0.333333	0.333333	0.333333	1	0	0	0	2	1	0	0	1	0	0	1	5	0	0	0	3	4	0	0	2	0	0	1	SUPERSET	2728	ENSP00000391955	258	8.1	0	0	0	11.2	8.1	0	0	3.1	0	0
ENSP00000280083	CTAGE5	CTAGE family, member 5 [Source:HGNC Symbol;Acc:7057]	1.66667	0.333333	1	0.333333	1	0.333333	1	0.333333	0	1	0	0	1	1	0	1	2	1	0	1	0	1	0	0	1	1	0	1	4	1	0	1	SUPERSET	3346	ENSP00000379462	804	0	1.7	0	0	0.9	1.7	0	1.7	2.6	1.7	0
ENSP00000254188			1.66667	0	1	0.333333	0.666667	0	0.666667	0.333333	0	0	1	0	1	1	0	0	0	1	1	0	0	0	1	0	1	1	0	0	0	2	4	0	DISCRETE	3385		187	0	0	3.2	0	3.2	3.7	0	0	0	3.2	3.2
ENSP00000360305	PDLIM1	PDZ and LIM domain 1 [Source:HGNC Symbol;Acc:2067]	1.66667	0.666667	0.666667	0.333333	1	0.666667	0.666667	0.333333	1	0	0	0	1	1	0	1	2	1	0	1	1	0	0	0	1	1	0	1	4	1	0	1	DISCRETE	2188		329	5.8	0	0	0	3	4	0	4.6	4.6	4.6	0
ENSP00000271308	PSMA5	proteasome (prosome, macropain) subunit, alpha type, 5 [Source:HGNC Symbol;Acc:9534]	1.66667	2.66667	0.333333	0.333333	1	1.33333	0.333333	0.333333	2	0	0	0	0	1	1	2	3	0	0	0	3	0	0	0	0	1	1	5	5	0	0	0	DISCRETE	144		241	13.7	0	0	0	0	7.9	8.7	12.9	14.1	0	0
ENSP00000336725	DDX3Y	DEAD (Asp-Glu-Ala-Asp) box helicase 3, Y-linked [Source:HGNC Symbol;Acc:2699]	1.66667	2.66667	0.333333	0.333333	0.666667	1.33333	0.333333	0.333333	2	1	0	0	0	0	1	2	2	0	0	0	2	1	0	0	0	0	1	6	5	0	0	0	SUPERSET	610	ENSP00000353284	660	4.1	1.4	0	0	0	0	1.8	3.9	3	0	0
ENSP00000326804	CUL1	cullin 1 [Source:HGNC Symbol;Acc:2551]	1.66667	1	0.333333	0.333333	0.666667	0.666667	0.333333	0.333333	0	0	0	0	1	1	1	2	1	0	0	0	0	0	0	0	3	1	1	3	2	0	0	0	SUPERSET	1345	ENSP00000387160	776	0	0	0	0	1.7	1.7	1.7	3.4	1.7	0	0
ENSP00000377696	NIT2	nitrilase family, member 2 [Source:HGNC Symbol;Acc:29878]	1.66667	0	0.333333	0.333333	0.333333	0	0.333333	0.333333	0	0	1	0	0	1	0	0	1	0	0	0	0	0	1	0	0	1	0	0	5	0	0	0	DIFFERENTIABLE	2136		276	0	0	4.3	0	0	4.3	0	0	4	0	0
ENSP00000311876	GNPDA1	glucosamine-6-phosphate deaminase 1 [Source:HGNC Symbol;Acc:4417]	1.66667	0.333333	0	0.333333	0.666667	0.333333	0	0.333333	0	0	0	1	0	0	1	0	2	0	0	0	0	0	0	1	0	0	1	0	5	0	0	0	SUPERSET	2547	ENSP00000423485, ENSP00000423674, ENSP00000424275	289	0	0	0	4.2	0	0	5.5	0	7.3	0	0
ENSP00000307889	RPL13	ribosomal protein L13 [Source:HGNC Symbol;Acc:10303]	1.66667	0	0	0.333333	1.33333	0	0	0.333333	0	0	0	0	1	0	1	0	2	0	1	0	0	0	0	0	1	0	1	0	3	0	1	0	EQUIVALENT	2180	ENSP00000376811	211	0	0	0	0	4.3	0	7.6	0	8.1	0	4.7
ENSP00000374825	IGLV1-51	immunoglobulin lambda variable 1-51 [Source:HGNC Symbol;Acc:5882]	1.33333	2	5.66667	0.333333	0.333333	0.666667	0.666667	0.333333	2	1	1	0	0	0	0	0	1	1	0	0	6	8	1	0	0	0	0	0	4	9	0	0	DIFFERENTIABLE	1891		121	13.2	14	6.6	0	0	0	0	0	14	14	0
ENSP00000369915	NAP1L4	nucleosome assembly protein 1-like 4 [Source:HGNC Symbol;Acc:7640]	1.33333	3.66667	2.66667	0.333333	1	1.33333	1.66667	0.333333	1	1	0	0	0	2	0	3	2	2	1	1	1	2	0	0	0	3	0	10	3	3	1	1	SUPERSET	3048	ENSP00000382533	375	2.7	2.7	0	0	0	2.9	0	7.5	2.9	7.2	2.9
ENSP00000261182	NAP1L1	nucleosome assembly protein 1-like 1 [Source:HGNC Symbol;Acc:7637]	1.33333	5.66667	2.33333	0.333333	1	2.66667	1.66667	0.333333	2	1	0	0	0	3	0	6	2	1	1	1	2	2	0	0	0	4	0	15	3	1	1	1	SUPERSET	3048	ENSP00000376947	391	7.2	2.6	0	0	0	5.6	0	14.8	2.8	2.6	2.8
ENSP00000258091	CCT7	chaperonin containing TCP1, subunit 7 (eta) [Source:HGNC Symbol;Acc:1622]	1.33333	4.33333	2	0.333333	1.33333	1.33333	1.66667	0.333333	1	2	0	0	1	2	1	3	2	1	1	0	6	2	0	0	1	3	1	7	2	1	1	0	DIFFERENTIABLE	938		543	4.6	4.2	0	0	2.2	3.9	3.1	12.5	3.5	2.9	1.3
ENSP00000304669	CTNNA1	catenin (cadherin-associated protein), alpha 1, 102kDa [Source:HGNC Symbol;Acc:2509]	1.33333	0	1.66667	0.333333	1	0	1.66667	0.333333	0	1	0	0	1	2	1	0	2	2	0	0	0	1	0	0	1	2	1	0	3	2	0	0	DIFFERENTIABLE	324		906	0	2	0	0	1.9	3.5	2	0	2.5	3.5	0
ENSP00000223369	YKT6	YKT6 v-SNARE homolog (S. cerevisiae) [Source:HGNC Symbol;Acc:16959]	1.33333	0	0.666667	0.333333	0.666667	0	0.666667	0.333333	0	1	0	0	0	0	0	0	2	1	0	1	0	1	0	0	0	0	0	0	4	1	0	1	SUPERSET	2113	ENSP00000397789	198	0	4.5	0	0	0	0	0	0	12.6	4	0
ENSP00000260102	MRPL15	mitochondrial ribosomal protein L15 [Source:HGNC Symbol;Acc:14054]	1.33333	0	0.333333	0.333333	0.666667	0	0.333333	0.333333	0	0	0	0	1	1	1	0	0	0	1	0	0	0	0	0	2	1	1	0	0	0	2	0	DISCRETE	3269		296	0	0	0	0	3.4	3.4	3.4	0	0	0	3.4
ENSP00000253039	EIF2S3	eukaryotic translation initiation factor 2, subunit 3 gamma, 52kDa [Source:HGNC Symbol;Acc:3267]	1.33333	1	0	0.333333	1	0.333333	0	0.333333	1	0	0	0	1	0	1	0	2	0	0	0	3	0	0	0	1	0	1	0	3	0	0	0	DIFFERENTIABLE	1735		472	3.2	0	0	0	2.3	0	3.4	0	5.1	0	0
ENSP00000346045	RPS17	ribosomal protein S17 [Source:HGNC Symbol;Acc:10397]	1.33333	0.666667	0	0.333333	0.333333	0.333333	0	0.333333	0	0	0	0	0	0	1	1	1	0	0	0	0	0	0	0	0	0	1	2	4	0	0	0	SUPERSET	369	ENSP00000346046	135	0	0	0	0	0	0	9.6	16.3	8.9	0	0
ENSP00000356652	CACYBP	calcyclin binding protein [Source:HGNC Symbol;Acc:30423]	1.33333	0.333333	0	0.333333	1	0.333333	0	0.333333	0	0	0	0	0	0	0	1	3	0	0	1	0	0	0	0	0	0	0	1	4	0	0	1	DIFFERENTIABLE	2946		228	0	0	0	0	0	0	0	4.8	11.8	0	0
ENSP00000348762	LSS	lanosterol synthase (2,3-oxidosqualene-lanosterol cyclase) [Source:HGNC Symbol;Acc:6708]	1.33333	0	0	0.333333	1	0	0	0.333333	0	0	1	0	0	0	0	0	2	0	1	0	0	0	1	0	0	0	0	0	3	0	1	0	SUPERSET	2588	ENSP00000380837, ENSP00000409191	732	0	0	0.8	0	0	0	0	0	3.1	0	0.8
ENSP00000305260	GNB2	guanine nucleotide binding protein (G protein), beta polypeptide 2 [Source:HGNC Symbol;Acc:4398]	1	15.3333	5	0.333333	0.666667	3.66667	1.66667	0.333333	2	2	0	1	1	2	1	8	1	1	0	0	5	5	0	2	1	6	1	39	2	4	0	0	SUPERSET	567	ENSP00000377501, ENSP00000377503	340	6.5	10	0	3.2	5.6	7.4	3.2	32.6	3.2	3.2	0
ENSP00000368390	TPD52	tumor protein D52 [Source:HGNC Symbol;Acc:12005]	1	8	3	0.333333	0.333333	1	1	0.333333	1	1	0	0	0	1	0	2	1	1	0	1	5	7	0	0	0	1	0	19	3	1	0	1	EQUIVALENT	1835	ENSP00000368391, ENSP00000394141, ENSP00000410222	207	7.2	7.2	0	0	0	7.2	0	16.4	7.2	7.2	0
ENSP00000262551	OGN	osteoglycin [Source:HGNC Symbol;Acc:8126]	1	9	2.33333	0.333333	0.666667	1.33333	1.33333	0.333333	2	1	1	0	1	1	0	2	1	2	0	0	21	2	1	0	2	2	0	6	1	3	0	0	SUPERSET	195	ENSP00000364711	298	14.1	3	6.4	0	3	3	0	8.4	3	6.4	0
ENSP00000278671	LAMTOR1	late endosomal/lysosomal adaptor, MAPK and MTOR activator 1 [Source:HGNC Symbol;Acc:26068]	1	0	2.33333	0.333333	0.666667	0	0.666667	0.333333	0	0	0	0	1	1	1	0	1	1	0	0	0	0	0	0	1	2	1	0	2	5	0	0	DISCRETE	1313		161	0	0	0	0	9.9	9.9	9.9	0	9.9	9.9	0
ENSP00000384863	XPO1	exportin 1 (CRM1 homolog, yeast) [Source:HGNC Symbol;Acc:12825]	1	6	1.33333	0.333333	1	1.66667	0.666667	0.333333	2	1	0	0	2	1	1	3	1	0	0	0	3	1	0	0	2	3	1	15	1	0	0	0	SUPERSET	1585	ENSP00000385559, ENSP00000385942	1071	3.5	1.1	0	0	2.7	1.6	1.4	4.8	1.6	0	0
ENSP00000283195	RANBP2	RAN binding protein 2 [Source:HGNC Symbol;Acc:9848]	1	0	1	0.333333	0.666667	0	0.333333	0.333333	0	1	1	0	1	0	0	0	1	0	0	0	0	3	1	0	2	0	0	0	1	0	0	0	DIFFERENTIABLE	491		3224	0	0.3	0.3	0	0.3	0	0	0	0.3	0	0
ENSP00000361594			1	0	1	0.333333	0.666667	0	1	0.333333	0	0	0	0	1	2	1	0	0	1	1	0	0	0	0	0	1	2	1	0	0	1	2	0	EQUIVALENT	4122	ENSP00000361602	609	0	0	0	0	3.8	3.9	3.8	0	0	3.8	3
ENSP00000256383	EIF2S1	eukaryotic translation initiation factor 2, subunit 1 alpha, 35kDa [Source:HGNC Symbol;Acc:3265]	1	1	0.666667	0.333333	0.333333	0.666667	0.666667	0.333333	1	0	0	0	1	1	1	1	0	1	0	0	1	0	0	0	3	1	1	2	0	1	0	0	EQUIVALENT	412	ENSP00000425299	315	5.4	0	0	0	3.8	5.4	5.4	5.4	0	5.4	0
ENSP00000400842	HLA-B	major histocompatibility complex, class I, B [Source:HGNC Symbol;Acc:4932]	1	0.666667	0.666667	0.333333	0.666667	0.666667	0.666667	0.333333	0	1	0	2	0	1	1	0	2	0	0	0	0	1	0	2	0	1	1	0	3	0	0	0	SUPERSET	1368		362	0	5.5	0	9.1	0	5.5	5.5	0	9.1	0	0
ENSP00000352656	HLA-B	major histocompatibility complex, class I, B [Source:HGNC Symbol;Acc:4932]	1	0.333333	0.666667	0.333333	0.666667	0.333333	0.666667	0.333333	0	1	0	1	0	1	1	0	2	0	0	0	0	1	0	1	0	1	1	0	3	0	0	0	SUPERSET	1368	ENSP00000394198	362	0	5.5	0	5.5	0	5.5	5.5	0	9.1	0	0
ENSP00000399168	HLA-B	major histocompatibility complex, class I, B [Source:HGNC Symbol;Acc:4932]	1	0.333333	0.666667	0.333333	0.666667	0.333333	0.666667	0.333333	0	1	0	1	0	1	1	0	2	0	0	0	0	1	0	1	0	1	1	0	3	0	0	0	SUPERSET	1368	ENSP00000401183	362	0	5.5	0	5.5	0	5.5	5.5	0	9.1	0	0
ENSP00000402956			1	0.333333	0.666667	0.333333	0.666667	0.333333	0.666667	0.333333	0	1	0	1	0	1	1	0	2	0	0	0	0	1	0	1	0	1	1	0	3	0	0	0	SUPERSET	1368	ENSP00000405178, ENSP00000405365, ENSP00000410748	433	0	4.6	0	0.2	0	4.6	4.6	0	7.6	0	0
ENSP00000265631	SLC25A13	solute carrier family 25 (aspartate/glutamate carrier), member 13 [Source:HGNC Symbol;Acc:10983]	1	2.33333	0.333333	0.333333	1	1.66667	0.333333	0.333333	0	1	0	0	0	0	1	5	3	0	0	0	0	1	0	0	0	0	1	7	3	0	0	0	EQUIVALENT	994	ENSP00000400101	675	0	1.2	0	0	0	0	2.8	10.7	3.9	0	0
ENSP00000351177			1	0.333333	0.333333	0.333333	0.666667	0.333333	0.333333	0.333333	0	1	0	0	1	0	0	1	1	0	0	1	0	1	0	0	1	0	0	1	2	0	0	1	EQUIVALENT	2442	ENSP00000353826	923	0	1.7	0	0	1.2	0	0	1.6	1.2	0	0
ENSP00000333811	PSMD13	proteasome (prosome, macropain) 26S subunit, non-ATPase, 13 [Source:HGNC Symbol;Acc:9558]	1	0.666667	0	0.333333	1	0.333333	0	0.333333	0	0	1	0	0	0	0	1	3	0	0	0	0	0	1	0	0	0	0	2	3	0	0	0	DIFFERENTIABLE	1512		376	0	0	3.5	0	0	0	0	2.7	7.2	0	0
ENSP00000286428	VBP1	von Hippel-Lindau binding protein 1 [Source:HGNC Symbol;Acc:12662]	1	0	0	0.333333	0.666667	0	0	0.333333	0	0	0	0	0	0	1	0	2	0	0	0	0	0	0	0	0	0	1	0	3	0	0	0	DISCRETE	134		197	0	0	0	0	0	0	4.6	0	9.6	0	0
ENSP00000022615	VDAC3	voltage-dependent anion channel 3 [Source:HGNC Symbol;Acc:12674]	0.666667	14.6667	6.33333	0.333333	0.333333	1	1	0.333333	0	3	1	1	0	0	0	2	1	0	0	0	0	19	1	1	0	0	0	43	2	0	0	0	DIFFERENTIABLE	703		283	0	14.8	4.9	4.6	0	0	0	8.1	3.9	0	0
ENSP00000388732			0.666667	14.6667	5.33333	0.333333	0.333333	1	0.666667	0.333333	0	2	1	1	0	0	0	2	1	0	0	0	0	16	1	1	0	0	0	43	2	0	0	0	DIFFERENTIABLE	703		284	0	8.1	4.9	4.6	0	0	0	8.1	3.9	0	0
ENSP00000232564	GNB4	guanine nucleotide binding protein (G protein), beta polypeptide 4 [Source:HGNC Symbol;Acc:20731]	0.666667	11.6667	4.33333	0.333333	0.333333	1.66667	1.33333	0.333333	1	1	0	1	0	2	1	3	1	1	0	0	4	3	0	2	0	6	1	29	2	4	0	0	SUPERSET	567	ENSP00000419693	340	3.2	4.1	0	3.2	0	7.4	3.2	10.3	3.2	3.2	0
ENSP00000367872	GNB1	guanine nucleotide binding protein (G protein), beta polypeptide 1 [Source:HGNC Symbol;Acc:4396]	0.666667	36.3333	2.66667	0.333333	0.333333	4.66667	1	0.333333	3	1	0	1	0	1	1	10	1	1	0	0	7	2	0	2	0	2	1	100	2	4	0	0	SUPERSET	567	ENSP00000416870	340	11.8	4.1	0	3.2	0	3.2	3.2	35	3.2	3.2	0
ENSP00000228958			0.666667	0.333333	1.66667	0.333333	0.666667	0.333333	1	0.333333	0	0	1	0	0	2	0	1	2	1	0	0	0	0	1	0	0	3	0	1	2	2	0	0	DIFFERENTIABLE	4072		305	0	0	5.6	0	0	8.9	0	5.6	9.5	5.6	0
ENSP00000338481	EPB41L2	erythrocyte membrane protein band 4.1-like 2 [Source:HGNC Symbol;Acc:3379]	0.666667	7.66667	1.33333	0.333333	0.666667	1.33333	1	0.333333	0	1	0	0	0	2	0	4	1	0	1	1	0	1	0	0	0	3	0	23	1	0	1	1	SUPERSET	209	ENSP00000357110	1005	0	1.6	0	0	0	2.9	0	6.6	2.1	0	1.2
ENSP00000339051	TPT1	tumor protein, translationally-controlled 1 [Source:HGNC Symbol;Acc:12022]	0.666667	5	1.33333	0.333333	0.333333	1.33333	1	0.333333	1	1	0	1	0	1	0	2	1	1	0	1	6	1	0	1	0	1	0	8	2	2	0	1	SUPERSET	3400	ENSP00000368350	188	7.4	7.4	0	6.4	0	7.4	0	13.8	6.4	6.4	0
ENSP00000309334	RPL15	ribosomal protein L15 [Source:HGNC Symbol;Acc:10306]	0.666667	1.66667	1	0.333333	0.333333	0.666667	0.666667	0.333333	1	1	0	0	0	1	1	1	1	0	0	0	4	2	0	0	0	1	1	1	2	0	0	0	SUPERSET	594	ENSP00000346867, ENSP00000388529, ENSP00000390193, ENSP00000416692, ENSP00000420330, ENSP00000422792	204	5.9	3.4	0	0	0	3.4	6.9	3.4	3.4	0	0
ENSP00000264932	SDHA	succinate dehydrogenase complex, subunit A, flavoprotein (Fp) [Source:HGNC Symbol;Acc:10680]	0.666667	1	1	0.333333	0.333333	0.666667	0.666667	0.333333	1	1	0	0	0	1	1	1	1	0	0	0	1	1	0	0	0	2	1	2	2	0	0	0	SUPERSET	768		664	3.2	2.1	0	0	0	2.3	2.3	2.1	2.3	0	0
ENSP00000291439	AP1M1	adaptor-related protein complex 1, mu 1 subunit [Source:HGNC Symbol;Acc:13667]	0.666667	1	1	0.333333	0.666667	0.666667	0.666667	0.333333	1	1	1	1	1	1	0	0	0	0	1	0	2	1	1	1	1	2	0	0	0	0	1	0	SUPERSET	2371	ENSP00000388996	423	1.4	1.4	1.4	1.4	1.4	1.4	0	0	0	0	1.4
ENSP00000264018	DDX6	DEAD (Asp-Glu-Ala-Asp) box helicase 6 [Source:HGNC Symbol;Acc:2747]	0.666667	1.66667	0.666667	0.333333	0.333333	1	0.666667	0.333333	0	1	0	0	0	0	1	3	1	1	0	0	0	1	0	0	0	0	1	5	2	1	0	0	DISCRETE	3039		483	0	5	0	0	0	0	5	7.9	2.1	5	0
ENSP00000249364	CALU	calumenin [Source:HGNC Symbol;Acc:1458]	0.666667	0.666667	0.666667	0.333333	0.333333	0.333333	0.333333	0.333333	0	1	0	0	0	0	0	1	1	0	0	1	0	2	0	0	0	0	0	2	2	0	0	1	SUPERSET	1834	ENSP00000345931, ENSP00000420381	315	0	2.5	0	0	0	0	0	2.5	2.5	0	0
Random_13347			0.666667	0	0.666667	0.333333	0.666667	0	0.333333	0.333333	0	0	0	0	0	1	1	0	1	0	1	0	0	0	0	0	0	2	1	0	1	0	1	0	EQUIVALENT	2863	Random_13348, Random_13349	938	0	0	0	0	0	0.6	0.6	0	0.6	0	0.6
ENSP00000350970			0.666667	5.33333	0.333333	0.333333	0.666667	3.33333	0.333333	0.333333	2	0	0	2	1	1	0	6	1	0	0	1	2	0	0	2	1	1	0	12	1	0	0	1	SUPERSET	368	ENSP00000417864	247	15	0	0	10.1	4.5	5.7	0	25.1	5.7	0	0
ENSP00000403594			0.666667	4.66667	0.333333	0.333333	0.333333	1.33333	0.333333	0.333333	1	1	1	0	0	0	0	3	1	0	0	0	4	1	1	0	0	0	0	10	2	0	0	0	DIFFERENTIABLE	790		283	6	6	2.5	0	0	0	0	14.1	4.2	0	0
ENSP00000315263	GLTP	glycolipid transfer protein [Source:HGNC Symbol;Acc:24867]	0.666667	2.66667	0.333333	0.333333	0.666667	0.666667	0.333333	0.333333	1	1	0	0	1	0	1	1	1	0	0	0	3	1	0	0	1	0	1	5	1	0	0	0	DISCRETE	3759		209	7.2	7.2	0	0	4.8	0	7.2	7.2	4.8	0	0
ENSP00000355217	SNX6	sorting nexin 6 [Source:HGNC Symbol;Acc:14970]	0.666667	1	0.333333	0.333333	0.333333	0.666667	0.333333	0.333333	0	1	0	0	0	0	1	2	1	0	0	0	0	1	0	0	0	0	1	3	2	0	0	0	SUPERSET	2768	ENSP00000379779, ENSP00000379785	418	0	3.3	0	0	0	0	4.1	6	3.1	0	0
ENSP00000355518	FH	fumarate hydratase [Source:HGNC Symbol;Acc:3700]	0.666667	0.666667	0.333333	0.333333	0.333333	0.333333	0.333333	0.333333	0	1	1	0	0	0	0	1	1	0	0	0	0	1	1	0	0	0	0	2	2	0	0	0	DISCRETE	1613		510	0	4.5	3.9	0	0	0	0	4.5	2.4	0	0
ENSP00000222399	LAMB1	laminin, beta 1 [Source:HGNC Symbol;Acc:6486]	0.666667	0	0.333333	0.333333	0.666667	0	0.333333	0.333333	0	1	0	0	1	0	1	0	1	0	0	0	0	1	0	0	1	0	1	0	1	0	0	0	SUPERSET	1315	ENSP00000377191	1786	0	0.6	0	0	0.6	0	0.6	0	0.6	0	0
ENSP00000263073	SMG6	SMG6 nonsense mediated mRNA decay factor [Source:HGNC Symbol;Acc:17809]	0.666667	0	0.333333	0.333333	0.666667	0	0.333333	0.333333	0	0	0	0	0	0	0	0	1	1	1	1	0	0	0	0	0	0	0	0	1	1	1	1	DISCRETE	4043		1419	0	0	0	0	0	0	0	0	0.4	0.4	0.4
ENSP00000263246	PACSIN2	protein kinase C and casein kinase substrate in neurons 2 [Source:HGNC Symbol;Acc:8571]	0.666667	0	0.333333	0.333333	0.333333	0	0.333333	0.333333	0	1	1	0	0	0	0	0	1	0	0	0	0	1	1	0	0	0	0	0	2	0	0	0	SUPERSET	204	ENSP00000338379, ENSP00000385040, ENSP00000385372, ENSP00000385952, ENSP00000409214	486	0	5.6	5.6	0	0	0	0	0	2.3	0	0
ENSP00000312634	PDLIM2	PDZ and LIM domain 2 (mystique) [Source:HGNC Symbol;Acc:13992]	0.666667	0	0.333333	0.333333	0.333333	0	0.333333	0.333333	0	1	0	0	0	0	1	0	1	0	0	0	0	1	0	0	0	0	1	0	2	0	0	0	SUPERSET	2610	ENSP00000380868, ENSP00000387084	352	0	6.5	0	0	0	0	6.5	0	3.1	0	0
ENSP00000367406	TAF2	TAF2 RNA polymerase II, TATA box binding protein (TBP)-associated factor, 150kDa [Source:HGNC Symbol;Acc:11536]	0.666667	0	0.333333	0.333333	0.666667	0	0.333333	0.333333	0	0	0	0	0	1	0	0	1	0	1	1	0	0	0	0	0	1	0	0	1	0	1	1	DISCRETE	2607		1199	0	0	0	0	0	0.5	0	0	0.5	0	0.5
ENSP00000382104	DOPEY2	dopey family member 2 [Source:HGNC Symbol;Acc:1291]	0.666667	0	0.333333	0.333333	0.666667	0	0.333333	0.333333	0	1	1	0	0	0	0	0	2	0	0	0	0	1	1	0	0	0	0	0	2	0	0	0	DISCRETE	2601		2298	0	0.3	0.3	0	0	0	0	0	0.8	0	0
ENSP00000356602	VTA1	Vps20-associated 1 homolog (S. cerevisiae) [Source:HGNC Symbol;Acc:20954]	0.666667	3	0	0.333333	0.666667	0.666667	0	0.333333	0	0	0	0	1	0	0	2	1	0	0	1	0	0	0	0	1	0	0	9	1	0	0	1	DIFFERENTIABLE	1157		307	0	0	0	0	3.3	0	0	12.4	3.3	0	0
ENSP00000288266	APPL1	adaptor protein, phosphotyrosine interaction, PH domain and leucine zipper containing 1 [Source:HGNC Symbol;Acc:24035]	0.666667	2	0	0.333333	0.333333	0.666667	0	0.333333	1	0	0	0	0	0	0	1	1	0	0	1	4	0	0	0	0	0	0	2	2	0	0	1	DIFFERENTIABLE	335		709	2.1	0	0	0	0	0	0	2.1	2.4	0	0
Random_16742			0.666667	1.66667	0	0.333333	0.666667	1	0	0.333333	1	0	0	2	1	0	1	0	0	0	1	0	3	0	0	2	1	0	1	0	0	0	1	0	DISCRETE	2686		433	1.4	0	0	7.9	6.5	0	1.4	0	0	0	1.4
ENSP00000316809	PITPNA	phosphatidylinositol transfer protein, alpha [Source:HGNC Symbol;Acc:9001]	0.666667	0.666667	0	0.333333	0.333333	0.666667	0	0.333333	0	0	0	0	0	0	0	2	1	0	0	1	0	0	0	0	0	0	0	2	2	0	0	1	DIFFERENTIABLE	178		270	0	0	0	0	0	0	0	13	4.8	0	0
ENSP00000372813	HLA-C	major histocompatibility complex, class I, C [Source:HGNC Symbol;Acc:4933]	0.666667	0.333333	0	0.333333	0.333333	0.333333	0	0.333333	0	0	0	0	0	0	1	1	1	0	0	0	0	0	0	0	0	0	1	1	2	0	0	0	SUPERSET	1368	ENSP00000372975, ENSP00000372979, ENSP00000373011, ENSP00000383177, ENSP00000383195, ENSP00000383244, ENSP00000383245, ENSP00000398169, ENSP00000403541	372	0	0	0	0	0	0	6.5	4.8	3.5	0	0
ENSP00000261601	USP14	ubiquitin specific peptidase 14 (tRNA-guanine transglycosylase) [Source:HGNC Symbol;Acc:12612]	0.666667	0	0	0.333333	0.333333	0	0	0.333333	0	0	0	0	0	0	0	0	1	0	0	1	0	0	0	0	0	0	0	0	2	0	0	1	DIFFERENTIABLE	1707		494	0	0	0	0	0	0	0	0	2.6	0	0
ENSP00000324897	UBE2I	ubiquitin-conjugating enzyme E2I [Source:HGNC Symbol;Acc:12485]	0.666667	0	0	0.333333	0.666667	0	0	0.333333	0	0	0	0	1	0	1	0	0	0	1	0	0	0	0	0	1	0	1	0	0	0	1	0	EQUIVALENT	3436	ENSP00000348056, ENSP00000380649, ENSP00000380650, ENSP00000384361, ENSP00000384568, ENSP00000385009, ENSP00000416215	158	0	0	0	0	5.7	0	5.7	0	0	0	5.7
ENSP00000355599	TSNAX	translin-associated factor X [Source:HGNC Symbol;Acc:12380]	0.666667	0	0	0.333333	0.333333	0	0	0.333333	0	0	0	0	1	0	0	0	0	0	0	1	0	0	0	0	2	0	0	0	0	0	0	1	DIFFERENTIABLE	2791		290	0	0	0	0	3.1	0	0	0	0	0	0
ENSP00000363198	NFS1	NFS1 nitrogen fixation 1 homolog (S. cerevisiae) [Source:HGNC Symbol;Acc:15910]	0.666667	0	0	0.333333	0.333333	0	0	0.333333	0	0	0	0	0	0	0	0	1	0	0	1	0	0	0	0	0	0	0	0	2	0	0	1	SUPERSET	2100	ENSP00000363205, ENSP00000380570	397	0	0	0	0	0	0	0	0	3.5	0	0
ENSP00000388162			0.666667	0	0	0.333333	0.333333	0	0	0.333333	0	0	1	0	0	0	0	0	1	0	0	0	0	0	1	0	0	0	0	0	2	0	0	0	DIFFERENTIABLE	1995		293	0	0	2.7	0	0	0	0	0	5.1	0	0
ENSP00000314733	TOLLIP	toll interacting protein [Source:HGNC Symbol;Acc:16476]	0.333333	5.33333	2.33333	0.333333	0.333333	1	0.666667	0.333333	1	2	1	0	0	0	0	2	1	0	0	0	4	7	1	0	0	0	0	12	1	0	0	0	SUPERSET	2975		274	5.1	9.9	5.1	0	0	0	0	9.9	5.8	0	0
ENSP00000342333	MPST	mercaptopyruvate sulfurtransferase [Source:HGNC Symbol;Acc:7223]	0.333333	2.33333	2	0.333333	0.333333	1	1	0.333333	2	2	0	0	0	1	1	1	1	0	0	0	4	4	0	0	0	2	1	3	1	0	0	0	SUPERSET	1124	ENSP00000380318, ENSP00000380402, ENSP00000383950, ENSP00000384812, ENSP00000391921, ENSP00000405353, ENSP00000411410, ENSP00000411719	297	9.8	9.8	0	0	0	5.4	5.7	5.4	3	0	0
ENSP00000260356	THBS1	thrombospondin 1 [Source:HGNC Symbol;Acc:11785]	0.333333	0.666667	2	0.333333	0.333333	0.666667	1	0.333333	0	2	0	1	0	1	1	1	1	0	0	0	0	3	0	1	0	3	1	1	1	0	0	0	DIFFERENTIABLE	631		1170	0	2.2	0	0.9	0	1	1	1.1	0.9	0	0
ENSP00000338461	CYB5R3	cytochrome b5 reductase 3 [Source:HGNC Symbol;Acc:2873]	0.333333	0.333333	1.33333	0.333333	0.333333	0.333333	1.33333	0.333333	0	3	0	0	1	1	1	1	0	0	0	0	0	3	0	0	1	1	1	1	0	0	0	0	SUPERSET	1814	ENSP00000354468, ENSP00000379597, ENSP00000379603, ENSP00000384457, ENSP00000384834, ENSP00000385679	301	0	12.3	0	0	5	6	6	2.3	0	0	0
ENSP00000374839	IGLV3-27	immunoglobulin lambda variable 3-27 [Source:HGNC Symbol;Acc:5910]	0.333333	1.33333	1	0.333333	0.333333	0.333333	0.666667	0.333333	1	2	0	0	0	0	1	0	1	0	0	0	4	3	0	0	0	0	1	0	1	0	0	0	DIFFERENTIABLE	1577		113	7.1	25.7	0	0	0	0	15.9	0	15.9	0	0
ENSP00000309893	GOLIM4	golgi integral membrane protein 4 [Source:HGNC Symbol;Acc:15448]	0.333333	0	1	0.333333	0.333333	0	0.666667	0.333333	0	0	0	0	0	0	1	0	1	2	0	0	0	0	0	0	0	0	1	0	1	3	0	0	EQUIVALENT	3972	ENSP00000417354	668	0	0	0	0	0	0	1.9	0	1.9	4.3	0
ENSP00000377527	PC	pyruvate carboxylase [Source:HGNC Symbol;Acc:8636]	0.333333	0	1	0.333333	0.333333	0	0.666667	0.333333	0	1	0	0	0	0	0	0	1	1	0	1	0	2	0	0	0	0	0	0	1	1	0	1	SUPERSET	1021	ENSP00000377530, ENSP00000377532	1178	0	1.2	0	0	0	0	0	0	0.8	1.6	0
ENSP00000327539	HNRNPH1	heterogeneous nuclear ribonucleoprotein H1 (H) [Source:HGNC Symbol;Acc:5041]	0.333333	11.3333	0.666667	0.333333	0.333333	1.66667	0.333333	0.333333	1	1	0	0	0	0	1	4	1	0	0	0	1	2	0	0	0	0	1	33	1	0	0	0	SUPERSET	1350	ENSP00000349168, ENSP00000377082, ENSP00000397797	472	3.6	3.6	0	0	0	0	2.1	12.3	3	0	0
ENSP00000364943	DDAH2	dimethylarginine dimethylaminohydrolase 2 [Source:HGNC Symbol;Acc:2716]	0.333333	4.66667	0.666667	0.333333	0.333333	0.666667	0.666667	0.333333	0	0	0	0	0	2	1	2	1	0	0	0	0	0	0	0	0	2	1	14	1	0	0	0	SUPERSET	1696	ENSP00000364945, ENSP00000364949, ENSP00000372901, ENSP00000382935, ENSP00000382936, ENSP00000389552, ENSP00000391833, ENSP00000395372, ENSP00000399023, ENSP00000402594, ENSP00000403154, ENSP00000408148, ENSP00000409396, ENSP00000412327	285	0	0	0	0	0	9.8	5.6	13.7	5.6	0	0
ENSP00000313420	PRKDC	protein kinase, DNA-activated, catalytic polypeptide [Source:HGNC Symbol;Acc:9413]	0.333333	3.33333	0.666667	0.333333	0.333333	1.66667	0.666667	0.333333	1	1	0	0	0	0	0	4	1	1	0	1	1	1	0	0	0	0	0	9	1	1	0	1	DIFFERENTIABLE	808		4127	0.3	0.4	0	0	0	0	0	1.5	0.2	0.4	0
Random_71976			0.333333	1.33333	0.666667	0.333333	0.333333	0.666667	0.666667	0.333333	1	0	0	0	1	1	1	1	0	1	0	0	2	0	0	0	1	1	1	2	0	1	0	0	SUPERSET	438	Random_71977	703	0.9	0	0	0	0.9	0.9	0.9	0.9	0	0.9	0
ENSP00000007516	NDUFAB1	NADH dehydrogenase (ubiquinone) 1, alpha/beta subcomplex, 1, 8kDa [Source:HGNC Symbol;Acc:7694]	0.333333	0	0.666667	0.333333	0.333333	0	0.333333	0.333333	0	1	0	0	0	0	0	0	1	0	0	1	0	2	0	0	0	0	0	0	1	0	0	1	DISCRETE	3404		156	0	5.8	0	0	0	0	0	0	9	0	0
ENSP00000254442	WDR7	WD repeat domain 7 [Source:HGNC Symbol;Acc:13490]	0.333333	0	0.666667	0.333333	0.333333	0	0.333333	0.333333	0	1	0	0	0	0	0	0	1	0	0	1	0	2	0	0	0	0	0	0	1	0	0	1	EQUIVALENT	1427	ENSP00000350187, ENSP00000381357	1490	0	1	0	0	0	0	0	0	1	0	0
ENSP00000334958	RLTPR	RGD motif, leucine rich repeats, tropomodulin domain and proline-rich containing [Source:HGNC Symbol;Acc:27089]	0.333333	0	0.666667	0.333333	0.333333	0	0.666667	0.333333	0	0	0	0	1	1	0	0	0	1	0	1	0	0	0	0	1	1	0	0	0	1	0	1	DISCRETE	4312		1435	0	0	0	0	0.4	0.4	0	0	0	0.4	0
ENSP00000383219	KRTAP10-6	keratin associated protein 10-6 [Source:HGNC Symbol;Acc:20523]	0.333333	0	0.666667	0.333333	0.333333	0	0.333333	0.333333	0	1	0	0	1	0	1	0	0	0	0	0	0	2	0	0	1	0	1	0	0	0	0	0	DISCRETE	4329		365	0	4.4	0	0	4.4	0	4.4	0	0	0	0
Random_16721			0.333333	0	0.666667	0.333333	0.333333	0	0.666667	0.333333	0	0	0	0	1	2	0	0	0	0	0	1	0	0	0	0	1	2	0	0	0	0	0	1	DISCRETE	4080		243	0	0	0	0	8.2	9.1	0	0	0	0	0
ENSP00000261755	FAH	fumarylacetoacetate hydrolase (fumarylacetoacetase) [Source:HGNC Symbol;Acc:3579]	0.333333	6.33333	0.333333	0.333333	0.333333	2	0.333333	0.333333	4	0	1	0	0	1	0	2	1	0	0	0	16	0	1	0	0	1	0	3	1	0	0	0	EQUIVALENT	1935	ENSP00000385080	419	19.3	0	5.7	0	0	1.9	0	8.6	1.9	0	0
ENSP00000344762	SRSF3	serine/arginine-rich splicing factor 3 [Source:HGNC Symbol;Acc:10785]	0.333333	1.66667	0.333333	0.333333	0.333333	0.666667	0.333333	0.333333	1	0	0	0	0	1	1	1	1	0	0	0	1	0	0	0	0	1	1	4	1	0	0	0	EQUIVALENT	2517	ENSP00000362820	124	16.9	0	0	0	0	13.7	6.5	16.9	13.7	0	0
ENSP00000365347	DDX39B	DEAD (Asp-Glu-Ala-Asp) box polypeptide 39B [Source:HGNC Symbol;Acc:13917]	0.333333	1	0.333333	0.333333	0.333333	1	0.333333	0.333333	1	1	0	0	0	0	0	2	1	0	0	1	1	1	0	0	0	0	0	2	1	0	0	1	SUPERSET	1485	ENSP00000373000, ENSP00000379475, ENSP00000383149, ENSP00000383151, ENSP00000383152, ENSP00000387994, ENSP00000388880, ENSP00000389350, ENSP00000390999, ENSP00000391463, ENSP00000391956, ENSP00000392420, ENSP00000393712, ENSP00000394160, ENSP00000394329, ENSP00000394850, ENSP00000395267, ENSP00000397758, ENSP00000398069, ENSP00000398775, ENSP00000399030, ENSP00000400194, ENSP00000400326, ENSP0000…	425	4.7	2.4	0	0	0	0	0	9.2	2.1	0	0
ENSP00000307863	U2AF2	U2 small nuclear RNA auxiliary factor 2 [Source:HGNC Symbol;Acc:23156]	0.333333	0.666667	0.333333	0.333333	0.333333	0.333333	0.333333	0.333333	0	0	1	0	0	1	0	1	1	0	0	0	0	0	1	0	0	1	0	2	1	0	0	0	EQUIVALENT	564	ENSP00000388475	475	0	0	4.4	0	0	4.4	0	3.8	2.1	0	0
ENSP00000216129	TTLL12	tubulin tyrosine ligase-like family, member 12 [Source:HGNC Symbol;Acc:28974]	0.333333	0.333333	0.333333	0.333333	0.333333	0.333333	0.333333	0.333333	0	0	1	0	0	1	0	1	1	0	0	0	0	0	1	0	0	1	0	1	1	0	0	0	EQUIVALENT	1914	ENSP00000385837, ENSP00000402851	644	0	0	2.3	0	0	2.3	0	2.5	1.6	0	0
ENSP00000287647	FANCD2	Fanconi anemia, complementation group D2 [Source:HGNC Symbol;Acc:3585]	0.333333	0.333333	0.333333	0.333333	0.333333	0.333333	0.333333	0.333333	0	0	0	0	0	1	0	1	1	0	0	1	0	0	0	0	0	1	0	1	1	0	0	1	EQUIVALENT	1402	ENSP00000373318, ENSP00000398754	1471	0	0	0	0	0	1.2	0	1.2	1.2	0	0
ENSP00000359345	RPL5	ribosomal protein L5 [Source:HGNC Symbol;Acc:10360]	0.333333	0	0.333333	0.333333	0.333333	0	0.333333	0.333333	0	1	0	0	0	0	1	0	1	0	0	0	0	1	0	0	0	0	1	0	1	0	0	0	DIFFERENTIABLE	2970		297	0	4	0	0	0	0	4	0	3.4	0	0
ENSP00000362805	OGT	O-linked N-acetylglucosamine (GlcNAc) transferase [Source:HGNC Symbol;Acc:8127]	0.333333	0	0.333333	0.333333	0.333333	0	0.333333	0.333333	0	1	1	0	0	0	0	0	1	0	0	0	0	1	1	0	0	0	0	0	1	0	0	0	SUPERSET	1652	ENSP00000362824	1036	0	0.1	0.1	0	0	0	0	0	0.1	0	0
ENSP00000219169	NUTF2	nuclear transport factor 2 [Source:HGNC Symbol;Acc:13722]	0.333333	2	0	0.333333	0.333333	0.666667	0	0.333333	1	0	0	0	0	0	0	1	1	0	0	1	4	0	0	0	0	0	0	2	1	0	0	1	DISCRETE	1566		127	12.6	0	0	0	0	0	0	12.6	11	0	0
ENSP00000364449	SIK3	SIK family kinase 3 [Source:HGNC Symbol;Acc:29165]	0.333333	1.66667	0	0.333333	0.333333	1	0	0.333333	1	0	0	1	0	0	1	1	1	0	0	0	2	0	0	1	0	0	1	2	1	0	0	0	DIFFERENTIABLE	1664		1321	0.5	0	0	1.9	0	0	0.5	0.5	1.9	0	0
ENSP00000370750	RDH11	retinol dehydrogenase 11 (all-trans/9-cis/11-cis) [Source:HGNC Symbol;Acc:17964]	0.333333	1	0	0.333333	0.333333	0.333333	0	0.333333	0	0	0	0	0	0	1	1	1	0	0	0	0	0	0	0	0	0	1	3	1	0	0	0	DIFFERENTIABLE	2489		318	0	0	0	0	0	0	6.3	6.3	4.4	0	0
ENSP00000264449	ATP8A1	ATPase, aminophospholipid transporter (APLT), class I, type 8A, member 1 [Source:HGNC Symbol;Acc:13531]	0.333333	0.666667	0	0.333333	0.333333	0.333333	0	0.333333	1	0	1	0	0	0	0	0	1	0	0	0	2	0	1	0	0	0	0	0	1	0	0	0	EQUIVALENT	3566	ENSP00000371078, ENSP00000371084	1149	1.5	0	1.5	0	0	0	0	0	0.7	0	0
ENSP00000303585	CLIP1	CAP-GLY domain containing linker protein 1 [Source:HGNC Symbol;Acc:10461]	0.333333	0.666667	0	0.333333	0.333333	0.666667	0	0.333333	1	0	0	1	0	0	0	0	1	0	0	1	1	0	0	1	0	0	0	0	1	0	0	1	EQUIVALENT	3092	ENSP00000351665, ENSP00000355314	1438	1.2	0	0	0.8	0	0	0	0	0.8	0	0
ENSP00000230419	PTK7	protein tyrosine kinase 7 [Source:HGNC Symbol;Acc:9618]	0.333333	0.333333	0	0.333333	0.333333	0.333333	0	0.333333	0	0	0	0	1	0	0	1	0	0	0	1	0	0	0	0	1	0	0	1	0	0	0	1	SUPERSET	1769	ENSP00000326029, ENSP00000418754	1070	0	0	0	0	0.9	0	0	2	0	0	0
ENSP00000320821	KIF1C	kinesin family member 1C [Source:HGNC Symbol;Acc:6317]	0.333333	0.333333	0	0.333333	0.333333	0.333333	0	0.333333	1	0	1	0	0	0	0	0	1	0	0	0	1	0	1	0	0	0	0	0	1	0	0	0	DIFFERENTIABLE	1514		1103	0.5	0	0.5	0	0	0	0	0	1	0	0
ENSP00000216554	EIF5	eukaryotic translation initiation factor 5 [Source:HGNC Symbol;Acc:3299]	0.333333	0	0	0.333333	0.333333	0	0	0.333333	0	0	0	0	1	0	0	0	0	0	0	1	0	0	0	0	1	0	0	0	0	0	0	1	EQUIVALENT	3470	ENSP00000376477	431	0	0	0	0	2.3	0	0	0	0	0	0
ENSP00000253452	COX4I1	cytochrome c oxidase subunit IV isoform 1 [Source:HGNC Symbol;Acc:2265]	0.333333	0	0	0.333333	0.333333	0	0	0.333333	0	0	1	0	1	0	0	0	0	0	0	0	0	0	1	0	1	0	0	0	0	0	0	0	DISCRETE	1061		169	0	0	7.1	0	11.2	0	0	0	0	0	0
ENSP00000312741	CAMKK2	calcium/calmodulin-dependent protein kinase kinase 2, beta [Source:HGNC Symbol;Acc:1470]	0.333333	0	0	0.333333	0.333333	0	0	0.333333	0	0	1	0	1	0	0	0	0	0	0	0	0	0	1	0	1	0	0	0	0	0	0	0	SUPERSET	3581	ENSP00000321230, ENSP00000384591, ENSP00000384600	588	0	0	2.4	0	2.4	0	0	0	0	0	0
ENSP00000325002	COPG1	coatomer protein complex, subunit gamma 1 [Source:HGNC Symbol;Acc:2236]	0.333333	0	0	0.333333	0.333333	0	0	0.333333	0	0	0	0	1	0	1	0	0	0	0	0	0	0	0	0	1	0	1	0	0	0	0	0	DIFFERENTIABLE	1763		874	0	0	0	0	1.3	0	1.9	0	0	0	0
ENSP00000327594			0.333333	0	0	0.333333	0.333333	0	0	0.333333	0	0	0	0	0	0	0	0	1	0	0	1	0	0	0	0	0	0	0	0	1	0	0	1	SUPERSET	1177	ENSP00000379823	1637	0	0	0	0	0	0	0	0	0.1	0	0
ENSP00000346755	MST4	Serine/threonine-protein kinase MST4 [Source:UniProtKB/Swiss-Prot;Acc:Q9P289]	0.333333	0	0	0.333333	0.333333	0	0	0.333333	0	0	0	0	0	0	1	0	1	0	0	0	0	0	0	0	0	0	1	0	1	0	0	0	SUPERSET	2440	ENSP00000377867, ENSP00000418753	392	0	0	0	0	0	0	6.4	0	2.6	0	0
ENSP00000360569	SCP2	sterol carrier protein 2 [Source:HGNC Symbol;Acc:10606]	0.333333	0	0	0.333333	0.333333	0	0	0.333333	0	0	0	0	0	0	1	0	1	0	0	0	0	0	0	0	0	0	1	0	1	0	0	0	DIFFERENTIABLE	643		547	0	0	0	0	0	0	2.4	0	1.6	0	0
ENSP00000369424	RBBP7	retinoblastoma binding protein 7 [Source:HGNC Symbol;Acc:9890]	0.333333	0	0	0.333333	0.333333	0	0	0.333333	0	0	1	0	0	0	0	0	1	0	0	0	0	0	1	0	0	0	0	0	1	0	0	0	SUPERSET	1756	ENSP00000369427, ENSP00000386068	469	0	0	3.4	0	0	0	0	0	1.7	0	0
ENSP00000382423	MAP3K1	mitogen-activated protein kinase kinase kinase 1, E3 ubiquitin protein ligase [Source:HGNC Symbol;Acc:6848]	0.333333	0	0	0.333333	0.333333	0	0	0.333333	0	0	0	0	0	0	0	0	1	0	0	1	0	0	0	0	0	0	0	0	1	0	0	1	DISCRETE	2609		1512	0	0	0	0	0	0	0	0	1.1	0	0
ENSP00000388526	HLA-A	major histocompatibility complex, class I, A [Source:HGNC Symbol;Acc:4931]	0.333333	0	0	0.333333	0.333333	0	0	0.333333	0	0	0	0	1	0	1	0	0	0	0	0	0	0	0	0	1	0	1	0	0	0	0	0	SUPERSET	1368	ENSP00000399020, ENSP00000403575, ENSP00000403922, ENSP00000416233	371	0	0	0	0	3.5	0	6.5	0	0	0	0
ENSP00000223136	FIS1	fission 1 (mitochondrial outer membrane) homolog (S. cerevisiae) [Source:HGNC Symbol;Acc:21689]	0	9.33333	4.33333	0.333333	0	1	0.666667	0.333333	1	1	0	0	0	1	0	2	0	0	0	1	8	10	0	0	0	3	0	20	0	0	0	1	DISCRETE	3763		152	7.2	7.2	0	0	0	7.2	0	15.1	0	0	0
ENSP00000321195	ATP11B	ATPase, class VI, type 11B [Source:HGNC Symbol;Acc:13553]	0	0	3.66667	0.333333	0	0	0.666667	0.333333	0	1	0	0	0	0	0	0	0	1	0	1	0	5	0	0	0	0	0	0	0	6	0	1	EQUIVALENT	1147	ENSP00000399692, ENSP00000418421	1177	0	0.6	0	0	0	0	0	0	0	0.6	0
ENSP00000328359	DEFA3	defensin, alpha 3, neutrophil-specific [Source:HGNC Symbol;Acc:2762]	0	1	3.33333	0.333333	0	0.666667	1	0.333333	1	2	1	0	0	0	0	1	0	1	0	0	2	9	1	0	0	0	0	1	0	1	0	0	EQUIVALENT	2317	ENSP00000372126, ENSP00000372136, ENSP00000372139	94	9.6	16	6.4	0	0	0	0	6.4	0	6.4	0
ENSP00000340329	CAPRIN1	cell cycle associated protein 1 [Source:HGNC Symbol;Acc:6743]	0	0	2	0.333333	0	0	0.333333	0.333333	0	0	0	0	0	1	0	0	0	0	0	1	0	0	0	0	0	6	0	0	0	0	0	1	SUPERSET	2124	ENSP00000374296	709	0	0	0	0	0	1.3	0	0	0	0	0
ENSP00000291700	S100B	S100 calcium binding protein B [Source:HGNC Symbol;Acc:10500]	0	6	1.66667	0.333333	0	2	1	0.333333	3	2	0	0	0	1	1	3	0	0	0	0	6	4	0	0	0	1	1	12	0	0	0	0	EQUIVALENT	1889	ENSP00000380769	92	40.2	32.6	0	0	0	16.3	16.3	40.2	0	0	0
ENSP00000354394	STAT1	signal transducer and activator of transcription 1, 91kDa [Source:HGNC Symbol;Acc:11362]	0	2	1.66667	0.333333	0	1	1.33333	0.333333	1	1	0	0	0	3	1	2	0	0	0	0	2	1	0	0	0	4	1	4	0	0	0	0	SUPERSET	61	ENSP00000386244	750	1.9	1.6	0	0	0	5.6	2.1	4	0	0	0
ENSP00000348769	ARIH2	ariadne homolog 2 (Drosophila) [Source:HGNC Symbol;Acc:690]	0	0.333333	1.66667	0.333333	0	0.333333	0.333333	0.333333	1	0	1	0	0	1	0	0	0	0	0	0	1	0	1	0	0	5	0	0	0	0	0	0	EQUIVALENT	3376	ENSP00000378863, ENSP00000396254, ENSP00000403222	493	3.7	0	3.7	0	0	3.7	0	0	0	0	0
ENSP00000334543	RASSF4	Ras association (RalGDS/AF-6) domain family member 4 [Source:HGNC Symbol;Acc:20793]	0	0	1.33333	0.333333	0	0	0.333333	0.333333	0	1	1	0	0	0	0	0	0	0	0	0	0	4	1	0	0	0	0	0	0	0	0	0	EQUIVALENT	1885	ENSP00000339692, ENSP00000363532	330	0	7.3	7.3	0	0	0	0	0	0	0	0
ENSP00000339122	VIPAS39	VPS33B interacting protein, apical-basolateral polarity regulator, spe-39 homolog [Source:HGNC Symbol;Acc:20347]	0	0	1.33333	0.333333	0	0	0.333333	0.333333	0	1	0	0	0	0	1	0	0	0	0	0	0	4	0	0	0	0	1	0	0	0	0	0	EQUIVALENT	2135	ENSP00000403163, ENSP00000404815	493	0	2.8	0	0	0	0	2.8	0	0	0	0
ENSP00000233084	DDX1	DEAD (Asp-Glu-Ala-Asp) box helicase 1 [Source:HGNC Symbol;Acc:2734]	0	3.33333	1	0.333333	0	1.66667	0.666667	0.333333	1	2	0	0	0	0	1	4	0	0	0	0	1	3	0	0	0	0	1	9	0	0	0	0	EQUIVALENT	619	ENSP00000370745	740	1.8	4.2	0	0	0	0	1.8	9.7	0	0	0
ENSP00000262304	PKD1	polycystic kidney disease 1 (autosomal dominant) [Source:HGNC Symbol;Acc:9008]	0	0.333333	1	0.333333	0	0.333333	1	0.333333	0	2	0	0	0	1	0	1	0	0	0	1	0	2	0	0	0	1	0	1	0	0	0	1	SUPERSET	4052	ENSP00000399501, ENSP00000410633	4303	0	0.7	0	0	0	0.4	0	0.4	0	0	0
ENSP00000283131	SMARCA5	SWI/SNF related, matrix associated, actin dependent regulator of chromatin, subfamily a, member 5 [Source:HGNC Symbol;Acc:11101]	0	0.333333	1	0.333333	0	0.333333	0.333333	0.333333	0	0	0	0	0	0	1	1	0	1	0	0	0	0	0	0	0	0	1	1	0	3	0	0	DIFFERENTIABLE	2660		1052	0	0	0	0	0	0	0.9	0.9	0	0.9	0
ENSP00000357231	THEMIS	thymocyte selection associated [Source:HGNC Symbol;Acc:21569]	0	0.333333	1	0.333333	0	0.333333	0.333333	0.333333	0	0	0	0	0	1	0	1	0	0	0	1	0	0	0	0	0	3	0	1	0	0	0	1	EQUIVALENT	1849	ENSP00000357233	641	0	0	0	0	0	3	0	3	0	0	0
Random_17976			0	0.333333	1	0.333333	0	0.333333	0.333333	0.333333	0	1	0	1	0	0	1	0	0	0	0	0	0	3	0	1	0	0	1	0	0	0	0	0	DISCRETE	2750		1907	0	1.2	0	1.2	0	0	1.2	0	0	0	0
ENSP00000279593	GRIN2B	glutamate receptor, ionotropic, N-methyl D-aspartate 2B [Source:HGNC Symbol;Acc:4586]	0	0	1	0.333333	0	0	1	0.333333	0	1	0	0	0	2	1	0	0	0	0	0	0	1	0	0	0	2	1	0	0	0	0	0	DIFFERENTIABLE	816		1484	0	0.4	0	0	0	1.8	0.4	0	0	0	0
ENSP00000289749	NBL1	neuroblastoma 1, DAN family BMP antagonist [Source:HGNC Symbol;Acc:7650]	0	0	1	0.333333	0	0	0.666667	0.333333	0	1	1	0	0	0	0	0	0	1	0	0	0	1	1	0	0	0	0	0	0	2	0	0	SUPERSET	3940	ENSP00000337696, ENSP00000364278, ENSP00000389040, ENSP00000390607, ENSP00000394079	216	0	3.2	3.2	0	0	0	0	0	0	3.2	0
ENSP00000298229	INPPL1	inositol polyphosphate phosphatase-like 1 [Source:HGNC Symbol;Acc:6080]	0	0	1	0.333333	0	0	0.333333	0.333333	0	0	0	0	0	1	0	0	0	0	0	1	0	0	0	0	0	3	0	0	0	0	0	1	DIFFERENTIABLE	2839		1258	0	0	0	0	0	0.5	0	0	0	0	0
ENSP00000310448	SART1	squamous cell carcinoma antigen recognized by T cells [Source:HGNC Symbol;Acc:10538]	0	0	1	0.333333	0	0	0.333333	0.333333	0	1	0	0	0	0	1	0	0	0	0	0	0	3	0	0	0	0	1	0	0	0	0	0	DISCRETE	1346		800	0	2.1	0	0	0	0	2.1	0	0	0	0
Random_26445			0	0	1	0.333333	0	0	0.333333	0.333333	0	0	0	0	0	1	0	0	0	0	0	1	0	0	0	0	0	3	0	0	0	0	0	1	DIFFERENTIABLE	2839		1258	0	0	0	0	0	0.5	0	0	0	0	0
ENSP00000338477	HNRNPF	heterogeneous nuclear ribonucleoprotein F [Source:HGNC Symbol;Acc:5039]	0	11	0.666667	0.333333	0	1	0.333333	0.333333	1	1	0	0	0	0	1	2	0	0	0	0	1	2	0	0	0	0	1	32	0	0	0	0	SUPERSET	1350	ENSP00000348345, ENSP00000349573, ENSP00000400433	415	4.1	4.1	0	0	0	0	2.4	8.2	0	0	0
ENSP00000357206	NES	nestin [Source:HGNC Symbol;Acc:7756]	0	4	0.666667	0.333333	0	1.66667	0.666667	0.333333	0	0	0	0	0	2	0	5	0	0	0	1	0	0	0	0	0	2	0	12	0	0	0	1	DIFFERENTIABLE	1411		1621	0	0	0	0	0	1	0	4.5	0	0	0
ENSP00000350310	ATP2B4	ATPase, Ca++ transporting, plasma membrane 4 [Source:HGNC Symbol;Acc:817]	0	2.66667	0.666667	0.333333	0	1	0.666667	0.333333	0	1	1	0	0	1	0	3	0	0	0	0	0	1	1	0	0	1	0	8	0	0	0	0	DIFFERENTIABLE	221		1205	0	0.7	1.5	0	0	1.5	0	3.7	0	0	0
ENSP00000262418	SLC4A1	solute carrier family 4, anion exchanger, member 1 (erythrocyte membrane protein band 3, Diego blood group) [Source:HGNC Symbol;Acc:11027]	0	1.66667	0.666667	0.333333	0	0.666667	0.333333	0.333333	2	0	1	0	0	1	0	0	0	0	0	0	5	0	1	0	0	2	0	0	0	0	0	0	DIFFERENTIABLE	625		911	3.8	0	1.4	0	0	1.4	0	0	0	0	0
Random_62372			0	1.66667	0.666667	0.333333	0	1	0.666667	0.333333	1	1	0	1	0	0	1	1	0	1	0	0	2	1	0	1	0	0	1	2	0	1	0	0	EQUIVALENT	2438	Random_62373, Random_62375, Random_62376, Random_62381, Random_62383, Random_62385	621	1.1	1.1	0	1	0	0	1.1	1.1	0	1	0
ENSP00000261173	ATP2B1	ATPase, Ca++ transporting, plasma membrane 1 [Source:HGNC Symbol;Acc:814]	0	1.33333	0.666667	0.333333	0	0.333333	0.666667	0.333333	0	1	1	0	0	1	0	1	0	0	0	0	0	1	1	0	0	1	0	4	0	0	0	0	EQUIVALENT	221	ENSP00000343599, ENSP00000352054, ENSP00000376869, ENSP00000392043	1220	0	0.7	1.5	0	0	1.5	0	0.7	0	0	0
ENSP00000332371	COL7A1	collagen, type VII, alpha 1 [Source:HGNC Symbol;Acc:2214]	0	0.666667	0.666667	0.333333	0	0.666667	0.666667	0.333333	1	1	0	0	0	1	1	1	0	0	0	0	1	1	0	0	0	1	1	1	0	0	0	0	EQUIVALENT	1916	ENSP00000412569	2944	0.2	0.3	0	0	0	0.2	0.3	0.3	0	0	0
ENSP00000267012	BIN2	bridging integrator 2 [Source:HGNC Symbol;Acc:1053]	0	0.333333	0.666667	0.333333	0	0.333333	0.333333	0.333333	0	1	0	0	0	0	1	1	0	0	0	0	0	2	0	0	0	0	1	1	0	0	0	0	DIFFERENTIABLE	720		565	0	2.7	0	0	0	0	2.7	2.7	0	0	0
ENSP00000270233	BCAM	basal cell adhesion molecule (Lutheran blood group) [Source:HGNC Symbol;Acc:6722]	0	0.333333	0.666667	0.333333	0	0.333333	0.333333	0.333333	0	0	0	1	0	0	1	0	0	1	0	0	0	0	0	1	0	0	1	0	0	2	0	0	EQUIVALENT	3154	ENSP00000375817	628	0	0	0	2.1	0	0	2.1	0	0	2.1	0
ENSP00000279259	FAU	Finkel-Biskis-Reilly murine sarcoma virus (FBR-MuSV) ubiquitously expressed [Source:HGNC Symbol;Acc:3597]	0	0.333333	0.666667	0.333333	0	0.333333	0.666667	0.333333	1	2	1	0	0	0	0	0	0	0	0	0	1	2	1	0	0	0	0	0	0	0	0	0	DISCRETE	2605		133	4.5	12	4.5	0	0	0	0	0	0	0	0
ENSP00000284384	PRKCA	protein kinase C, alpha [Source:HGNC Symbol;Acc:9393]	0	0.333333	0.666667	0.333333	0	0.333333	0.666667	0.333333	0	1	1	0	0	1	0	1	0	0	0	0	0	1	1	0	0	1	0	1	0	0	0	0	DIFFERENTIABLE	1966		672	0	1.9	1.9	0	0	1.9	0	1.9	0	0	0
Random_29990			0	0.333333	0.666667	0.333333	0	0.333333	0.333333	0.333333	0	0	0	1	0	1	0	0	0	0	0	1	0	0	0	1	0	2	0	0	0	0	0	1	DISCRETE	3474		775	0	0	0	0.8	0	0.8	0	0	0	0	0
ENSP00000252034	ELN	elastin [Source:HGNC Symbol;Acc:3327]	0	0	0.666667	0.333333	0	0	0.333333	0.333333	0	1	1	0	0	0	0	0	0	0	0	0	0	2	1	0	0	0	0	0	0	0	0	0	SUPERSET	489	ENSP00000313565, ENSP00000369936, ENSP00000389857	724	0	2.6	2.8	0	0	0	0	0	0	0	0
ENSP00000254029	WDR44	WD repeat domain 44 [Source:HGNC Symbol;Acc:30512]	0	0	0.666667	0.333333	0	0	0.333333	0.333333	0	0	0	0	0	1	0	0	0	0	0	1	0	0	0	0	0	2	0	0	0	0	0	1	SUPERSET	1010	ENSP00000360890, ENSP00000389457	913	0	0	0	0	0	2	0	0	0	0	0
ENSP00000277882	RPP30	ribonuclease P/MRP 30kDa subunit [Source:HGNC Symbol;Acc:17688]	0	0	0.666667	0.333333	0	0	0.666667	0.333333	0	1	0	0	0	0	0	0	0	1	0	1	0	1	0	0	0	0	0	0	0	1	0	1	DISCRETE	4086		254	0	2.4	0	0	0	0	0	0	0	2.4	0
ENSP00000295713	SRGAP2	SLIT-ROBO Rho GTPase activating protein 2 [Source:HGNC Symbol;Acc:19751]	0	0	0.666667	0.333333	0	0	0.666667	0.333333	0	1	0	0	0	0	1	0	0	1	0	0	0	1	0	0	0	0	1	0	0	1	0	0	SUPERSET	1790	ENSP00000408089	985	0	1.6	0	0	0	0	1.6	0	0	1.6	0
ENSP00000339211	SRPX	sushi-repeat containing protein, X-linked [Source:HGNC Symbol;Acc:11309]	0	0	0.666667	0.333333	0	0	0.333333	0.333333	0	1	0	0	0	0	1	0	0	0	0	0	0	2	0	0	0	0	1	0	0	0	0	0	EQUIVALENT	1211	ENSP00000367794, ENSP00000411165	451	0	2.7	0	0	0	0	2.7	0	0	0	0
ENSP00000339529	POP1	processing of precursor 1, ribonuclease P/MRP subunit (S. cerevisiae) [Source:HGNC Symbol;Acc:30129]	0	0	0.666667	0.333333	0	0	0.333333	0.333333	0	1	1	0	0	0	0	0	0	0	0	0	0	2	1	0	0	0	0	0	0	0	0	0	EQUIVALENT	2495	ENSP00000385787	1024	0	1.3	1.3	0	0	0	0	0	0	0	0
ENSP00000348578	G3BP1	GTPase activating protein (SH3 domain) binding protein 1 [Source:HGNC Symbol;Acc:30292]	0	0	0.666667	0.333333	0	0	0.666667	0.333333	0	1	1	0	0	1	0	0	0	0	0	0	0	1	1	0	0	1	0	0	0	0	0	0	SUPERSET	535	ENSP00000377681	466	0	2.8	1.3	0	0	2.8	0	0	0	0	0
ENSP00000351832	RAB3GAP2	RAB3 GTPase activating protein subunit 2 (non-catalytic) [Source:HGNC Symbol;Acc:17168]	0	0	0.666667	0.333333	0	0	0.666667	0.333333	0	1	0	0	0	0	1	0	0	1	0	0	0	1	0	0	0	0	1	0	0	1	0	0	DISCRETE	4340		1393	0	1.4	0	0	0	0	1.4	0	0	0.6	0
ENSP00000354718	AKAP13	A kinase (PRKA) anchor protein 13 [Source:HGNC Symbol;Acc:371]	0	0	0.666667	0.333333	0	0	0.666667	0.333333	0	1	0	0	0	1	0	0	0	0	0	1	0	1	0	0	0	1	0	0	0	0	0	1	SUPERSET	2197	ENSP00000378024, ENSP00000378026, ENSP00000394403	2817	0	0.2	0	0	0	0.2	0	0	0	0	0
ENSP00000383690	MASP2	mannan-binding lectin serine peptidase 2 [Source:HGNC Symbol;Acc:6902]	0	0	0.666667	0.333333	0	0	0.666667	0.333333	0	0	0	0	0	2	1	0	0	0	0	0	0	0	0	0	0	2	1	0	0	0	0	0	DIFFERENTIABLE	2793		686	0	0	0	0	0	3.2	2	0	0	0	0
Random_23237			0	0	0.666667	0.333333	0	0	0.333333	0.333333	0	1	0	0	0	0	1	0	0	0	0	0	0	2	0	0	0	0	1	0	0	0	0	0	DISCRETE	2762		210	0	2.9	0	0	0	0	2.9	0	0	0	0
ENSP00000303908	TWF2	twinfilin actin-binding protein 2 [Source:HGNC Symbol;Acc:9621]	0	2.66667	0.333333	0.333333	0	0.666667	0.333333	0.333333	1	1	0	0	0	0	0	1	0	0	0	1	6	1	0	0	0	0	0	2	0	0	0	1	DIFFERENTIABLE	698		349	4.9	4.9	0	0	0	0	0	4.9	0	0	0
ENSP00000200676	CETP	cholesteryl ester transfer protein, plasma [Source:HGNC Symbol;Acc:1869]	0	1.66667	0.333333	0.333333	0	0.666667	0.333333	0.333333	2	1	1	0	0	0	0	0	0	0	0	0	5	1	1	0	0	0	0	0	0	0	0	0	EQUIVALENT	1921	ENSP00000369106	493	6.3	3	3	0	0	0	0	0	0	0	0
ENSP00000216832	PNN	pinin, desmosome associated protein [Source:HGNC Symbol;Acc:9162]	0	1.33333	0.333333	0.333333	0	0.666667	0.333333	0.333333	1	1	1	0	0	0	0	1	0	0	0	0	2	1	1	0	0	0	0	2	0	0	0	0	DISCRETE	47		717	2	2	2	0	0	0	0	2	0	0	0
Random_58765			0	1.33333	0.333333	0.333333	0	0.666667	0.333333	0.333333	1	0	0	0	0	1	1	1	0	0	0	0	2	0	0	0	0	1	1	2	0	0	0	0	EQUIVALENT	438	Random_58766	2912	0.2	0	0	0	0	0.2	0.2	0.2	0	0	0
ENSP00000185206	CLIC5	chloride intracellular channel 5 [Source:HGNC Symbol;Acc:13517]	0	1	0.333333	0.333333	0	1	0.333333	0.333333	1	0	0	0	0	1	1	2	0	0	0	0	1	0	0	0	0	1	1	2	0	0	0	0	EQUIVALENT	263	ENSP00000344165	410	4.1	0	0	0	0	3.2	3.2	4.4	0	0	0
ENSP00000311184	WFIKKN2	WAP, follistatin/kazal, immunoglobulin, kunitz and netrin domain containing 2 [Source:HGNC Symbol;Acc:30916]	0	1	0.333333	0.333333	0	0.333333	0.333333	0.333333	1	1	0	0	0	0	1	0	0	0	0	0	3	1	0	0	0	0	1	0	0	0	0	0	EQUIVALENT	1038	ENSP00000405889	0	0	0	0	0	0	0	0	0	0	0	0
ENSP00000347020	TXNRD1	thioredoxin reductase 1 [Source:HGNC Symbol;Acc:12437]	0	1	0.333333	0.333333	0	1	0.333333	0.333333	1	1	0	0	0	0	0	2	0	0	0	1	1	1	0	0	0	0	0	2	0	0	0	1	EQUIVALENT	1206	ENSP00000367310, ENSP00000373506, ENSP00000380844, ENSP00000393328, ENSP00000412045, ENSP00000421934	549	4.2	3.1	0	0	0	0	0	6.2	0	0	0
ENSP00000252595	SLC27A1	solute carrier family 27 (fatty acid transporter), member 1 [Source:HGNC Symbol;Acc:10995]	0	0.666667	0.333333	0.333333	0	0.666667	0.333333	0.333333	1	1	0	0	0	0	1	1	0	0	0	0	1	1	0	0	0	0	1	1	0	0	0	0	SUPERSET	1222	ENSP00000413424	646	2	2	0	0	0	0	2	2.2	0	0	0
ENSP00000370582	CD99	CD99 molecule [Source:HGNC Symbol;Acc:7082]	0	0.666667	0.333333	0.333333	0	0.333333	0.333333	0.333333	0	0	0	0	0	0	1	1	0	1	0	0	0	0	0	0	0	0	1	2	0	1	0	0	EQUIVALENT	2859	ENSP00000370588	169	0	0	0	0	0	0	8.3	8.3	0	8.3	0
ENSP00000378323	PPP3CA	protein phosphatase 3, catalytic subunit, alpha isozyme [Source:HGNC Symbol;Acc:9314]	0	0.666667	0.333333	0.333333	0	0.666667	0.333333	0.333333	2	0	0	0	0	1	1	0	0	0	0	0	2	0	0	0	0	1	1	0	0	0	0	0	SUPERSET	172		521	3.6	0	0	0	0	1.9	2.1	0	0	0	0
ENSP00000193532	PTPRC	protein tyrosine phosphatase, receptor type, C [Source:HGNC Symbol;Acc:9666]	0	0.333333	0.333333	0.333333	0	0.333333	0.333333	0.333333	1	1	1	0	0	0	0	0	0	0	0	0	1	1	1	0	0	0	0	0	0	0	0	0	SUPERSET	180	ENSP00000271610, ENSP00000306782, ENSP00000356342, ENSP00000356346	1256	1.3	1.5	1.5	0	0	0	0	0	0	0	0
ENSP00000261488	ENOX1	ecto-NOX disulfide-thiol exchanger 1 [Source:HGNC Symbol;Acc:25474]	0	0.333333	0.333333	0.333333	0	0.333333	0.333333	0.333333	1	1	1	0	0	0	0	0	0	0	0	0	1	1	1	0	0	0	0	0	0	0	0	0	EQUIVALENT	2903	ENSP00000415054	643	2.8	2.8	2.8	0	0	0	0	0	0	0	0
ENSP00000264426	GRIA2	glutamate receptor, ionotropic, AMPA 2 [Source:HGNC Symbol;Acc:4572]	0	0.333333	0.333333	0.333333	0	0.333333	0.333333	0.333333	0	0	0	0	0	1	1	1	0	0	0	0	0	0	0	0	0	1	1	1	0	0	0	0	SUPERSET	2405	ENSP00000410146	883	0	0	0	0	0	1.1	1.1	1.1	0	0	0
ENSP00000272418	MRPS5	mitochondrial ribosomal protein S5 [Source:HGNC Symbol;Acc:14498]	0	0.333333	0.333333	0.333333	0	0.333333	0.333333	0.333333	0	0	0	0	0	1	1	1	0	0	0	0	0	0	0	0	0	1	1	1	0	0	0	0	EQUIVALENT	2390	ENSP00000341660	430	0	0	0	0	0	3.7	3.7	3.7	0	0	0
ENSP00000278353	HSD17B12	hydroxysteroid (17-beta) dehydrogenase 12 [Source:HGNC Symbol;Acc:18646]	0	0.333333	0.333333	0.333333	0	0.333333	0.333333	0.333333	0	1	1	0	0	0	0	1	0	0	0	0	0	1	1	0	0	0	0	1	0	0	0	0	DIFFERENTIABLE	1460		312	0	4.8	4.5	0	0	0	0	3.8	0	0	0
ENSP00000300134	STAT6	signal transducer and activator of transcription 6, interleukin-4 induced [Source:HGNC Symbol;Acc:11368]	0	0.333333	0.333333	0.333333	0	0.333333	0.333333	0.333333	1	1	1	0	0	0	0	0	0	0	0	0	1	1	1	0	0	0	0	0	0	0	0	0	EQUIVALENT	1587	ENSP00000401486	847	0.8	0.8	0.8	0	0	0	0	0	0	0	0
ENSP00000312675	TRIM72	tripartite motif containing 72 [Source:HGNC Symbol;Acc:32671]	0	0.333333	0.333333	0.333333	0	0.333333	0.333333	0.333333	1	1	1	0	0	0	0	0	0	0	0	0	1	1	1	0	0	0	0	0	0	0	0	0	DISCRETE	3383		477	2.3	3.4	3.4	0	0	0	0	0	0	0	0
ENSP00000317159	CYC1	cytochrome c-1 [Source:HGNC Symbol;Acc:2579]	0	0.333333	0.333333	0.333333	0	0.333333	0.333333	0.333333	0	1	0	0	0	0	1	1	0	0	0	0	0	1	0	0	0	0	1	1	0	0	0	0	DISCRETE	1031		325	0	3.7	0	0	0	0	4	3.7	0	0	0
ENSP00000359297	NSDHL	NAD(P) dependent steroid dehydrogenase-like [Source:HGNC Symbol;Acc:13398]	0	0.333333	0.333333	0.333333	0	0.333333	0.333333	0.333333	0	1	1	0	0	0	0	1	0	0	0	0	0	1	1	0	0	0	0	1	0	0	0	0	SUPERSET	993	ENSP00000391854	373	0	5.6	4.3	0	0	0	0	3.5	0	0	0
Random_1141			0	0.333333	0.333333	0.333333	0	0.333333	0.333333	0.333333	0	0	0	0	0	1	0	1	0	0	0	1	0	0	0	0	0	1	0	1	0	0	0	1	EQUIVALENT	2630	Random_1142, Random_1143, Random_1144, Random_1145, Random_1146, Random_1147, Random_1148, Random_1149	167	0	0	0	0	0	3.6	0	3.6	0	0	0
ENSP00000227520	CCDC86	coiled-coil domain containing 86 [Source:HGNC Symbol;Acc:28359]	0	0	0.333333	0.333333	0	0	0.333333	0.333333	0	1	0	0	0	0	0	0	0	0	0	1	0	1	0	0	0	0	0	0	0	0	0	1	DIFFERENTIABLE	1967		360	0	6.1	0	0	0	0	0	0	0	0	0
ENSP00000259457	PSMB7	proteasome (prosome, macropain) subunit, beta type, 7 [Source:HGNC Symbol;Acc:9544]	0	0	0.333333	0.333333	0	0	0.333333	0.333333	0	0	0	0	0	0	1	0	0	1	0	0	0	0	0	0	0	0	1	0	0	1	0	0	DIFFERENTIABLE	3219		277	0	0	0	0	0	0	4.7	0	0	4.7	0
ENSP00000281187	VPS26B	vacuolar protein sorting 26 homolog B (S. pombe) [Source:HGNC Symbol;Acc:28119]	0	0	0.333333	0.333333	0	0	0.333333	0.333333	0	0	0	0	0	1	1	0	0	0	0	0	0	0	0	0	0	1	1	0	0	0	0	0	DISCRETE	3370		336	0	0	0	0	0	3.3	3.3	0	0	0	0
ENSP00000299441	DCHS1	dachsous 1 (Drosophila) [Source:HGNC Symbol;Acc:13681]	0	0	0.333333	0.333333	0	0	0.333333	0.333333	0	0	1	0	0	0	0	0	0	1	0	0	0	0	1	0	0	0	0	0	0	1	0	0	DISCRETE	1786		3298	0	0	0.2	0	0	0	0	0	0	0.4	0
ENSP00000299759	RRAD	Ras-related associated with diabetes [Source:HGNC Symbol;Acc:10446]	0	0	0.333333	0.333333	0	0	0.333333	0.333333	0	1	1	0	0	0	0	0	0	0	0	0	0	1	1	0	0	0	0	0	0	0	0	0	EQUIVALENT	804	ENSP00000388744	308	0	6.2	6.2	0	0	0	0	0	0	0	0
ENSP00000303276	RNASE2	ribonuclease, RNase A family, 2 (liver, eosinophil-derived neurotoxin) [Source:HGNC Symbol;Acc:10045]	0	0	0.333333	0.333333	0	0	0.333333	0.333333	0	1	0	0	0	0	1	0	0	0	0	0	0	1	0	0	0	0	1	0	0	0	0	0	DISCRETE	4227		161	0	8.7	0	0	0	0	8.7	0	0	0	0
ENSP00000305255	STX8	syntaxin 8 [Source:HGNC Symbol;Acc:11443]	0	0	0.333333	0.333333	0	0	0.333333	0.333333	0	1	1	0	0	0	0	0	0	0	0	0	0	1	1	0	0	0	0	0	0	0	0	0	EQUIVALENT	3306	ENSP00000398214	236	0	7.2	7.2	0	0	0	0	0	0	0	0
ENSP00000305355	PRKCB	protein kinase C, beta [Source:HGNC Symbol;Acc:9395]	0	0	0.333333	0.333333	0	0	0.333333	0.333333	0	0	1	0	0	1	0	0	0	0	0	0	0	0	1	0	0	1	0	0	0	0	0	0	DIFFERENTIABLE	1966		673	0	0	1.9	0	0	1.9	0	0	0	0	0
ENSP00000317214	CAPN6	calpain 6 [Source:HGNC Symbol;Acc:1483]	0	0	0.333333	0.333333	0	0	0.333333	0.333333	0	0	1	0	0	1	0	0	0	0	0	0	0	0	1	0	0	1	0	0	0	0	0	0	DISCRETE	4105		641	0	0	0.9	0	0	0.9	0	0	0	0	0
ENSP00000321571			0	0	0.333333	0.333333	0	0	0.333333	0.333333	0	0	1	0	0	1	0	0	0	0	0	0	0	0	1	0	0	1	0	0	0	0	0	0	SUPERSET	711	ENSP00000349576, ENSP00000398194, ENSP00000424017	178	0	0	10.1	0	0	10.1	0	0	0	0	0
ENSP00000330930	SGK223	Tyrosine-protein kinase SgK223 [Source:UniProtKB/Swiss-Prot;Acc:Q86YV5]	0	0	0.333333	0.333333	0	0	0.333333	0.333333	0	0	1	0	0	1	0	0	0	0	0	0	0	0	1	0	0	1	0	0	0	0	0	0	DISCRETE	3614		1402	0	0	0.7	0	0	1.2	0	0	0	0	0
ENSP00000342993			0	0	0.333333	0.333333	0	0	0.333333	0.333333	0	1	0	0	0	0	0	0	0	0	0	1	0	1	0	0	0	0	0	0	0	0	0	1	DIFFERENTIABLE	218		513	0	2.5	0	0	0	0	0	0	0	0	0
ENSP00000353622	SIN3A	SIN3 transcription regulator homolog A (yeast) [Source:HGNC Symbol;Acc:19353]	0	0	0.333333	0.333333	0	0	0.333333	0.333333	0	1	0	0	0	0	1	0	0	0	0	0	0	1	0	0	0	0	1	0	0	0	0	0	EQUIVALENT	3647	ENSP00000378402, ENSP00000378403	1273	0	1.3	0	0	0	0	1.3	0	0	0	0
ENSP00000367385			0	0	0.333333	0.333333	0	0	0.333333	0.333333	0	1	1	0	0	0	0	0	0	0	0	0	0	1	1	0	0	0	0	0	0	0	0	0	EQUIVALENT	3067	ENSP00000367392, ENSP00000367407, ENSP00000380012, ENSP00000380018	529	0	3.6	3.6	0	0	0	0	0	0	0	0
ENSP00000400010	PTPRJ	protein tyrosine phosphatase, receptor type, J [Source:HGNC Symbol;Acc:9673]	0	0	0.333333	0.333333	0	0	0.333333	0.333333	0	1	0	0	0	0	1	0	0	0	0	0	0	1	0	0	0	0	1	0	0	0	0	0	DIFFERENTIABLE	2858		1337	0	1	0	0	0	0	1	0	0	0	0
ENSP00000262428	COTL1	coactosin-like 1 (Dictyostelium) [Source:HGNC Symbol;Acc:18304]	0	5.33333	0	0.333333	0	0.666667	0	0.333333	0	0	0	0	0	0	1	2	0	0	0	0	0	0	0	0	0	0	1	16	0	0	0	0	DISCRETE	285		142	0	0	0	0	0	0	19	27.5	0	0	0
ENSP00000248572	GNGT1	guanine nucleotide binding protein (G protein), gamma transducing activity polypeptide 1 [Source:HGNC Symbol;Acc:4411]	0	3.66667	0	0.333333	0	1	0	0.333333	1	0	1	0	0	0	0	2	0	0	0	0	1	0	1	0	0	0	0	10	0	0	0	0	SUPERSET	3585	ENSP00000388777	74	16.2	0	10.8	0	0	0	0	33.8	0	0	0
ENSP00000324074	ANP32E	acidic (leucine-rich) nuclear phosphoprotein 32 family, member E [Source:HGNC Symbol;Acc:16673]	0	2.33333	0	0.333333	0	1	0	0.333333	1	0	1	0	0	0	0	2	0	0	0	0	1	0	1	0	0	0	0	6	0	0	0	0	SUPERSET	3443		268	7.1	0	4.9	0	0	0	0	12.3	0	0	0
ENSP00000370109	PSIP1	PC4 and SFRS1 interacting protein 1 [Source:HGNC Symbol;Acc:9527]	0	2.33333	0	0.333333	0	1.66667	0	0.333333	1	0	0	0	0	0	1	4	0	0	0	0	1	0	0	0	0	0	1	6	0	0	0	0	SUPERSET	1929	ENSP00000370114	530	3.2	0	0	0	0	0	2.6	11.3	0	0	0
ENSP00000244458	PACSIN1	protein kinase C and casein kinase substrate in neurons 1 [Source:HGNC Symbol;Acc:8570]	0	2	0	0.333333	0	0.333333	0	0.333333	0	0	0	0	0	0	0	1	0	0	0	1	0	0	0	0	0	0	0	6	0	0	0	1	DIFFERENTIABLE	273		444	0	0	0	0	0	0	0	2.5	0	0	0
ENSP00000361927	HNRNPH2	heterogeneous nuclear ribonucleoprotein H2 (H') [Source:HGNC Symbol;Acc:5042]	0	2	0	0.333333	0	1	0	0.333333	0	0	0	0	0	0	1	3	0	0	0	0	0	0	0	0	0	0	1	6	0	0	0	0	SUPERSET	1350	ENSP00000378562, ENSP00000393203	449	0	0	0	0	0	0	2.2	9.1	0	0	0
ENSP00000246548	UBA2	ubiquitin-like modifier activating enzyme 2 [Source:HGNC Symbol;Acc:30661]	0	1.33333	0	0.333333	0	0.666667	0	0.333333	0	0	0	0	0	0	0	2	0	0	0	1	0	0	0	0	0	0	0	4	0	0	0	1	DISCRETE	622		640	0	0	0	0	0	0	0	5.6	0	0	0
ENSP00000308534	NBEA	neurobeachin [Source:HGNC Symbol;Acc:7648]	0	1.33333	0	0.333333	0	0.666667	0	0.333333	1	0	0	0	0	0	1	1	0	0	0	0	2	0	0	0	0	0	1	2	0	0	0	0	SUPERSET	2045	ENSP00000369271, ENSP00000383295	2946	0.2	0	0	0	0	0	0.2	0.2	0	0	0
ENSP00000315379	PRPF3	pre-mRNA processing factor 3 [Source:HGNC Symbol;Acc:17348]	0	1.33333	0	0.333333	0	0.333333	0	0.333333	1	0	1	0	0	0	0	0	0	0	0	0	4	0	1	0	0	0	0	0	0	0	0	0	EQUIVALENT	2864	ENSP00000387844	683	1.6	0	1.6	0	0	0	0	0	0	0	0
ENSP00000351310	COL6A6	collagen, type VI, alpha 6 [Source:HGNC Symbol;Acc:27023]	0	1.33333	0	0.333333	0	0.666667	0	0.333333	1	0	0	0	0	0	1	1	0	0	0	0	2	0	0	0	0	0	1	2	0	0	0	0	EQUIVALENT	2672	ENSP00000399236	2263	0.3	0	0	0	0	0	0.3	0.3	0	0	0
Random_27105			0	1.33333	0	0.333333	0	0.666667	0	0.333333	1	0	0	0	0	0	1	1	0	0	0	0	2	0	0	0	0	0	1	2	0	0	0	0	DISCRETE	3914		1321	0.5	0	0	0	0	0	0.5	0.5	0	0	0
ENSP00000310621	HHATL	hedgehog acyltransferase-like [Source:HGNC Symbol;Acc:13242]	0	1	0	0.333333	0	1	0	0.333333	1	0	0	1	0	0	0	1	0	0	0	1	1	0	0	1	0	0	0	1	0	0	0	1	SUPERSET	395	ENSP00000379426, ENSP00000405423	504	3.4	0	0	3	0	0	0	3	0	0	0
ENSP00000328923	KANK3	KN motif and ankyrin repeat domains 3 [Source:HGNC Symbol;Acc:24796]	0	1	0	0.333333	0	1	0	0.333333	1	0	0	0	0	0	0	2	0	0	0	1	1	0	0	0	0	0	0	2	0	0	0	1	EQUIVALENT	3676	ENSP00000352814	821	0.7	0	0	0	0	0	0	1.5	0	0	0
Random_9583			0	1	0	0.333333	0	1	0	0.333333	2	0	1	0	0	0	0	1	0	0	0	0	2	0	1	0	0	0	0	1	0	0	0	0	DIFFERENTIABLE	341		384	3.1	0	1.6	0	0	0	0	1.6	0	0	0
ENSP00000237536	SOGA1	suppressor of glucose, autophagy associated 1 [Source:HGNC Symbol;Acc:16111]	0	0.666667	0	0.333333	0	0.333333	0	0.333333	0	0	1	0	0	0	0	1	0	0	0	0	0	0	1	0	0	0	0	2	0	0	0	0	EQUIVALENT	3137	ENSP00000350424, ENSP00000413886	1661	0	0	0.4	0	0	0	0	0.4	0	0	0
ENSP00000261799	PDGFRB	platelet-derived growth factor receptor, beta polypeptide [Source:HGNC Symbol;Acc:8804]	0	0.666667	0	0.333333	0	0.333333	0	0.333333	1	0	1	0	0	0	0	0	0	0	0	0	2	0	1	0	0	0	0	0	0	0	0	0	DIFFERENTIABLE	1497		1106	1.5	0	1.5	0	0	0	0	0	0	0	0
ENSP00000262177	DNAJB6	DnaJ (Hsp40) homolog, subfamily B, member 6 [Source:HGNC Symbol;Acc:14888]	0	0.666667	0	0.333333	0	0.666667	0	0.333333	1	0	0	0	0	0	1	1	0	0	0	0	1	0	0	0	0	0	1	1	0	0	0	0	EQUIVALENT	438	ENSP00000397556, ENSP00000400665, ENSP00000402270, ENSP00000410643, ENSP00000413386, ENSP00000416129, ENSP00000416760	326	1.8	0	0	0	0	0	1.8	1.8	0	0	0
ENSP00000263262	BAX	BCL2-associated X protein [Source:HGNC Symbol;Acc:959]	0	0.666667	0	0.333333	0	0.333333	0	0.333333	0	0	1	0	0	0	0	1	0	0	0	0	0	0	1	0	0	0	0	2	0	0	0	0	EQUIVALENT	2695	ENSP00000293288, ENSP00000348871, ENSP00000389971	192	0	0	10.4	0	0	0	0	6.8	0	0	0
ENSP00000284563	ENAH	enabled homolog (Drosophila) [Source:HGNC Symbol;Acc:18271]	0	0.666667	0	0.333333	0	0.333333	0	0.333333	1	0	0	0	0	0	0	0	0	0	0	1	2	0	0	0	0	0	0	0	0	0	0	1	EQUIVALENT	3427	ENSP00000355808, ENSP00000355809	817	1.6	0	0	0	0	0	0	0	0	0	0
ENSP00000286307	LSM11	LSM11, U7 small nuclear RNA associated [Source:HGNC Symbol;Acc:30860]	0	0.666667	0	0.333333	0	0.666667	0	0.333333	1	0	0	0	0	0	1	1	0	0	0	0	1	0	0	0	0	0	1	1	0	0	0	0	DIFFERENTIABLE	2751		360	1.7	0	0	0	0	0	1.7	1.7	0	0	0
ENSP00000291577	C21orf33	chromosome 21 open reading frame 33 [Source:HGNC Symbol;Acc:1273]	0	0.666667	0	0.333333	0	0.333333	0	0.333333	0	0	0	0	0	0	1	1	0	0	0	0	0	0	0	0	0	0	1	2	0	0	0	0	SUPERSET	3212	ENSP00000400044, ENSP00000415634	268	0	0	0	0	0	0	7.8	7.8	0	0	0
ENSP00000292123	SAFB	scaffold attachment factor B [Source:HGNC Symbol;Acc:10520]	0	0.666667	0	0.333333	0	0.333333	0	0.333333	0	0	1	0	0	0	0	1	0	0	0	0	0	0	1	0	0	0	0	2	0	0	0	0	SUPERSET	1766	ENSP00000404545	915	0	0	0.7	0	0	0	0	2.3	0	0	0
ENSP00000306625	ASPSCR1	alveolar soft part sarcoma chromosome region, candidate 1 [Source:HGNC Symbol;Acc:13825]	0	0.666667	0	0.333333	0	0.666667	0	0.333333	1	0	1	0	0	0	0	1	0	0	0	0	1	0	1	0	0	0	0	1	0	0	0	0	DISCRETE	269		647	2.5	0	0.9	0	0	0	0	0.9	0	0	0
ENSP00000320117	TRIP10	thyroid hormone receptor interactor 10 [Source:HGNC Symbol;Acc:12304]	0	0.666667	0	0.333333	0	0.666667	0	0.333333	1	0	0	0	0	0	1	1	0	0	0	0	1	0	0	0	0	0	1	1	0	0	0	0	SUPERSET	2751	ENSP00000320493, ENSP00000415493	601	1	0	0	0	0	0	1	1	0	0	0
ENSP00000327442	FMNL1	formin-like 1 [Source:HGNC Symbol;Acc:1212]	0	0.666667	0	0.333333	0	0.666667	0	0.333333	0	0	0	1	0	0	1	1	0	0	0	0	0	0	0	1	0	0	1	1	0	0	0	0	EQUIVALENT	1358	ENSP00000329219	1104	0	0	0	1.8	0	0	0.7	0.7	0	0	0
ENSP00000360601	GRIN1	glutamate receptor, ionotropic, N-methyl D-aspartate 1 [Source:HGNC Symbol;Acc:4584]	0	0.666667	0	0.333333	0	0.666667	0	0.333333	1	0	0	0	0	0	1	1	0	0	0	0	1	0	0	0	0	0	1	1	0	0	0	0	SUPERSET	801	ENSP00000360610	959	0.6	0	0	0	0	0	0.6	0.6	0	0	0
ENSP00000362334	PSMB2	proteasome (prosome, macropain) subunit, beta type, 2 [Source:HGNC Symbol;Acc:9539]	0	0.666667	0	0.333333	0	0.666667	0	0.333333	1	0	1	0	0	0	0	1	0	0	0	0	1	0	1	0	0	0	0	1	0	0	0	0	DIFFERENTIABLE	1234		201	7.5	0	8.5	0	0	0	0	8.5	0	0	0
ENSP00000393227	PLXDC1	plexin domain containing 1 [Source:HGNC Symbol;Acc:20945]	0	0.666667	0	0.333333	0	0.666667	0	0.333333	0	0	0	0	0	0	0	2	0	0	0	1	0	0	0	0	0	0	0	2	0	0	0	1	DIFFERENTIABLE	3435		222	0	0	0	0	0	0	0	11.7	0	0	0
ENSP00000413026	LRRFIP2	leucine rich repeat (in FLII) interacting protein 2 [Source:HGNC Symbol;Acc:6703]	0	0.666667	0	0.333333	0	0.333333	0	0.333333	1	0	0	0	0	0	1	0	0	0	0	0	2	0	0	0	0	0	1	0	0	0	0	0	DIFFERENTIABLE	1274		182	3.3	0	0	0	0	0	3.3	0	0	0	0
ENSP00000419389	TRMT10C	tRNA methyltransferase 10 homolog C (S. cerevisiae) [Source:HGNC Symbol;Acc:26022]	0	0.666667	0	0.333333	0	0.333333	0	0.333333	1	0	1	0	0	0	0	0	0	0	0	0	2	0	1	0	0	0	0	0	0	0	0	0	DIFFERENTIABLE	1518		312	2.2	0	2.2	0	0	0	0	0	0	0	0
ENSP00000156084	OTUD5	OTU domain containing 5 [Source:HGNC Symbol;Acc:25402]	0	0.333333	0	0.333333	0	0.333333	0	0.333333	1	0	1	0	0	0	0	0	0	0	0	0	1	0	1	0	0	0	0	0	0	0	0	0	SUPERSET	2246	ENSP00000365671, ENSP00000379969, ENSP00000414405	571	1.1	0	1.1	0	0	0	0	0	0	0	0
ENSP00000164247	KCNAB2	potassium voltage-gated channel, shaker-related subfamily, beta member 2 [Source:HGNC Symbol;Acc:6229]	0	0.333333	0	0.333333	0	0.333333	0	0.333333	1	0	0	0	0	0	1	0	0	0	0	0	1	0	0	0	0	0	1	0	0	0	0	0	SUPERSET	2233	ENSP00000318772, ENSP00000340824, ENSP00000367332, ENSP00000367337	367	3.5	0	0	0	0	0	3.5	0	0	0	0
ENSP00000246174	ARMCX5	armadillo repeat containing, X-linked 5 [Source:HGNC Symbol;Acc:25772]	0	0.333333	0	0.333333	0	0.333333	0	0.333333	1	0	1	0	0	0	0	0	0	0	0	0	1	0	1	0	0	0	0	0	0	0	0	0	EQUIVALENT	3473	ENSP00000361827	558	1.1	0	1.1	0	0	0	0	0	0	0	0
ENSP00000253354	BPIFB1	BPI fold containing family B, member 1 [Source:HGNC Symbol;Acc:16108]	0	0.333333	0	0.333333	0	0.333333	0	0.333333	1	0	1	0	0	0	0	0	0	0	0	0	1	0	1	0	0	0	0	0	0	0	0	0	DISCRETE	3803		484	3.3	0	3.7	0	0	0	0	0	0	0	0
ENSP00000256993	MYBPC3	myosin binding protein C, cardiac [Source:HGNC Symbol;Acc:7551]	0	0.333333	0	0.333333	0	0.333333	0	0.333333	1	0	1	0	0	0	0	0	0	0	0	0	1	0	1	0	0	0	0	0	0	0	0	0	EQUIVALENT	2479	ENSP00000382193	1273	1.4	0	1.4	0	0	0	0	0	0	0	0
ENSP00000263708	PTPN4	protein tyrosine phosphatase, non-receptor type 4 (megakaryocyte) [Source:HGNC Symbol;Acc:9656]	0	0.333333	0	0.333333	0	0.333333	0	0.333333	0	0	0	0	0	0	0	1	0	0	0	1	0	0	0	0	0	0	0	1	0	0	0	1	EQUIVALENT	3695	ENSP00000387457	926	0	0	0	0	0	0	0	1.7	0	0	0
ENSP00000267294	ZIC5	Zic family member 5 [Source:HGNC Symbol;Acc:20322]	0	0.333333	0	0.333333	0	0.333333	0	0.333333	1	0	1	0	0	0	0	0	0	0	0	0	1	0	1	0	0	0	0	0	0	0	0	0	DISCRETE	3791		663	0.9	0	0.9	0	0	0	0	0	0	0	0
ENSP00000271469	UAP1	UDP-N-acteylglucosamine pyrophosphorylase 1 [Source:HGNC Symbol;Acc:12457]	0	0.333333	0	0.333333	0	0.333333	0	0.333333	1	0	1	0	0	0	0	0	0	0	0	0	1	0	1	0	0	0	0	0	0	0	0	0	SUPERSET	1421	ENSP00000356901, ENSP00000356902, ENSP00000356903, ENSP00000388976	522	1.1	0	1.1	0	0	0	0	0	0	0	0
ENSP00000272845	UNC80	unc-80 homolog (C. elegans) [Source:HGNC Symbol;Acc:26582]	0	0.333333	0	0.333333	0	0.333333	0	0.333333	1	0	1	0	0	0	0	0	0	0	0	0	1	0	1	0	0	0	0	0	0	0	0	0	EQUIVALENT	4017	ENSP00000391088	3234	0.2	0	0.2	0	0	0	0	0	0	0	0
ENSP00000275820	NOM1	nucleolar protein with MIF4G domain 1 [Source:HGNC Symbol;Acc:13244]	0	0.333333	0	0.333333	0	0.333333	0	0.333333	1	0	1	0	0	0	0	0	0	0	0	0	1	0	1	0	0	0	0	0	0	0	0	0	DISCRETE	3883		860	0.7	0	0.7	0	0	0	0	0	0	0	0
ENSP00000276072	TAF1	TAF1 RNA polymerase II, TATA box binding protein (TBP)-associated factor, 250kDa [Source:HGNC Symbol;Acc:11535]	0	0.333333	0	0.333333	0	0.333333	0	0.333333	1	0	1	0	0	0	0	0	0	0	0	0	1	0	1	0	0	0	0	0	0	0	0	0	SUPERSET	3785	ENSP00000362895, ENSP00000389000, ENSP00000406549	1893	0.9	0	0.9	0	0	0	0	0	0	0	0
ENSP00000276682	EIF3H	eukaryotic translation initiation factor 3, subunit H [Source:HGNC Symbol;Acc:3273]	0	0.333333	0	0.333333	0	0.333333	0	0.333333	0	0	1	0	0	0	0	1	0	0	0	0	0	0	1	0	0	0	0	1	0	0	0	0	EQUIVALENT	1197	ENSP00000394044	352	0	0	2.6	0	0	0	0	2.6	0	0	0
ENSP00000279242	MRPL49	mitochondrial ribosomal protein L49 [Source:HGNC Symbol;Acc:1176]	0	0.333333	0	0.333333	0	0.333333	0	0.333333	1	0	1	0	0	0	0	0	0	0	0	0	1	0	1	0	0	0	0	0	0	0	0	0	DISCRETE	1741		166	3.6	0	3.6	0	0	0	0	0	0	0	0
ENSP00000282333			0	0.333333	0	0.333333	0	0.333333	0	0.333333	0	0	0	0	0	0	1	1	0	0	0	0	0	0	0	0	0	0	1	1	0	0	0	0	EQUIVALENT	4149	ENSP00000405699	531	0	0	0	0	0	0	1.3	1.3	0	0	0
ENSP00000291481	HAPLN4	hyaluronan and proteoglycan link protein 4 [Source:HGNC Symbol;Acc:31357]	0	0.333333	0	0.333333	0	0.333333	0	0.333333	0	0	0	0	0	0	0	1	0	0	0	1	0	0	0	0	0	0	0	1	0	0	0	1	DISCRETE	3124		402	0	0	0	0	0	0	0	1.5	0	0	0
ENSP00000292147	ETHE1	ethylmalonic encephalopathy 1 [Source:HGNC Symbol;Acc:23287]	0	0.333333	0	0.333333	0	0.333333	0	0.333333	1	0	1	0	0	0	0	0	0	0	0	0	1	0	1	0	0	0	0	0	0	0	0	0	DISCRETE	2053		254	6.7	0	6.7	0	0	0	0	0	0	0	0
ENSP00000292879	U2AF1L4	U2 small nuclear RNA auxiliary factor 1-like 4 [Source:HGNC Symbol;Acc:23020]	0	0.333333	0	0.333333	0	0.333333	0	0.333333	1	0	0	0	0	0	0	0	0	0	0	1	1	0	0	0	0	0	0	0	0	0	0	1	DIFFERENTIABLE	2827		202	3	0	0	0	0	0	0	0	0	0	0
ENSP00000309968	ADAM17	ADAM metallopeptidase domain 17 [Source:HGNC Symbol;Acc:195]	0	0.333333	0	0.333333	0	0.333333	0	0.333333	1	0	1	0	0	0	0	0	0	0	0	0	1	0	1	0	0	0	0	0	0	0	0	0	DISCRETE	2986		824	1.9	0	1.9	0	0	0	0	0	0	0	0
ENSP00000314491	SRRT	serrate RNA effector molecule homolog (Arabidopsis) [Source:HGNC Symbol;Acc:24101]	0	0.333333	0	0.333333	0	0.333333	0	0.333333	0	0	0	0	0	0	1	1	0	0	0	0	0	0	0	0	0	0	1	1	0	0	0	0	SUPERSET	2933	ENSP00000373445, ENSP00000391852, ENSP00000416553	876	0	0	0	0	0	0	0.8	0.8	0	0	0
ENSP00000321499			0	0.333333	0	0.333333	0	0.333333	0	0.333333	1	0	0	0	0	0	0	0	0	0	0	1	1	0	0	0	0	0	0	0	0	0	0	1	EQUIVALENT	4113	ENSP00000321781, ENSP00000342502	185	8.6	0	0	0	0	0	0	0	0	0	0
ENSP00000332215	PSG3	pregnancy specific beta-1-glycoprotein 3 [Source:HGNC Symbol;Acc:9520]	0	0.333333	0	0.333333	0	0.333333	0	0.333333	0	0	0	0	0	0	0	1	0	0	0	1	0	0	0	0	0	0	0	1	0	0	0	1	EQUIVALENT	3919	ENSP00000404287	428	0	0	0	0	0	0	0	2.6	0	0	0
ENSP00000333735	NPAP1	nuclear pore associated protein 1 [Source:HGNC Symbol;Acc:1190]	0	0.333333	0	0.333333	0	0.333333	0	0.333333	1	0	1	0	0	0	0	0	0	0	0	0	1	0	1	0	0	0	0	0	0	0	0	0	DISCRETE	4293		1156	0.5	0	0.5	0	0	0	0	0	0	0	0
ENSP00000338862	BRIX1	BRX1, biogenesis of ribosomes, homolog (S. cerevisiae) [Source:HGNC Symbol;Acc:24170]	0	0.333333	0	0.333333	0	0.333333	0	0.333333	0	0	1	0	0	0	0	1	0	0	0	0	0	0	1	0	0	0	0	1	0	0	0	0	DISCRETE	2505		353	0	0	2.3	0	0	0	0	2.3	0	0	0
ENSP00000342112	LMO7	LIM domain 7 [Source:HGNC Symbol;Acc:6646]	0	0.333333	0	0.333333	0	0.333333	0	0.333333	1	0	0	0	0	0	0	0	0	0	0	1	1	0	0	0	0	0	0	0	0	0	0	1	SUPERSET	792	ENSP00000349571, ENSP00000366757	1349	1.9	0	0	0	0	0	0	0	0	0	0
ENSP00000348220	FAM115A	family with sequence similarity 115, member A [Source:HGNC Symbol;Acc:22201]	0	0.333333	0	0.333333	0	0.333333	0	0.333333	0	0	0	0	0	0	1	1	0	0	0	0	0	0	0	0	0	0	1	1	0	0	0	0	EQUIVALENT	1894	ENSP00000419235	919	0	0	0	0	0	0	0.8	0.8	0	0	0
ENSP00000352308	DDX42	DEAD (Asp-Glu-Ala-Asp) box helicase 42 [Source:HGNC Symbol;Acc:18676]	0	0.333333	0	0.333333	0	0.333333	0	0.333333	0	0	0	0	0	0	1	1	0	0	0	0	0	0	0	0	0	0	1	1	0	0	0	0	EQUIVALENT	2863	ENSP00000374574, ENSP00000390121	938	0	0	0	0	0	0	0.6	1.4	0	0	0
ENSP00000357360	MTX1	metaxin 1 [Source:HGNC Symbol;Acc:7504]	0	0.333333	0	0.333333	0	0.333333	0	0.333333	1	0	0	0	0	0	1	0	0	0	0	0	1	0	0	0	0	0	1	0	0	0	0	0	SUPERSET	2435	ENSP00000408749	466	3.9	0	0	0	0	0	3.9	0	0	0	0
ENSP00000363559	EIF6	eukaryotic translation initiation factor 6 [Source:HGNC Symbol;Acc:6159]	0	0.333333	0	0.333333	0	0.333333	0	0.333333	0	0	1	0	0	0	0	1	0	0	0	0	0	0	1	0	0	0	0	1	0	0	0	0	SUPERSET	2282	ENSP00000363574	245	0	0	10.2	0	0	0	0	10.2	0	0	0
ENSP00000377717	ST3GAL6	ST3 beta-galactoside alpha-2,3-sialyltransferase 6 [Source:HGNC Symbol;Acc:18080]	0	0.333333	0	0.333333	0	0.333333	0	0.333333	0	0	0	0	0	0	1	1	0	0	0	0	0	0	0	0	0	0	1	1	0	0	0	0	EQUIVALENT	3886	ENSP00000417201, ENSP00000417376, ENSP00000418650, ENSP00000420004	331	0	0	0	0	0	0	2.4	2.4	0	0	0
ENSP00000378429	ZNF646	zinc finger protein 646 [Source:HGNC Symbol;Acc:29004]	0	0.333333	0	0.333333	0	0.333333	0	0.333333	0	0	1	0	0	0	0	1	0	0	0	0	0	0	1	0	0	0	0	1	0	0	0	0	DIFFERENTIABLE	2694		1829	0	0	0.3	0	0	0	0	0.3	0	0	0
ENSP00000402491	AKR7L	aldo-keto reductase family 7-like [Source:HGNC Symbol;Acc:24056]	0	0.333333	0	0.333333	0	0.333333	0	0.333333	1	0	0	0	0	0	1	0	0	0	0	0	1	0	0	0	0	0	1	0	0	0	0	0	EQUIVALENT	1996	ENSP00000419936	205	3.4	0	0	0	0	0	3.4	0	0	0	0
Random_21669			0	0.333333	0	0.333333	0	0.333333	0	0.333333	0	0	0	0	0	0	0	1	0	0	0	1	0	0	0	0	0	0	0	1	0	0	0	1	DISCRETE	3882		906	0	0	0	0	0	0	0	0.7	0	0	0
Random_35646			0	0.333333	0	0.333333	0	0.333333	0	0.333333	0	0	1	0	0	0	0	1	0	0	0	0	0	0	1	0	0	0	0	1	0	0	0	0	DISCRETE	3926		1288	0	0	0.5	0	0	0	0	0.5	0	0	0
Random_36625			0	0.333333	0	0.333333	0	0.333333	0	0.333333	1	0	1	0	0	0	0	0	0	0	0	0	1	0	1	0	0	0	0	0	0	0	0	0	EQUIVALENT	4181	Random_36627, Random_36628	566	1.1	0	1.1	0	0	0	0	0	0	0	0
Random_58584			0	0.333333	0	0.333333	0	0.333333	0	0.333333	0	0	0	0	0	0	1	1	0	0	0	0	0	0	0	0	0	0	1	1	0	0	0	0	EQUIVALENT	1465	Random_58585	2570	0	0	0	0	0	0	0.3	0.3	0	0	0
Random_63674			0	0.333333	0	0.333333	0	0.333333	0	0.333333	0	0	0	0	0	0	0	1	0	0	0	1	0	0	0	0	0	0	0	1	0	0	0	1	EQUIVALENT	3451	Random_63675	854	0	0	0	0	0	0	0	2.1	0	0	0
Random_76309			0	0.333333	0	0.333333	0	0.333333	0	0.333333	1	0	1	0	0	0	0	0	0	0	0	0	1	0	1	0	0	0	0	0	0	0	0	0	EQUIVALENT	1100	Random_76310	119	5	0	5	0	0	0	0	0	0	0	0
ENSP00000194900	DLG3	discs, large homolog 3 (Drosophila) [Source:HGNC Symbol;Acc:2902]	0	0	0	0.333333	0	0	0	0.333333	0	0	1	0	0	0	0	0	0	0	0	0	0	0	1	0	0	0	0	0	0	0	0	0	SUPERSET	267	ENSP00000363480	849	0	0	2.1	0	0	0	0	0	0	0	0
ENSP00000215956	NHP2L1	NHP2 non-histone chromosome protein 2-like 1 (S. cerevisiae) [Source:HGNC Symbol;Acc:7819]	0	0	0	0.333333	0	0	0	0.333333	0	0	1	0	0	0	0	0	0	0	0	0	0	0	1	0	0	0	0	0	0	0	0	0	EQUIVALENT	2503	ENSP00000347401, ENSP00000383949, ENSP00000383989	128	0	0	10.2	0	0	0	0	0	0	0	0
ENSP00000226796	GAR1	GAR1 ribonucleoprotein homolog (yeast) [Source:HGNC Symbol;Acc:14264]	0	0	0	0.333333	0	0	0	0.333333	0	0	1	0	0	0	0	0	0	0	0	0	0	0	1	0	0	0	0	0	0	0	0	0	SUPERSET	824	ENSP00000378127	217	0	0	4.1	0	0	0	0	0	0	0	0
ENSP00000229003	ENDOU	endonuclease, polyU-specific [Source:HGNC Symbol;Acc:14369]	0	0	0	0.333333	0	0	0	0.333333	0	0	0	0	0	0	0	0	0	0	0	1	0	0	0	0	0	0	0	0	0	0	0	1	EQUIVALENT	2533	ENSP00000397679	369	0	0	0	0	0	0	0	0	0	0	0
ENSP00000234313	PLEK	pleckstrin [Source:HGNC Symbol;Acc:9070]	0	0	0	0.333333	0	0	0	0.333333	0	0	0	0	0	0	1	0	0	0	0	0	0	0	0	0	0	0	1	0	0	0	0	0	DIFFERENTIABLE	48		350	0	0	0	0	0	0	5.4	0	0	0	0
ENSP00000242338	CNTFR	ciliary neurotrophic factor receptor [Source:HGNC Symbol;Acc:2170]	0	0	0	0.333333	0	0	0	0.333333	0	0	0	0	0	0	1	0	0	0	0	0	0	0	0	0	0	0	1	0	0	0	0	0	EQUIVALENT	4006	ENSP00000368265	372	0	0	0	0	0	0	5.6	0	0	0	0
ENSP00000243903	ACTR5	ARP5 actin-related protein 5 homolog (yeast) [Source:HGNC Symbol;Acc:14671]	0	0	0	0.333333	0	0	0	0.333333	0	0	0	0	0	0	1	0	0	0	0	0	0	0	0	0	0	0	1	0	0	0	0	0	DISCRETE	4161		607	0	0	0	0	0	0	3.6	0	0	0	0
ENSP00000247933	IDUA	iduronidase, alpha-L- [Source:HGNC Symbol;Acc:5391]	0	0	0	0.333333	0	0	0	0.333333	0	0	0	0	0	0	1	0	0	0	0	0	0	0	0	0	0	0	1	0	0	0	0	0	SUPERSET	3920	ENSP00000396458, ENSP00000422952	653	0	0	0	0	0	0	3.1	0	0	0	0
ENSP00000252485	PVRL2	poliovirus receptor-related 2 (herpesvirus entry mediator B) [Source:HGNC Symbol;Acc:9707]	0	0	0	0.333333	0	0	0	0.333333	0	0	0	0	0	0	1	0	0	0	0	0	0	0	0	0	0	0	1	0	0	0	0	0	DIFFERENTIABLE	3109		479	0	0	0	0	0	0	4	0	0	0	0
ENSP00000254908	PCBD2	pterin-4 alpha-carbinolamine dehydratase/dimerization cofactor of hepatocyte nuclear factor 1 alpha (TCF1) 2 [Source:HGNC Symbol;Acc:24474]	0	0	0	0.333333	0	0	0	0.333333	0	0	0	0	0	0	1	0	0	0	0	0	0	0	0	0	0	0	1	0	0	0	0	0	EQUIVALENT	4205	ENSP00000381814, ENSP00000421544, ENSP00000426161	130	0	0	0	0	0	0	10	0	0	0	0
ENSP00000257177	ZCCHC11	zinc finger, CCHC domain containing 11 [Source:HGNC Symbol;Acc:28981]	0	0	0	0.333333	0	0	0	0.333333	0	0	0	0	0	0	1	0	0	0	0	0	0	0	0	0	0	0	1	0	0	0	0	0	EQUIVALENT	65	ENSP00000360599, ENSP00000409409	1645	0	0	0	0	0	0	0.9	0	0	0	0
ENSP00000258104	DYSF	dysferlin, limb girdle muscular dystrophy 2B (autosomal recessive) [Source:HGNC Symbol;Acc:3097]	0	0	0	0.333333	0	0	0	0.333333	0	0	0	0	0	0	0	0	0	0	0	1	0	0	0	0	0	0	0	0	0	0	0	1	SUPERSET	484	ENSP00000377678, ENSP00000386285, ENSP00000386512, ENSP00000386547, ENSP00000386617, ENSP00000386683, ENSP00000386881, ENSP00000387137, ENSP00000398305, ENSP00000407046	2080	0	0	0	0	0	0	0	0	0	0	0
ENSP00000259034			0	0	0	0.333333	0	0	0	0.333333	0	0	0	0	0	0	0	0	0	0	0	1	0	0	0	0	0	0	0	0	0	0	0	1	SUPERSET	1355	ENSP00000376430, ENSP00000394014, ENSP00000397552	387	0	0	0	0	0	0	0	0	0	0	0
ENSP00000260731	KIF11	kinesin family member 11 [Source:HGNC Symbol;Acc:6388]	0	0	0	0.333333	0	0	0	0.333333	0	0	0	0	0	0	1	0	0	0	0	0	0	0	0	0	0	0	1	0	0	0	0	0	DISCRETE	2480		1056	0	0	0	0	0	0	0.9	0	0	0	0
ENSP00000261745	NAA25	N(alpha)-acetyltransferase 25, NatB auxiliary subunit [Source:HGNC Symbol;Acc:25783]	0	0	0	0.333333	0	0	0	0.333333	0	0	0	0	0	0	1	0	0	0	0	0	0	0	0	0	0	0	1	0	0	0	0	0	EQUIVALENT	3431	ENSP00000400432	972	0	0	0	0	0	0	0.6	0	0	0	0
ENSP00000261812			0	0	0	0.333333	0	0	0	0.333333	0	0	1	0	0	0	0	0	0	0	0	0	0	0	1	0	0	0	0	0	0	0	0	0	EQUIVALENT	2855	ENSP00000396301	557	0	0	1.1	0	0	0	0	0	0	0	0
ENSP00000263989			0	0	0	0.333333	0	0	0	0.333333	0	0	0	0	0	0	0	0	0	0	0	1	0	0	0	0	0	0	0	0	0	0	0	1	EQUIVALENT	179	ENSP00000381575, ENSP00000381577, ENSP00000416371	3394	0	0	0	0	0	0	0	0	0	0	0
ENSP00000264930	SLC12A7	solute carrier family 12 (potassium/chloride transporters), member 7 [Source:HGNC Symbol;Acc:10915]	0	0	0	0.333333	0	0	0	0.333333	0	0	0	0	0	0	1	0	0	0	0	0	0	0	0	0	0	0	1	0	0	0	0	0	SUPERSET	3416	ENSP00000422770	1083	0	0	0	0	0	0	1.8	0	0	0	0
ENSP00000267857			0	0	0	0.333333	0	0	0	0.333333	0	0	0	0	0	0	0	0	0	0	0	1	0	0	0	0	0	0	0	0	0	0	0	1	EQUIVALENT	2687	ENSP00000379377	438	0	0	0	0	0	0	0	0	0	0	0
ENSP00000268712	NCOR1	nuclear receptor corepressor 1 [Source:HGNC Symbol;Acc:7672]	0	0	0	0.333333	0	0	0	0.333333	0	0	0	0	0	0	1	0	0	0	0	0	0	0	0	0	0	0	1	0	0	0	0	0	EQUIVALENT	4288	ENSP00000379190, ENSP00000379192, ENSP00000379198, ENSP00000394974	2440	0	0	0	0	0	0	0.8	0	0	0	0
ENSP00000270225	SAE1	SUMO1 activating enzyme subunit 1 [Source:HGNC Symbol;Acc:30660]	0	0	0	0.333333	0	0	0	0.333333	0	0	0	0	0	0	0	0	0	0	0	1	0	0	0	0	0	0	0	0	0	0	0	1	DIFFERENTIABLE	2700		346	0	0	0	0	0	0	0	0	0	0	0
ENSP00000270625	RPS11	ribosomal protein S11 [Source:HGNC Symbol;Acc:10384]	0	0	0	0.333333	0	0	0	0.333333	0	0	0	0	0	0	1	0	0	0	0	0	0	0	0	0	0	0	1	0	0	0	0	0	DISCRETE	1115		158	0	0	0	0	0	0	11.4	0	0	0	0
ENSP00000274341	HAPLN1	hyaluronan and proteoglycan link protein 1 [Source:HGNC Symbol;Acc:2380]	0	0	0	0.333333	0	0	0	0.333333	0	0	0	0	0	0	0	0	0	0	0	1	0	0	0	0	0	0	0	0	0	0	0	1	DIFFERENTIABLE	3175		354	0	0	0	0	0	0	0	0	0	0	0
ENSP00000275072	PM20D2	peptidase M20 domain containing 2 [Source:HGNC Symbol;Acc:21408]	0	0	0	0.333333	0	0	0	0.333333	0	0	0	0	0	0	0	0	0	0	0	1	0	0	0	0	0	0	0	0	0	0	0	1	DISCRETE	1475		436	0	0	0	0	0	0	0	0	0	0	0
ENSP00000275730	SLC12A9	solute carrier family 12 (potassium/chloride transporters), member 9 [Source:HGNC Symbol;Acc:17435]	0	0	0	0.333333	0	0	0	0.333333	0	0	0	0	0	0	0	0	0	0	0	1	0	0	0	0	0	0	0	0	0	0	0	1	DIFFERENTIABLE	1967		914	0	0	0	0	0	0	0	0	0	0	0
ENSP00000277540	DPH7	diphthamide biosynthesis 7 [Source:HGNC Symbol;Acc:25199]	0	0	0	0.333333	0	0	0	0.333333	0	0	0	0	0	0	1	0	0	0	0	0	0	0	0	0	0	0	1	0	0	0	0	0	DIFFERENTIABLE	2294		452	0	0	0	0	0	0	1.3	0	0	0	0
ENSP00000278616	ATM	ataxia telangiectasia mutated [Source:HGNC Symbol;Acc:795]	0	0	0	0.333333	0	0	0	0.333333	0	0	1	0	0	0	0	0	0	0	0	0	0	0	1	0	0	0	0	0	0	0	0	0	EQUIVALENT	1149	ENSP00000299392, ENSP00000388058	3056	0	0	0.3	0	0	0	0	0	0	0	0
ENSP00000282516	NIPBL	Nipped-B homolog (Drosophila) [Source:HGNC Symbol;Acc:28862]	0	0	0	0.333333	0	0	0	0.333333	0	0	0	0	0	0	1	0	0	0	0	0	0	0	0	0	0	0	1	0	0	0	0	0	DIFFERENTIABLE	2334		2804	0	0	0	0	0	0	0.3	0	0	0	0
ENSP00000283351	TRAPPC8	trafficking protein particle complex 8 [Source:HGNC Symbol;Acc:29169]	0	0	0	0.333333	0	0	0	0.333333	0	0	0	0	0	0	1	0	0	0	0	0	0	0	0	0	0	0	1	0	0	0	0	0	EQUIVALENT	3899	ENSP00000391860	1435	0	0	0	0	0	0	1.4	0	0	0	0
ENSP00000283646	RPIA	ribose 5-phosphate isomerase A [Source:HGNC Symbol;Acc:10297]	0	0	0	0.333333	0	0	0	0.333333	0	0	0	0	0	0	0	0	0	0	0	1	0	0	0	0	0	0	0	0	0	0	0	1	DISCRETE	2058		311	0	0	0	0	0	0	0	0	0	0	0
ENSP00000285124	PPP4R1	protein phosphatase 4, regulatory subunit 1 [Source:HGNC Symbol;Acc:9320]	0	0	0	0.333333	0	0	0	0.333333	0	0	0	0	0	0	1	0	0	0	0	0	0	0	0	0	0	0	1	0	0	0	0	0	EQUIVALENT	1224	ENSP00000383401, ENSP00000383402	932	0	0	0	0	0	0	1.4	0	0	0	0
ENSP00000286448	VAMP7	vesicle-associated membrane protein 7 [Source:HGNC Symbol;Acc:11486]	0	0	0	0.333333	0	0	0	0.333333	0	0	1	0	0	0	0	0	0	0	0	0	0	0	1	0	0	0	0	0	0	0	0	0	SUPERSET	3499	ENSP00000358435	220	0	0	10	0	0	0	0	0	0	0	0
ENSP00000288676			0	0	0	0.333333	0	0	0	0.333333	0	0	0	0	0	0	0	0	0	0	0	1	0	0	0	0	0	0	0	0	0	0	0	1	EQUIVALENT	3451	ENSP00000370056, ENSP00000384581, ENSP00000384593	854	0	0	0	0	0	0	0	0	0	0	0
ENSP00000290291	OGFR	opioid growth factor receptor [Source:HGNC Symbol;Acc:15768]	0	0	0	0.333333	0	0	0	0.333333	0	0	0	0	0	0	0	0	0	0	0	1	0	0	0	0	0	0	0	0	0	0	0	1	EQUIVALENT	4121	ENSP00000349686, ENSP00000359491, ENSP00000359499, ENSP00000359500, ENSP00000401329	677	0	0	0	0	0	0	0	0	0	0	0
ENSP00000293441	SHANK1	SH3 and multiple ankyrin repeat domains 1 [Source:HGNC Symbol;Acc:15474]	0	0	0	0.333333	0	0	0	0.333333	0	0	1	0	0	0	0	0	0	0	0	0	0	0	1	0	0	0	0	0	0	0	0	0	SUPERSET	2717	ENSP00000351984, ENSP00000375690, ENSP00000389976	2161	0	0	0.5	0	0	0	0	0	0	0	0
[truncated: 1,790 more rows]
[truncated: 5 more columns]
