# Supplementary material for: Proteomic Insight into the Molecular Function of the Vitreous
Source: PLoS One. 2015 May 28;10(5):e0127567. doi: 10.1371/journal.pone.0127567 (PMC4447289; doi:10.1371/journal.pone.0127567)
Supplement: S2 Table — (XLS) [file pone.0127567.s002.xls]

## Sheet: Sheet1
Venn Diagram Subunits
Anterior Hyaloid (AH)	Vitreous Cortex (VC)	Vitreous Base (VB)	Vitreous Core	AH, VC	VC, VB	VB, Core	AH, VB	VC, Core	AH, Core	AH, VC, VB	VC, VB, Core	AH, VB, Core	AH, VC, Core	AH, VC, VB, Core
278	322	128	136	174	138	57	129	138	26	418	214	48	39	760
AASDHPPT	AAK1	ACAD11	ABL1	ABAT	ACAA1	AKAP13	ABHD11	ACOT7	C19orf10	ACADVL	ABRACL	BRD3	APPL1	A1BG
ABCF3	ABCA4	ACPP	ACTR5	ABHD10	ACOT2	ATP11B	ACAA2	ADAM17	CAMKK2	ACO1	ACAT2	CAST	ARPC5	A2M
ABHD14B	ABLIM1	ACVR1B	ADNP	ACLY	ADH5	CADM3	ACACA	AKR7L	COBL	ACO2	ADAM22	CDK13	ATP8A1	AARS
ACAD9	ACOX3	ADAM10	AFTPH	ACTR1B	ADRM1	CAPN6	ACADS	ANGPTL1	COPG1	ACSL1	ADAMTS1	CDK9	CACYBP	ABI3BP
ACADM	ACTR10	ADSL	AKR1B10	AK3	ALOX5AP	CAPRIN1	ALDH1A2	ANP32E	COX4I1	ACTN3	AFG3L2	CTGF	CLIP1	AC142381.1
ACADSB	ADAMTSL1	AKAP1	AKT2	AMPD2	ARCN1	CCDC86	ALDH1A3	APOL2	EIF5	ACTR1A	AHSA1	CTNNA1	DLD	ACAT1
ACBD3	ADAR	ALG13	ARMC10	ANXA7	ARPC3	CD93	ALDH1B1	ARMCX5	FBLN5	ACTR2	AMY1B	DOPEY2	DYNLL2	ACP2
ACP1	ADD2	ANAPC5	ATL1	ARFGAP1	ATG9A	CNOT10	AOC2	ASPSCR1	GLB1	ADD1	ANAPC4	DSG1	EIF2S3	ACTA1
ADK	ADPGK	ANKRD13C	ATM	ARHGEF1	ATP2B3	CTSC	ARL8A	B4GALNT4	HLA-A	ADD3	ANG	ERG	ENDOD1	ACTA2
AHCYL1	ADSS	ASIC1	B3GAT1	ARL1	ATP5D	CTSH	ARL8B	B4GALT3	IQGAP2	ADH1B	ANK2	FLOT2	EPB41L3	ACTB
AHCYL2	ADSSL1	ATG3	B3GAT3	ARL6IP5	ATP5J2	DCHS1	ARPC5L	BAX	LRPPRC	ADI1	AP3B2	GOLIM4	EWSR1	ACTBL2
AK4	AGK	ATL3	BCAR1	ARPC1A	ATXN10	ELN	ARPP21	BCAT1	LSS	AGL	APOA1BP	HARS	GLG1	ACTG1
ALDH18A1	AIMP1	ATP2B2	BCKDK	ATP6V1C1	BANF1	FAM98B	ASL	BPIFB1	MAP3K1	AIFM1	APOB	KRT24	GNPDA1	ACTN1
ALDH4A1	ALDH16A1	ATPAF1	C16orf89	ATP6V1H	BCR	G3BP1	ATL2	BRIX1	MST4	AIP	APOC1	KRT31	HLA-C	ACTN2
ANTXR2	ALDH5A1	BCL11B	CCDC58	BCL2L13	C11orf54	GCLC	ATP2A3	C1QA	NFS1	AK2	APOM	KRT32	KIF1C	ACTN4
AOC3	ANK1	BRD2	CD276	BOLA2B	CD81	GP5	BAG6	C1QTNF3	NUP214	AK9	ARHGAP30	KRT33B	MACF1	ACTR3
AP2S1	ANK3	BST1	CDH23	BROX	CES1	GRIN2B	BCMO1	C1RL	RBBP7	AKAP12	ARIH2	KRT36	MAOB	AFM
AP3B1	ANP32B	C6orf58	CHST12	C12orf10	CLTA	IGF2R	BID	C21orf33	RPL10A	AKAP9	ARSA	KRT38	MAP2K1	AGA
APOO	AP1B1	C7orf55-LUC7L2	CHST14	C14orf166	COPS8	IGKV1-6	BLK	CALB1	RPL13	AKR1C2	ARSB	KRTAP10-6	MATR3	AGRN
ARAF	AP2B1	CBS	CKAP5	CAMK2A	COX5A	IGKV1D-13	CALML3	CALB2	SCP2	AKR1C3	ASPM	LAMB1	NUTF2	AGT
ARG1	API5	CC2D1A	CLPB	CAMK2B	CPNE2	INPPL1	CAND2	CNTNAP2	SH2B1	AKR7A2	ASPN	LAMTOR1	OBSCN	AHCY
ARID1B	APOF	CCDC151	CNTFR	CAMK2D	CPNE6	KCNQ1	CAV1	COL14A1	TSNAX	AKR7A3	ATP2B1	LCK	PIP4K2C	AHNAK
ARL2	ARPC1B	CD36	COL4A1	CAMK2G	DCPS	KIAA1324L	CCDC9	COL6A6	UBE2I	ALAD	ATP2B4	MGAT1	PITPNA	AHSG
ATP4A	ARR3	CEACAM6	COL4A4	CARKD	DDX27	KLK11	CHMP2A	COTL1	USP14	ALDH1L1	ATP6AP1	MRPL15	PPP2R1A	AK1
ATP5F1	ARRB1	CLASP2	CST1	CBX5	DMBT1	LPCAT4	CKAP4	CPN1	UTRN	ALDH2	ATP7A	MYH3	PSMD13	AKAP3
ATP6V1D	ATG7	CLPX	CTPS2	CCS	DNM1	LRP11	COL8A2	CPNE1	VBP1	ALDH3A1	B2M	NAGLU	PTK7	AKR1A1
BCKDHA	ATP1B1	COL28A1	CYP4F11	CDS2	DSG2	LYVE1	COMP	DDX42		ALDH3A2	B3GALNT1	NDUFAB1	RDH11	AKR1B1
BIN1	ATP1B2	CPOX	DHX30	CIRBP	ENOPH1	MASP2	COPB2	DHCR24		ALDH6A1	BCAM	NIT2	RIMS1	ALB
BRAF	ATP5J	CTDP1	DLG1	CLEC11A	EPB41	MCM4	CORO1C	DNAJB6		ALDH9A1	BIN2	OFD1	RPL19	ALCAM
BZW1	ATP6V0D1	CYCS	DLG3	CLIC4	EPHA5	NBL1	COX6C	EFCAB14		ANGPTL7	BMP2K	OGT	RPL6	ALDH1A1
C6orf118	BAG3	DBN1	DPH7	CLIC6	ETFA	POP1	CPA4	EGFR		ANXA1	CACHD1	PACS1	RPS17	ALDOA
CAMSAP1	BDH1	DCTN5	DYSF	CLIP2	EXOSC6	PPBP	CRABP2	EIF3H		ANXA11	CADM2	PACSIN2	SFXN3	ALDOC
CAP2	BLMH	DDX39A	ENDOU	CMBL	F13A1	PRKCB	CRYBA2	EIF4G2		ANXA3	CASP14	PC	SIK3	AMBP
CAPRIN2	BRWD3	DDX46	ENTPD1	CNN2	F13B	PSMB7	CSDE1	EIF6		ANXA4	CBL	PCOLCE	SLC35C2	ANXA2
CAPS	BSN	DNMT1	EPX	CNPY2	FABP7	PTPRJ	DHX57	EMB		AP2A1	CD44	PDLIM2	SUCLG2	ANXA5
CARS	C12orf57	DOCK3	G3BP2	COL12A1	FAM213A	RAB3GAP2	DOCK1	ENAH		AP2A2	CD99	PLD3	TRAPPC3	ANXA6
CASC4	C1orf123	DPP4	GAR1	COL21A1	GABRA1	RASSF4	DSC1	ERBB2		APEH	CDON	PRG4	TRIM25	AP1M1
CCBL2	CAB39	DVL2	GFPT1	COL22A1	GNG12	RIPK2	DSP	ETHE1		APRT	CETP	PRSS3	VTA1	APCS
CDK2	CACNA1F	ECSIT	GJA1	COMT	GPLD1	RNASE2	EGF	FAM115A		ARF6	CFHR3	RANBP2	WBP2	APEX1
CDK3	CACNA2D2	EDC4	GPC1	COPA	GSTT1	RPP30	EHD4	FAM20B		ARHGAP1	CIT	RGPD3		APLP1
CDK4	CD9	EIF1	GRIP1	COPB1	GSTZ1	RPS27	EIF3J	FAM65C		ARHGDIB	CLIC5	RLTPR		APLP2
CDK5	CDC37	EVL	GTF2I	COPS4	H2AFY	RRAD	EIF4H	FBLN2		ARPC2	CLSTN3	RPL5		APMAP
CDK6	CDH1	FAF2	GTPBP4	COPZ1	HAT1	SART1	EML2	FCN3		ARPC4	CNTN1	RRM1		APOA1
CHCHD3	CENPV	FAHD2A	HAPLN1	COX5B	HBZ	SEPP1	ERBB2IP	FMNL1		ASNA1	CNTN2	SMG6		APOA2
CHMP4B	CHID1	FAM98A	HECTD4	CRIP2	HLA-DRA	SEZ6	ESYT2	FREM2		ASS1	CNTN4	TAF2		APOA4
CHP1	CHMP6	FKBP8	HEG1	CTH	HPCAL1	SEZ6L	ETFB	FUT5		ATIC	COCH	WDR7		APOC3
CHTOP	CISD2	FLG2	HIP1R	CUL3	HSPB6	SGK223	FBP2	GALC		ATP1A1	COL27A1	XDH		APOC4-APOC2
CISD1	CKMT1B	FLOT1	IDUA	DAD1	IGLV3-10	SIN3A	FDFT1	GALNS		ATP1A2	COL6A2	YKT6		APOD
CLTB	CKMT2	FRYL	IGF2	DDOST	IMPAD1	SRGAP2	FER	GALNT2		ATP1A3	COL7A1			APOE
CNBP	CLGN	GDA	IKBKAP	DERA	IMPDH1	SRPX	FGFBP2	GNGT1		ATP2A1	COLEC12			APOH
CNP	CNOT1	GMFG	IRF2BP1	DLAT	INTS3	SSC5D	FILIP1	GPD2		ATP5A1	CORO2A			APP
COPE	COA4	GPS1	ITGB5	DLST	ISY1	STAT3	FKBP1B	GPR37		ATP5C1	CPD			ARF1
COPRS	COMMD2	GRIN2A	KIAA1217	DNAJB1	JPH2	STX8	FNTA	GRIN1		ATP5H	CPN2			ARF4
CPPED1	COPS2	GSK3B	KIAA1522	DNPH1	KCTD12	VASP	FTH1	GRM3		ATP5I	CRYM			ARF5
CPT1A	COPS5	HIST1H1B	KIF11	DPP3	KIAA1967	VIPAS39	GSPT1	GSTA1		ATP5O	CSF1R			ARHGDIA
CSTA	COQ9	HSD11B2	KMT2A	DPYSL4	KNTC1	VPS26B	HPD	GSTA3		ATP6V1A	CSPG4			ARL3
CTBP1	CORO2B	IFRD1	KMT2C	DYNC1LI1	LGALSL	WDR44	HSDL1	HAPLN4		ATP6V1B2	CTBS			ASAH1
DAAM1	CORO7	IGLV8-61	MAN1A2	ECH1	LGSN		IARS2	HHATL		ATP6V1E1	CYC1			ASPH
DCTN3	CPT2	IVD	MAP3K11	EEF1B2	LRPAP1		IGBP1	HNRNPH2		ATP6V1G1	DDT			ATP5B
DECR1	CRAT	KPRP	MAP6	EEF1E1	LRRC59		ITGA5	HPSE		BDH2	DDX1			ATP5L
DIABLO	CSNK2A1	KRAS	MAPT	EFHD1	LRRN4		JMJD7-PLA2G4B	IGKV1D-8		BFSP1	DEFA3			ATP6AP2
DNAJA2	CSNK2A2	LARP4	MBP	EHD2	MAP1S		KRT82	IL17RC		BFSP2	DHX35			ATP6V0A1
DNAJA3	CTDSP1	LEPRE1	MCM3	EIF5A	MAT2A		LAMP1	INPP5D		BLVRA	ECM1			ATRN
DNAJB4	CYB5R1	LIG1	MMRN2	ELAVL1	MCM6		LAMTOR4	KANK3		BLVRB	EDIL3			AZGP1
DNAJC7	CYBB	LIPF	MRE11A	EML3	MPDU1		LARS	KCNAB2		BOP1	EFEMP2			B3GNT1
DOCK6	CYFIP1	MAT1A	MSANTD2	ERLIN2	MPI		LYRM4	KCNQ4		BPNT1	EGFLAM			B4GALT1
DYNC1I2	CYFIP2	MCM5	MTCH1	FKBP2	MT-CO2		MAP4K4	L1CAM		BSG	ENOX1			BASP1
DYNLRB1	DCAKD	ME2	MYBBP1A	GALK1	MTAP		MYL1	LFNG		CA1	ERAP1			BCAN
ECI1	DCLK1	MLF1	NAA25	GCSH	MTDH		MYL6B	LGMN		CA3	F10			BCAP31
EIF2B2	DDAH1	MME	NCOR1	GNPDA2	NAA10		MYLK	LINGO1		CAD	FAU			BCHE
EIF2S2	DDRGK1	MORF4L1	NHLRC3	GPM6A	NCALD		MZT2B	LMO7		CALML5	FCGR3A			BGN
EIF3C	DEK	MRPL21	NHP2L1	GRHPR	NCEH1		NAMPTL	LRRFIP2		CAMK1	FETUB			BPGM
EIF3D	DHCR7	MRPS27	NIPBL	GUCY1B3	NDRG2		NAPRT1	LSM11		CAP1	FIS1			BTD
EIF3M	DNAJC13	MRPS9	NLGN1	HEBP1	NDUFA5		NBN	LSR		CAPG	FLT1			C1QB
EIF4G1	DNAJC8	NFKBIB	NOL10	HNRNPC	NDUFA9		NCCRP1	MAN2B2		CAPN1	FMOD			C1QC
EIF4G3	DPYSL5	NOP56	NPTXR	HNRNPDL	NPM1		NDUFB8	MAP2		CAPN2	GAA			C1S
EMD	DRG1	OAS3	NRP1	IARS	NRAS		NID2	MARK4		CAPNS1	GARS			C2
ENPP3	DRG2	OBSL1	OGFR	ILF3	OSTC		NIT1	MASP1		CAPZA1	GBA			C3
EPB42	DYNC1LI2	PALB2	OTC	INPP1	PADI2		NUDC	MDN1		CAPZA2	GLA			C4A
EPS15L1	DYNLL1	PALM	PCBD2	KIAA0368	PAFAH1B2		NUDT5	MEP1A		CAT	GM2A			C4B
ERGIC1	EEA1	PARVB	PCSK1	KIFC1	PCF11		NUP35	MRPL49		CBX3	GNPTG			C5
FAM49A	EHD1	PDLIM3	PCSK2	LIN7C	PCYOX1L		OXSR1	MTX1		CDK1	GRB2			C6
FAM96A	EIF2B4	PEAK1	PFDN6	LYPLA1	PDCD5		PALM2-AKAP2	MYBPC3		CFHR5	GRIA2			C7
FBL	EIF3F	PF4	PI15	LYPLA2	PDDC1		PDE4D	NASP		CKM	GUSB			C8A
FBN2	EPHA3	PGP	PLEK	MAPK3	PDE6D		PDLIM5	NBEA		CLIC1	HABP2			C8B
FBP1	EPM2AIP1	PLXND1	PM20D2	MAPRE3	PI4KA		PLGRKT	NOM1		CLTCL1	HCFC1			C8G
FGFR2	ERMN	PMVK	PNPT1	MARS	PIGR		PLXNA2	NPAP1		CMPK1	HDGFRP2			C9
FGFR3	EXOC5	POLR2B	POSTN	MBOAT7	PIP		PPIL1	NPTX1		CNN3	HGFAC			CA2
FGR	FAM129B	PPP2R5C	PPIE	MT-ND5	PPME1		PPP1R11	NRXN2		COL15A1	HNRNPF			CADM1
FN3KRP	FAM162A	PREX1	PPIG	MYO1C	PPP2CA		PRG2	NT5C2		COL1A1	HSD17B12			CADM4
FUBP3	FBXO22	PSMB8	PPP4R1	NARS	PPP2CB		PTGR2	OSTF1		COL5A2	HSPA13			CALD1
FXN	FEN1	PTK2B	PPT2	NDUFAF4	PPP2R5D		RAC1	OTUD5		COPS6	IAH1			CALM2
FYN	FIP1L1	PURB	PRC1	NDUFB10	PRPF19		RAC2	PACSIN1		COPS7A	ICAM1			CALR
GBAS	FLII	PVR	PRKCE	NDUFS7	PRPS2		RAC3	PCP4		CORO1A	IDS			CALU
GLDC	FXR1	RBM17	PRR4	NDUFV1	RABGGTA		RASIP1	PDGFRB		CORO1B	IGFALS			CANX
GLIPR2	GEMIN4	RIF1	PRRC2C	NEDD8	RALA		RCC2	PPP2R1B		COX6B1	IGFBP3			CBR1
GLS	GGT5	RNF149	PTP4A1	NIPSNAP1	RALB		RPL36	PROC		COX7A2	IGFBP5			CBR3
GMDS	GIMAP4	RPA1	PTP4A2	NQO2	RAP1A		RRAGC	PRPF3		CRKL	IGJ			CCT2
GMPR2	GLRX3	RPS6KA4	PVRL2	OAT	RCVRN		RYR1	PSG3		CRYBB3	IGKV1-9			CCT3
GNA11	GNB3	RTN4IP1	RAB9A	PA2G4	RPL12		S100A6	PSIP1		CRYGB	IGKV4-1			CCT4
GNAQ	GP1BA	SAMHD1	RABGAP1L	PABPC4	RPL14		SCARA5	PSMB2		CRYGC	IGLL1			CCT5
GPD1	GPM6B	SASH1	RBM25	PABPN1	RPL35		SDHB	PSMD5		CRYGD	IGLV2-14			CCT6A
GPHN	GRK1	SEC11C	RCOR1	PALLD	RPL38		SEC23B	PSMF1		CRYL1	IGLV3-19			CCT7
GRPEL1	GSTK1	SH3GL1	RFC5	PANK2	RPLP1		SERPINB5	PTPN4		CS	IGLV3-21			CCT8
HADHB	GUK1	SH3GL2	RNF123	PANK4	RPS10		SF3B2	PTPRK		CSE1L	IGLV3-9			CD14
HCK	H1F0	SLC16A3	RPIA	PARP1	RPS4X		SHPK	QSOX2		CSNK1G1	IMPG1			CD163
HDLBP	H2AFY2	SLC25A20	RPRD2	PDHA1	RPS5		SNAP25	RAD50		CSRP1	IMPG2			CD59
HGS	HAAO	SMAP1	RPS11	PDIA4	RPS7		SNRPD1	RECK		CTNNA2	ITM2B			CDH2
HIBADH	HDAC1	SMG8	SAE1	PDLIM4	RTN1		SNX5	RP4-604K5.1		CTNNB1	KLHL13			CDHR1
HLA-DRB3	HDAC2	SMPD4	SEMA6A	PGRMC2	S100A1		SORD	RPS6KA1		CTNND1	KRT80			CDV3
HLTF	HDDC2	SMPDL3B	SERBP1	PHYHD1	SEL1L3		SRSF4	SAFB		CYB5R2	KRT83			CFB
HNRNPAB	HDGFRP3	SNRNP40	SFXN1	PIK3CB	SEPT_6		SRSF5	SEL1L		DARS	KRT86			CFD
HSD17B10	HK3	SPRY2	SHANK1	PIN1	SEPT_8		SRSF6	SELP		DCTN1	LBP			CFH
HSPH1	HKDC1	SPTA1	SLBP	POFUT1	SF3A1		SYN1	SEMA3F		DCTN2	LCAT			CFHR1
IDH3B	HLA-DRB1	SSR4	SLC12A7	PPM1A	SF3B3		TBCB	SEMA4B		DCXR	LEP			CFHR2
IFITM3	HMGN1	STAT2	SLC12A9	PPP5C	SLC1A3		TFG	SERPINE2		DDB1	LPA			CFI
IGSF8	HNRNPA0	TBC1D1	SLC25A36	PRAF2	SORT1		TINAGL1	SNX12		DDX19A	LRIT1			CFL1
ILF2	HNRNPH3	TBXAS1	SLFN13	PRKAR2A	SPTB		TM9SF3	SOGA1		DDX19B	LRRC57			CFL2
ILK	HNRNPUL1	THEMIS2	SMARCC1	PSMC1	SPTBN2		TMED10	SORL1		DDX5	LSAMP			CHGA
IPO9	HRNR	TIMELESS	SNX18	PSMC2	SRP68		TNIK	SPOCK2		DHX15	MAN2A2			CHGB
IQSEC2	HSPA12A	TMEM201	SP9	PSMC3	SRP9		TOMM34	SRRT		DNM2	MEGF8			CHI3L1
IST1	HSPA4L	TMX4	SRP72	PSMC4	STXBP2		TST	SSB		DNM3	MFAP4			CHL1
ITGA3	IDH3G	TNNT2	SRSF2	PSMC5	SUPT16H		TWF1	ST3GAL6		DNPEP	MMRN1			CHRDL1
KIAA0513	IDI1	TOP1	TACC3	PSMD12	TGFB1		UBE2M	SUMF2		DUSP3	MRPS11			CKB
KIAA1598	IER3IP1	TTC38	TAGLN3	PTBP2	TMED2		UBN1	SYNGAP1		DYNLRB2	MRPS5			CLDN7
KIF1B	IFIT1	UPF1	TAP1	PTMA	TNMD		UBR5	TAF1		ECHDC1	MST1			CLEC3B
KIF23	IPO7	ZNF574	TMEM132A	PTRHD1	TPR		UCHL3	TGFBR3		ECHS1	MUC7			CLN5
KLC2	ITGAM	ZYX	TPBG	PURA	TRIM28		USP9X	THBS2		EEF1D	NAAA			CLSTN1
KLK3	ITGB4		TPST2	QARS	TROVE2		YBEY	TRIP10		EEF1G	NCAN			CLTC
LACTB2	ITPK1		TRAPPC8	RANBP1	TSN			TRMT10C		EFHD2	NEGR1			CLU
LCP2	KARS		UBE2C	RBM3	TXNDC17			U2AF1L4		EIF4A3	NES			CLUL1
LETM1	KDELR1		VAMP7	RHOG	TYW3			UAP1		EPHX1	NEU1			CNDP1
LIMS1	KDSR		WDR55	RNASEH2C	U2AF1			UBA2		EPHX2	NGFR			CNDP2
LIMS2	KHDRBS1		YTHDF2	RPL11	UBXN6			UNC80		ERP29	NLGN2			COL11A1
LPP	KIAA1429		ZCCHC11	RPL13A	UFL1			UPF3A		ERP44	NLGN3			COL18A1
LSM3	KIAA1715		ZFR	RPL27	UQCR10			XPO7		ESYT1	NLGN4X			COL1A2
LTBP1	KLC1			RPRD1B	USP24			ZIC5		FABP5	NRXN3			COL2A1
LXN	KPNA4			RPS26	ZC3H4			ZNF646		FAM129A	NSDHL			COL5A1
LYPLAL1	LANCL2			RPS8						FARSA	NT5E			COL5A3
M6PR	LCMT1			RTN3						FBXO2	NUCB2			COL6A1
MAGOH	LEMD2			SCARB2						FDPS	NUP50			COL6A3
MAN2C1	LGI4			SDCBP						FUS	OAF			COL9A1
MAOA	LSM2			SEC31A						GAPDHS	OLFM2			COL9A2
MAPK11	MAEL			SERPINH1						GART	OPA1			COL9A3
MAPK13	MAP3K8			SGTA						GGCT	OSBP			COLQ
MAPK14	MAPRE2			SGTB						GIPC1	PAPPA2			COPS3
MAPK8	MGEA5			SNRNP200						GIPC3	PCDH17			CP
MAPK9	MKI67			SNRPE						GLOD4	PDCD11			CPAMD8
MARCKS	MMP28			SNX1						GLRX	PDE6B			CPB2
MARCKSL1	MPO			SNX2						GLUD1	PKD1			CPNE3
MED1	MRC1			SORBS1						GLUL	PLBD2			CPQ
MLEC	MRC2			SPCS2						GNA13	PLOD3			CPVL
MRPS23	MRPL24			STK4						GNAI1	PLVAP			CRABP1
MRPS31	MRPL4			STT3B						GNAI2	PLXDC1			CRMP1
MSMB	MTCH2			SUB1						GNAI3	PMP2			CROCC
MT1X	MTFP1			SYNM						GNAO1	PNN			CRP
MYL3	MYCBP			TCEAL5						GNAT1	POLR1A			CRTAC1
MYLK3	MYO1B			TIA1						GNAT2	POMGNT1			CRYAA
MYLPF	MYOM1			TJP1						GPX1	PPP3CA			CRYAB
MYRIP	MYOM2			TOP2B						GPX4	PRADC1			CRYBA1
NAA38	NAPB			TPD52L2						GSK3A	PRKCA			CRYBA4
NAPG	NDUFA8			TXNDC5						GSR	PROCR			CRYBB1
NDUFA12	NDUFS8			TYMP						GSS	PTGES3			CRYGS
NDUFB1	NEK9			UAP1L1						GSTM1	PTN			CRYZ
NDUFB9	NIF3L1			UBA3						GSTM4	PTPRC			CSRP2
NDUFS2	NOMO3			UBA7						GSTO1	PTPRG			CST3
NDUFS4	NONO			UBQLN1						GYG1	PTPRS			CSTB
NDUFV2	NPEPL1			UROD						GYS1	PVRL1			CTAGE5
NGLY1	NUDT16L1			USP47						HADHA	QPCT			CTSA
NHLRC2	NUDT21			VAMP2						HBG1	QSOX1			CTSB
NIPSNAP3A	OPN1MW2			VAPA						HBG2	RCN1			CTSD
NMNAT3	OPTN			VAPB						HDHD2	REG3A			CTSF
NT5DC1	OSBPL11			WASF2						HIST1H1A	RHCE			CTSL
OTUD7B	OSBPL1A			YARS						HIST1H1C	RNASE1			CTSZ
P4HA2	OXCT1									HIST1H1D	ROCK2			CUL1
PAK2	PAK1									HIST1H1E	S100B			CYB5R3
PATL1	PCP2									HK1	SAA4			DAG1
PBDC1	PDC									HNRNPA1	SAG			DBI
PCCB	PDE12									HNRNPA3	SDF4			DCD
PCNA	PDE6A									HNRNPL	SEMA3A			DCN
PDAP1	PDHA2									HP1BP3	SERPINA10			DDAH2
PELO	PDXP									HRSP12	SERPINA5			DDX17
PELP1	PEA15									HSD17B4	SHBG			DDX21
PEPD	PFDN4									HSPA12B	SHC1			DDX39B
PEX19	PFDN5									HSPA1L	SIAE			DDX3X
PFDN2	PGAP1									HSPA4	SLC27A1			DDX3Y
PIP4K2A	PHPT1									HSPA6	SLC4A1			DDX6
PKP2	PHYHIPL									HSPA9	SMARCA5			DES
PML	PIGK									HSPBP1	SMC1A			DHX9
PMPCB	PIGT									IDH1	SMPD1			DIAPH1
PPIF	PKP4									IGHV3-64	SNAP91			DIDO1
PPIH	PLA2G2A									IGKV2-24	SNCB			DKK3
PPL	PLCD1									IGKV2D-24	SNRPA1			DNAJC3
PREB	PLEKHG3									IMPA1	SORCS1			DNASE2
PRKAA1	PLK4									IMPDH2	SPARC			DPP7
PRKAG1	PPP2R2B									INA	STAT1			DPYSL2
PRMT5	PPP2R2D									IPO5	STAT6			DPYSL3
PRPSAP2	PRKACG									ISOC1	TFRC			DSTN
PSMB5	PRKAR2B									ISYNA1	THEMIS			DYNC1H1
PSMB6	PROSC									ITGAV	TIMP2			EEF1A1
PTBP3	PRPF8									ITGB1	TMEM33			EEF1A2
PTRF	PRPH2									KIF5B	TRIM4			EEF2
PXDN	PRRC1									KPNB1	TRIM72			EFEMP1
PYCARD	PRSS12									KRT20	TWF2			EHD3
QPRT	PSMD4									KRT72	TXNRD1			EIF2S1
RAB22A	PSMG1									LAMA5	TYK2			EIF3A
RAB23	PSPC1									LAMC1	UBE2L3			EIF4A1
RAB32	PTK2									LANCL1	VAMP4			EIF4A2
RAB38	PTPLAD1									LAP3	VAT1L			EMILIN1
RAB7L1	PTPMT1									LASP1	WFIKKN2			ENO1
RAF1	PTPN11									LDHC	XRN1			ENO2
RAI14	PTX3									LGALS3	XYLT1			ENO3
RBBP4	QKI									LIPA	XYLT2			ENPP2
RDH14	RABEP1									LMNB1	YLPM1			EPB41L1
RER1	RARS									LRRC47				EPB41L2
RGN	RBMXL2									LTA4H				EPDR1
RPL22	RDH10									MAP1A				EPRS
RPL26	REEP5									MAP4				ESAM
RPL26L1	REEP6									MAPK1				ESD
RPL3	RGR									MAPK15				EZR
RPL32	RHO									MAPRE1				F12
RPS14	RIC8A									MCAM				F2
RPS6	ROM1									MDH2				F5
RPS6KA3	RPA3									ME1				F9
RUVBL2	RPAP1									METTL7A				FABP3
S100P	RPE65									MOB1A				FABP4
SALL2	RPL21									MRPS7				FAH
SCARB1	RPL24									MTHFD1				FAM3C
SCCPDH	RPL31									MYH10				FANCD2
SCRN2	RPL35A									MYH13				FARSB
SDHC	RPL4									MYL12A				FASN
SEC11A	RPN2									MYL4				FBLN1
SEC13	RPRD1A									MYL6				FBN1
SEC23IP	RPS12									MYL9				FCGBP
SEPT_1	RPS18									MYO5A				FERMT2
SF3A3	RRAS									MYO6				FGA
SGSH	RUFY3									NACA				FGB
SKIV2L	SAMM50									NAMPT				FGFR1
SLC25A1	SARDH									NANS				FGG
SLC25A15	SBF1									NAPA				FH
SLC7A5	SBF2									NAT10				FHL1
SLITRK5	SBSPON									NCKAP1				FKBP1A
SLK	SCAF4									NDRG1				FKBP3
SMS	SDF2L1									NDUFA10				FLG
SON	SDPR									NDUFA11				FLNA
SPIN1	SEC14L2									NDUFA13				FLNB
SQRDL	SEC16A									NDUFA4				FLNC
SRP54	SEC24C									NDUFB4				FN1
SRSF7	SEPT_4									NDUFS1				FRZB
SSBP1	SERPINB8									NDUFS3				FSCN1
SSR1	SH3BGRL3									NEFM				FSTL1
STXBP5	SHANK2									NID1				FSTL4
SUGT1	SLC23A2									NME1				FSTL5
SYNGR2	SLC27A4									NQO1				FTL
THSD4	SLC2A3									NSFL1C				FUBP1
TIMM23	SLC44A2									NUDT4				FUCA1
TMOD1	SMAD2									OGDH				FUCA2
TMSB10	SMAD3									OLA1				FYTTD1
TNS1	SMAP2									PABPC1				GALM
TPX2	SMARCA2									PABPC3				GALNT1
TSC22D1	SNRPG									PAFAH1B3				GANAB
TTC37	SNTB2									PCBP1				GAPDH
TUBG1	SNX3									PCYT2				GAS6
TXNDC12	SORBS2									PDCD6IP				GC
UACA	SOX11									PDHB				GCN1L1
UBA6	SPATS2L									PFKL				GDI1
UBAP2L	SPR									PFKM				GFAP
UBE3C	SRP14									PFKP				GGH
UBXN1	SRSF9									PFN2				GLB1L3
UMPS	STAT5B									PGD				GLO1
USMG5	STK32C									PGLS				GLTP
VARS2	STOM									PGM2				GNAS
VPS16	STOML2									PGM5				GNB1
WHSC1L1	STRBP									PGRMC1				GNB2
XIRP1	SURF4									PHB2				GNB2L1
YBX3	SV2A									PITHD1				GNB4
YES1	SYNGR3									PLEKHG5				GNS
ZNF638	SYNJ1									PLEKHM2				GOT1
	SYP									PLIN3				GOT2
	SYT1									PLS1				GP6
	SYTL4									PMPCA				GPI
	TAB3									PNP				GPNMB
	TCEB2									PPP2R2A				GPX3
	TCIRG1									PPP3CB				GRIA4
	TECR									PRDX3				GSN
	THOC5									PREP				GSTM2
	THRB									PRKACA				GSTM3
	TIAL1									PRKAR1A				GSTM5
	TIMM8A									PRPF6				GSTP1
	TMEM43									PSAT1				H2AFX
	TMPO									PSMA2				H2AFZ
	TMX1									PSMA6				H3F3B
	TOM1									PSMA7				HBA2
	TOR1A									PSMB1				HBB
	TPMT									PSMB3				HBD
	TPPP3									PSMB4				HDGF
	TRAPPC4									PSMD1				HEXA
	TYRP1									PSMD11				HEXB
	UBA5									PSMD2				HINT1
	UBE2O									PSMD3				HIST1H2AB
	UBQLN2									PSMD6				HIST1H4H
	UBQLN4									PSME1				HIST2H2AA4
	UNC119									PSME2				HIST2H2AB
	UQCRFS1									PTBP1				HLA-B
	URB1									PTPN23				HMGB1
	USP13									PTPRQ				HNRNPA2B1
	USP39									PYGM				HNRNPD
	USP7									RAB13				HNRNPH1
	VAC14									RAB18				HNRNPK
	VAMP3									RAB2A				HNRNPM
	VCAM1									RAB5A				HNRNPR
	VPS25									RAB5B				HNRNPU
	VPS4B									RAB5C				HP
	WDR11									RAD23A				HPR
	WDR59									RAD23B				HPRT1
	XPO4									RALY				HPX
	XPOT									RANBP6				HRG
	XRN2									RAP1B				HSP90AA1
	ZC3H13									RARRES1				HSP90AB1
	ZCCHC8									RBM39				HSP90B1
	ZNF207									RBM8A				HSPA1B
	ZW10									RBMX				HSPA2
										RHOA				HSPA5
										RHOC				HSPA8
										RLBP1				HSPB1
										RNPEP				HSPD1
										RP11-1407O15.2				HSPE1
										RPL10				HSPG2
										RPL18				HTRA1
										RPL27A				HTRA2
										RPL30				HUWE1
										RPL7				HYI
										RPL9				IDH2
										RPLP0				IDH3A
										RPLP2				IGFBP2
										RPN1				IGFBP4
										RPS13				IGFBP6
										RPS15A				IGFBP7
										RPS16				IGHA1
										RPS19				IGHA2
										RPS20				IGHG1
										RPS29				IGHG2
										RPS3				IGHG4
										RPS9				IGHV1-18
										RPSA				IGHV1-3
										RRM2B				IGHV1-46
										RTCB				IGHV1-69
										RTN4				IGHV1-8
										RUVBL1				IGHV3-11
										S100A7				IGHV3-13
										S100A8				IGHV3-15
										S100A9				IGHV3-16
										SAR1A				IGHV3-20
										SBDS				IGHV3-23
										SEPT_11				IGHV3-30
										SEPT_2				IGHV3-35
										SEPT_9				IGHV3-38
										SERPINB1				IGHV3-43
										SERPINB9				IGHV3-48
										SET				IGHV3-49
										SF3B1				IGHV3-53
										SH3BGRL				IGHV3-7
										SHMT1				IGHV3-72
										SKP1				IGHV3-73
										SLC25A11				IGHV3-74
										SLC25A12				IGHV3-9
										SLC25A3				IGHV4-28
										SLC25A4				IGHV4-34
										SLC25A5				IGHV4-39
										SLC25A6				IGHV4-4
										SLC9A3R1				IGHV5-51
										SLPI				IGKC
										SND1				IGKV1-16
										SNRPD3				IGKV1-5
										SOD2				IGKV1D-12
										SRI				IGKV1D-33
										SRM				IGKV1D-39
										SRSF1				IGKV2-30
										ST13				IGKV2-40
										STIP1				IGKV2D-26
										STMN2				IGKV2D-28
										STT3A				IGKV3-11
										SULT1A1				IGKV3-15
										SULT1A4				IGKV3-20
										SYNCRIP				IGKV3-7
										SYNE1				IGKV3D-20
										TAF15				IGKV3D-7
										TAGLN				IGLC2
										TANGO2				IGLV1-40
										TARDBP				IGLV1-44
										TARS				IGLV1-47
										TBCA				IGLV1-51
										TCP1				IGLV2-11
										TGM2				IGLV3-27
										THOP1				IGLV6-57
										THRAP3				IKBIP
										TIMP3				IL6ST
										TLN2				IMMT
										TMED7-TICAM2				IQGAP1
										TMEM109				IQGAP3
										TNPO1				IRS4
										TNPO2				ISLR
										TP53I3				ITIH1
										TRAP1				ITIH2
										TXNL1				ITIH4
										UBR4				ITIH5
										UFC1				ITM2C
										UQCRC1				JUP
										UQCRC2				KCNMA1
										USO1				KLKB1
										VARS				KNG1
										VAT1				KRT1
										VCP				KRT10
										VDAC2				KRT12
										VPS26A				KRT13
										VPS35				KRT14
										VPS4A				KRT15
										WDHD1				KRT16
														KRT17
														KRT18
														KRT19
														KRT2
														KRT27
														KRT28
														KRT3
														KRT4
														KRT5
														KRT6A
														KRT6B
														KRT7
														KRT73
														KRT74
														KRT77
														KRT78
														KRT79
														KRT8
														KRT84
														KRT9
														LAMB2
														LAMP2
														LCN1
														LCN2
														LCP1
														LDHA
														LDHAL6B
														LDHB
														LECT1
														LGALS1
														LGALS3BP
														LMAN1
														LMAN2
														LMNA
														LMNB2
														LRG1
														LRP1
														LRP2
														LTBP2
														LTF
														LUM
														LYZ
														MAN1A1
														MAN2A1
														MANBA
														MAP1B
														MAP2K2
														MB
														MCM2
														MDH1
														MFGE8
														MIF
														MINPP1
														MMP2
														MOGS
														MPST
														MSN
														MTOR
														MUT
														MVP
														MYH1
														MYH11
														MYH14
														MYH2
														MYH4
														MYH6
														MYH7
														MYH9
														MYOC
														MYOF
														NAGK
														NAP1L1
														NAP1L4
														NCAM1
														NCL
														NEFH
														NELL2
														NENF
														NEO1
														NFASC
														NME2
														NNT
														NPC2
														NPEPPS
														NRCAM
														NRXN1
														NSF
														NT5C
														NTM
														NUCB1
														NUP205
														OGN
														OLFM1
														OMG
														OPTC
														ORM1
														ORM2
														P4HB
														PAICS
														PAM
														PAPLN
														PARK7
														PARVA
														PBXIP1
														PCBD1
														PCBP2
														PCMT1
														PCSK1N
														PCYOX1
														PDCD6
														PDIA3
														PDIA6
														PDLIM1
														PDXK
														PEBP1
														PEBP4
														PFN1
														PGAM1
														PGAM2
														PGAM4
														PGK1
														PGK2
														PGLYRP2
														PGM1
														PHB
														PHGDH
														PI16
														PIK3IP1
														PKM
														PLEC
														PLG
														PLOD1
														PLS3
														PLTP
														PLXDC2
														PLXNB2
														PON1
														PPA1
														PPA2
														PPIA
														PPIB
														PPP1CA
														PPP1CB
														PPP1CC
														PPP1R10
														PPP1R7
														PPP2R4
														PPT1
														PRCP
														PRDX1
														PRDX2
														PRDX4
														PRDX5
														PRDX6
														PRELP
														PRKACB
														PRKCSH
														PRKDC
														PROS1
														PRPH
														PRSS1
														PSMA3
														PSMA4
														PSMA5
														PTGDS
														PTGR1
														PTPRF
														PVALB
														PYGB
														PYGL
														PZP
														QDPR
														RAB10
														RAB11A
														RAB11B
														RAB12
														RAB14
														RAB15
														RAB1A
														RAB1B
														RAB21
														RAB27A
														RAB27B
														RAB33B
														RAB34
														RAB35
														RAB39A
														RAB39B
														RAB3A
														RAB3C
														RAB3D
														RAB43
														RAB4A
														RAB4B
														RAB6A
														RAB6B
														RAB7A
														RAB8A
														RAB8B
														RAB9B
														RAN
														RAP1GDS1
														RARRES2
														RBP1
														RBP3
														RDX
														REG1A
														RELN
														RNASE4
														RNH1
														RPL15
														RPL23
														RPL7A
														RPS2
														RPS27A
														RPS3A
														RRBP1
														RS1
														RSU1
														RTBDN
														RTEL1
														S100A11
														SAA1
														SAA2
														SARS
														SCFD1
														SCG2
														SCG3
														SCRN1
														SDHA
														SELENBP1
														SELL
														SEMA7A
														SEPT_7
														SERPINA1
														SERPINA3
														SERPINA4
														SERPINA6
														SERPINA7
														SERPINC1
														SERPIND1
														SERPINF1
														SERPINF2
														SERPING1
														SERPINI1
														SEZ6L2
														SFN
														SFPQ
														SLC12A2
														SLC25A13
														SLC3A2
														SMC3
														SNX6
														SOD1
														SOD3
														SPARCL1
														SPOCK1
														SPP1
														SPTAN1
														SPTBN1
														SRSF3
														SSH3
														STMN1
														STXBP1
														TAGLN2
														TALDO1
														TF
														TGFBI
														THBS1
														THBS4
														TIMP1
														TJP2
														TKT
														TLN1
														TMOD3
														TMSB4X
														TNC
														TNR
														TNXB
														TOLLIP
														TPD52
														TPI1
														TPM1
														TPM2
														TPM3
														TPM4
														TPP1
														TPT1
														TRH
														TTLL12
														TTN
														TTR
														TUBA1C
														TUBA3D
														TUBA4A
														TUBA8
														TUBB
														TUBB1
														TUBB2A
														TUBB2B
														TUBB3
														TUBB4A
														TUBB4B
														TUBB6
														TUFM
														TWIST1
														TXN
														U2AF2
														UBA1
														UBE2D2
														UBE2N
														UBE2V1
														UCHL1
														UGGT1
														UGP2
														UPP1
														USP5
														VASN
														VCAN
														VCL
														VDAC1
														VDAC3
														VGF
														VIM
														VPS13C
														VSIG4
														VTN
														VWF
														WARS
														WDR1
														WIF1
														XPNPEP1
														XPO1
														XRCC6
														YWHAB
														YWHAE
														YWHAG
														YWHAH
														YWHAQ
														YWHAZ
														ZC3HC1
														ZFC3H1
