# Supplementary material for: Proteomic Insight into the Molecular Function of the Vitreous
Source: PLoS One. 2015 May 28;10(5):e0127567. doi: 10.1371/journal.pone.0127567 (PMC4447289; doi:10.1371/journal.pone.0127567)
Supplement: S3 Table — (XLS) [file pone.0127567.s003.xls]

## Sheet: Pathway Maps
Enrichment analysis report for total vitreous proteins (human)					AH = anterior hyaloid				VC = Vitreous Cortex				VB = vitreous base				Core = vitreous core
Enrichment by Pathway Maps					AH total_genelist				VC total_genelist				VB total_genelist				Core total_genelist
#	Maps	Total	min(pValue)	Min FDR	p-value	FDR	In Data	Network Objects from Active Data	p-value	FDR	In Data	Network Objects from Active Data	p-value	FDR	In Data	Network Objects from Active Data	p-value	FDR	In Data	Network Objects from Active Data
1	Immune response_Classical complement pathway	52	1.52227e-23	7.39983e-21	8.71391e-17	2.97144e-14	30	C4a, C1 inhibitor, C6, CRP, C3, Factor I, C3b, C5a, C8alpha, C3 convertase (C2aC4b), C5 convertase (C2aC4bC3b), C3c, C4b, Clusterin, C5, C2, C7, C8gamma, C8beta, C9, C5b, iC3b, C3dg, IgG1, Membrane attack complex, C2b, C3a, C4, C1s, C2a	8.05785e-17	5.52768e-14	31	C4a, C1q, C1 inhibitor, C6, CRP, C3, Factor I, C3b, C5a, C8alpha, C3 convertase (C2aC4b), C5 convertase (C2aC4bC3b), C3c, C4b, Clusterin, C5, C2, C7, C8gamma, C8beta, C9, C5b, iC3b, C3dg, IgG1, Membrane attack complex, C2b, C3a, C4, C1s, C2a	4.30035e-18	1.47932e-15	31	C4a, C1 inhibitor, C6, CRP, C3, Factor I, C3b, C5a, C8alpha, C1qRp, C3 convertase (C2aC4b), C5 convertase (C2aC4bC3b), C3c, C4b, Clusterin, C5, C2, C7, C8gamma, C8beta, C9, C5b, iC3b, C3dg, IgG1, Membrane attack complex, C2b, C3a, C4, C1s, C2a	1.52227e-23	7.39983e-21	32	C5, C2, C7, C8gamma, C4a, C8beta, C9, C5b, iC3b, C3dg, IgG1, Membrane attack complex, C1q, C1 inhibitor, C6, CRP, C2b, C3a, C3, Factor I, C3b, C4, C5a, C1s, C8alpha, C1qRp, C2a, C3 convertase (C2aC4b), C5 convertase (C2aC4bC3b), C3c, C4b, Clusterin
2	Immune response_Lectin induced complement pathway	49	2.24577e-23	7.39983e-21	1.48814e-14	3.38304e-12	27	C4a, C1 inhibitor, C6, C3, Factor I, C3b, C5a, C8alpha, C3 convertase (C2aC4b), C5 convertase (C2aC4bC3b), C3c, C4b, Clusterin, C5, C2, C7, C8gamma, C8beta, C9, C5b, iC3b, C3dg, Membrane attack complex, C2b, C3a, C4, C2a	1.06828e-15	1.8321e-13	29	C4a, C1 inhibitor, C6, C3, Factor I, C3b, C5a, C8alpha, C3 convertase (C2aC4b), C5 convertase (C2aC4bC3b), C3c, C4b, Clusterin, C5, C2, C7, C8gamma, C8beta, C9, C5b, iC3b, MASP1, C3dg, Membrane attack complex, C2b, C3a, C4, C2a, H-Ficolin	6.9353e-17	1.5905e-14	29	C4a, C1 inhibitor, C6, C3, Factor I, C3b, C5a, C8alpha, C1qRp, C3 convertase (C2aC4b), C5 convertase (C2aC4bC3b), C3c, C4b, Clusterin, C5, C2, C7, C8gamma, C8beta, C9, C5b, iC3b, C3dg, Membrane attack complex, C2b, C3a, C4, MASP2, C2a	2.24577e-23	7.39983e-21	31	C5, C2, C7, C8gamma, C4a, C8beta, C9, C5b, iC3b, MASP1, C3dg, Membrane attack complex, C1 inhibitor, C6, C2b, C3a, C3, Factor I, C3b, C4, C5a, C8alpha, MASP2, C1qRp, C2a, C3 convertase (C2aC4b), C5 convertase (C2aC4bC3b), C3c, H-Ficolin, C4b, Clusterin
3	Cytoskeleton remodeling_Keratin filaments	36	1.25422e-22	8.55379e-20	1.25422e-22	8.55379e-20	29	Plectin 1, Tubulin beta, Keratin 17, Keratin 5/14, Keratin 4, PPL(periplakin), Keratin 7, Keratin 13, Tubulin alpha, Keratin 14, Tubulin gamma 1, Keratin 18, Keratin 19, Keratin 8/18, Keratin 5, Desmoplakin, Keratin 16, 14-3-3 gamma, Keratin 8, Actin cytoskeletal, Keratin 6A, JNK(MAPK8-10), Keratin 1, Keratin 4/13, Keratin 2, Plakophilin 2, Vimentin, CDK1 (p34), Tubulin (in microtubules)	4.04606e-16	1.11551e-13	25	Plectin 1, Tubulin beta, Keratin 17, Keratin 5/14, Keratin 4, Keratin 7, Keratin 13, Tubulin alpha, GRB2, Keratin 14, Keratin 18, Keratin 19, Keratin 8/18, Keratin 5, Keratin 16, 14-3-3 gamma, Keratin 8, Actin cytoskeletal, Keratin 6A, Keratin 1, Keratin 4/13, Keratin 2, Vimentin, CDK1 (p34), Tubulin (in microtubules)	1.69189e-18	1.16402e-15	26	Plectin 1, Tubulin beta, Keratin 17, Keratin 5/14, Keratin 4, Keratin 7, Keratin 13, Tubulin alpha, GRB2, Keratin 14, Keratin 18, Keratin 19, Keratin 8/18, Keratin 5, Desmoplakin, Keratin 16, 14-3-3 gamma, Keratin 8, Actin cytoskeletal, Keratin 6A, Keratin 1, Keratin 4/13, Keratin 2, Vimentin, CDK1 (p34), Tubulin (in microtubules)	3.66753e-19	6.04225e-17	24	Plectin 1, Tubulin beta, Keratin 17, Keratin 16, Keratin 5/14, 14-3-3 gamma, Keratin 4, Keratin 8, Actin cytoskeletal, Keratin 7, Keratin 6A, Keratin 1, Keratin 13, Keratin 4/13, Tubulin alpha, GRB2, Keratin 14, Keratin 2, Vimentin, Keratin 18, Keratin 19, Keratin 8/18, Keratin 5, Tubulin (in microtubules)
4	Blood coagulation_Blood coagulation	39	2.77386e-19	6.04225e-17	2.39395e-11	2.33239e-09	21	Plasminogen, HC II, Antithrombin III, Fibrinogen alpha, Thrombin, Alpha 1-antitrypsin, A2M, SERPINF2, Coagulation factor XII, Fibrinogen beta, Coagulation factor IX, von Willebrand factor, Fibrinogen gamma, Plasmin, CPB2, Plasma kallikrein, Fibrinogen (fibrin), Protein S, Coagulation factor V, Bradykinin, KNG	4.87834e-16	1.11551e-13	26	Plasminogen, HC II, Protein C inhibitor, Antithrombin III, Fibrinogen alpha, Thrombin, SERPINE2, Alpha 1-antitrypsin, A2M, Protein C, Coagulation factor XIII A, SERPINF2, Coagulation factor XII, Fibrinogen beta, Coagulation factor IX, Coagulation factor X, von Willebrand factor, Fibrinogen gamma, Plasmin, CPB2, Plasma kallikrein, Fibrinogen (fibrin), Protein S, Coagulation factor V, Bradykinin, K…	9.8314e-15	1.691e-12	24	Plasminogen, HC II, Protein C inhibitor, Antithrombin III, Fibrinogen alpha, Thrombin, Alpha 1-antitrypsin, A2M, Coagulation factor XIII A, SERPINF2, Coagulation factor XII, Fibrinogen beta, Coagulation factor IX, Coagulation factor X, von Willebrand factor, Fibrinogen gamma, Plasmin, CPB2, Plasma kallikrein, Fibrinogen (fibrin), Protein S, Coagulation factor V, Bradykinin, KNG	2.77386e-19	6.04225e-17	25	Plasminogen, HC II, Protein C inhibitor, Coagulation factor X, von Willebrand factor, Fibrinogen gamma, Antithrombin III, Plasmin, CPB2, Fibrinogen alpha, Thrombin, Plasma kallikrein, SERPINE2, Alpha 1-antitrypsin, Fibrinogen (fibrin), A2M, Protein S, Protein C, Coagulation factor V, SERPINF2, Coagulation factor XII, Fibrinogen beta, Coagulation factor IX, Bradykinin, KNG
5	Cytoskeleton remodeling_Neurofilaments	25	2.20799e-14	3.76462e-12	2.20799e-14	3.76462e-12	19	Plectin 1, Tubulin beta, Tubulin gamma, Desmin, DCTN2, CDK5, Tubulin alpha, GFAP, Kinesin heavy chain, MUNC18, Tubulin gamma 1, DCTN1(p150Glued), Actin cytoskeletal, Desmuslin, Alpha-internexin, NEFM, Vimentin, NEFH, Tubulin (in microtubules)	4.01144e-11	4.58642e-09	17	Plectin 1, Tubulin beta, Desmin, DCTN2, Tubulin alpha, GFAP, Kinesin heavy chain, MUNC18, DCTN1(p150Glued), Nestin, Actin cytoskeletal, Desmuslin, Alpha-internexin, NEFM, Vimentin, NEFH, Tubulin (in microtubules)	1.30749e-10	1.00288e-08	16	Plectin 1, Tubulin beta, Desmin, DCTN2, Tubulin alpha, GFAP, Kinesin heavy chain, MUNC18, DCTN1(p150Glued), Nestin, Actin cytoskeletal, Alpha-internexin, NEFM, Vimentin, NEFH, Tubulin (in microtubules)	6.64192e-07	2.73564e-05	11	Plectin 1, Tubulin beta, Desmin, Nestin, Actin cytoskeletal, Tubulin alpha, GFAP, MUNC18, Vimentin, NEFH, Tubulin (in microtubules)
6	Cytoskeleton remodeling_Cytoskeleton remodeling	102	1.26731e-13	1.72862e-11	1.26731e-13	1.72862e-11	39	MLCP (cat), Talin, MEK1(MAP2K1), RhoA, alpha-3/beta-1 integrin, Nucleolin, PI3K cat class IA, ITGAV, Vinculin, C1 inhibitor, eIF4G3, Destrin, MRLC, eIF4A, DOCK1, ERK1/2, MEK2(MAP2K2), Beta-catenin, eIF4H, Actin cytoskeletal, Alpha-actinin, c-Raf-1, Plasmin, Filamin A, eIF4G1/3, ERK2 (MAPK1), Alpha-actinin 1, Caveolin-1, MELC, eIF4G1, Fibronectin, MyHC, MYLK1, p38 MAPK, MLCK, ILK, Collagen I, Cofi…	1.98437e-10	1.70159e-08	36	Casein kinase II, alpha chains, MLCP (cat), Talin, MEK1(MAP2K1), RhoA, Shc, ROCK, Nucleolin, PI3K cat class IA, ITGAV, GRB2, ROCK2, Vinculin, C1 inhibitor, eIF4G2, Destrin, MRLC, eIF4A, ERK1/2, MEK2(MAP2K2), Arp2/3, FAK1, Beta-catenin, Actin cytoskeletal, Alpha-actinin, Plasmin, Filamin A, SMAD3, PAK1, ERK2 (MAPK1), Alpha-actinin 1, MELC, Fibronectin, MyHC, Collagen I, Cofilin	1.07544e-11	1.23318e-09	36	MLCP (cat), Talin, RhoA, Shc, ROCK, Nucleolin, GSK3 beta, ITGAV, GRB2, ROCK2, Vinculin, C1 inhibitor, Zyxin, Destrin, MRLC, eIF4A, DOCK1, ERK1/2, MEK2(MAP2K2), Beta-catenin, eIF4H, Actin cytoskeletal, Alpha-actinin, Plasmin, Filamin A, ERK2 (MAPK1), Alpha-actinin 1, Caveolin-1, MELC, Fibronectin, MyHC, MYLK1, MLCK, Collagen I, Cofilin, Rac1	8.35806e-08	5.00724e-06	25	MLCP (cat), Talin, MEK1(MAP2K1), p130CAS, Shc, ROCK, MLK3(MAP3K11), Actin cytoskeletal, Nucleolin, Alpha-actinin, Plasmin, Filamin A, GRB2, Alpha-actinin 1, Collagen IV, ROCK2, Vinculin, C1 inhibitor, Fibronectin, MyHC, eIF4G2, Destrin, eIF4A, Cofilin, MEK2(MAP2K2)
7	LRRK2 in neurons in Parkinson's disease	33	1.81453e-13	2.49679e-11	3.57959e-12	4.0688e-10	20	NSF, AP-2 alpha subunits, MSN (moesin), ERK1/2, AP2A1, 14-3-3, MEK1/2, Actin cytoskeletal, Actin cytoplasmic 2, RDX (radixin), AP2A2, HSP90, eEF1A2, Clathrin heavy chain, PKA-cat (cAMP-dependent), ACTB, Rac1, eEF1A, Tubulin (in microtubules), VIL2 (ezrin)	1.34397e-12	1.84393e-10	21	NSF, AP-2 alpha subunits, MSN (moesin), ERK1/2, AP2A1, Beta-adaptin 2, 14-3-3, MEK1/2, Actin cytoskeletal, Actin cytoplasmic 2, RDX (radixin), PAK1, AP2A2, HSP90, eEF1A2, Clathrin heavy chain, PKA-cat (cAMP-dependent), ACTB, eEF1A, Tubulin (in microtubules), VIL2 (ezrin)	1.81453e-13	2.49679e-11	21	NSF, GSK3 beta, AP-2 alpha subunits, MSN (moesin), ERK1/2, AP2A1, 14-3-3, MEK1/2, Actin cytoskeletal, Actin cytoplasmic 2, RDX (radixin), AP2A2, HSP90, eEF1A2, Clathrin heavy chain, PKA-cat (cAMP-dependent), ACTB, Rac1, eEF1A, Tubulin (in microtubules), VIL2 (ezrin)	2.9892e-10	2.81412e-08	16	MEK1/2, NSF, Actin cytoskeletal, Tau (MAPT), Actin cytoplasmic 2, RDX (radixin), HSP90, MSN (moesin), eEF1A2, Clathrin heavy chain, PKA-cat (cAMP-dependent), ACTB, eEF1A, Tubulin (in microtubules), VIL2 (ezrin), 14-3-3
8	Immune response_Alternative complement pathway	39	4.3583e-13	5.74424e-11	2.31497e-10	1.97351e-08	20	C6, C3, Factor I, C3b, C5a, C8alpha, C3c, Clusterin, C5, C7, Factor H, C8gamma, C8beta, C9, C5b, iC3b, C3dg, Membrane attack complex, C3a, Factor D	1.0518e-09	8.01705e-08	20	C6, C3, Factor I, C3b, C5a, C8alpha, C3c, Clusterin, C5, C7, Factor H, C8gamma, C8beta, C9, C5b, iC3b, C3dg, Membrane attack complex, C3a, Factor D	1.70712e-10	1.1745e-08	20	C6, C3, Factor I, C3b, C5a, C8alpha, C3c, Clusterin, C5, C7, Factor H, C8gamma, C8beta, C9, C5b, iC3b, C3dg, Membrane attack complex, C3a, Factor D	4.3583e-13	5.74424e-11	20	C5, C7, Factor H, C8gamma, C8beta, C9, C5b, iC3b, C3dg, Membrane attack complex, C6, C3a, C3, Factor I, C3b, C5a, C8alpha, Factor D, C3c, Clusterin
9	Cell adhesion_Cell-matrix glycoconjugates	38	3.06444e-12	3.36577e-10	8.01088e-05	0.0011877	13	Galectin-3, alpha-3/beta-1 integrin, L-selectin, NCAM1, Tenascin-R, Tenascin-C, Versican, BCAN, Fibulin-1, Plasmin, ITIH, ITIH2, A1M	3.63129e-08	1.55692e-06	18	Galectin-3, L-selectin, ECM1, Neurocan, NCAM1, Tenascin-R, CD44, Tenascin-C, CSPG4 (NG2), Versican, Fibulin-2, BCAN, Fibulin-1, Plasmin, TIMP2, ITIH, ITIH2, A1M	7.31394e-09	3.35466e-07	18	Galectin-3, L-selectin, ECM1, Neurocan, NCAM1, Tenascin-R, CD44, Tenascin-C, Elastin, CSPG4 (NG2), Versican, BCAN, Fibulin-1, Plasmin, TIMP2, ITIH, ITIH2, A1M	3.06444e-12	3.36577e-10	19	L-selectin, ECM1, Fibulin-2, BCAN, Fibulin-1, Plasmin, Neurocan, NCAM1, Tenascin-R, CD44, CRTL1, TIMP2, Tenascin-C, ITIH, ITIH2, Elastin, A1M, CSPG4 (NG2), Versican
10	Cell adhesion_Integrin-mediated cell adhesion and migration	48	4.31862e-11	4.24459e-09	3.37661e-09	2.30285e-07	21	MLCP (cat), Talin, RhoA, alpha-3/beta-1 integrin, Vinculin, MRLC, DOCK1, ERK1/2, alpha-5/beta-1 integrin, Actin cytoskeletal, Alpha-actinin, Collagen II, ERK2 (MAPK1), MELC, Fibronectin, MyHC, MYLK1, MLCK, Collagen I, Cofilin, Rac1	9.24156e-08	3.52206e-06	20	MLCP (cat), Talin, RhoA, ROCK, GRB2, Vinculin, MRLC, ERK1/2, Arp2/3, FAK1, Actin cytoskeletal, Alpha-actinin, Collagen II, PAK1, ERK2 (MAPK1), MELC, Fibronectin, MyHC, Collagen I, Cofilin	4.31862e-11	4.24459e-09	23	MLCP (cat), Talin, RhoA, ROCK, GRB2, Vinculin, Zyxin, MRLC, DOCK1, ERK1/2, alpha-5/beta-1 integrin, Actin cytoskeletal, Alpha-actinin, Collagen II, ERK2 (MAPK1), MELC, Fibronectin, MyHC, MYLK1, MLCK, Collagen I, Cofilin, Rac1	3.54144e-05	0.000777935	13	MLCP (cat), Talin, p130CAS, ROCK, Actin cytoskeletal, Alpha-actinin, Collagen II, GRB2, Collagen IV, Vinculin, Fibronectin, MyHC, Cofilin
11	Cell adhesion_Chemokines and adhesion	100	1.31191e-10	1.00288e-08	1.6317e-08	8.56018e-07	31	Talin, MEK1(MAP2K1), RhoA, alpha-3/beta-1 integrin, PI3K cat class IA, B-Raf, ITGAV, Vinculin, MSN (moesin), G-protein alpha-i family, G-protein alpha-o, DOCK1, ERK1/2, MEK2(MAP2K2), MMP-2, Beta-catenin, Actin cytoskeletal, Alpha-actinin, c-Raf-1, Plasmin, Filamin A, Alpha-actinin 1, Caveolin-1, Thrombospondin 1, Fibronectin, Actin, Flotillin-2, ILK, Collagen I, Cofilin, Rac1	8.01285e-09	4.22832e-07	33	Talin, MEK1(MAP2K1), RhoA, RAP-1A, Shc, ROCK, PI3K cat class IA, ITGAV, GRB2, CD44, SERPINE2, Vinculin, MSN (moesin), G-protein alpha-i family, G-protein alpha-o, ERK1/2, MEK2(MAP2K2), Arp2/3, MMP-2, FAK1, Beta-catenin, G-protein beta/gamma, Actin cytoskeletal, Alpha-actinin, Plasmin, Filamin A, PAK1, Alpha-actinin 1, Thrombospondin 1, Fibronectin, Actin, Collagen I, Cofilin	1.31191e-10	1.00288e-08	34	Talin, RhoA, RAP-1A, Shc, Drebrin, ROCK, GSK3 beta, ITGAV, GRB2, CD44, Vinculin, MSN (moesin), G-protein alpha-i family, Zyxin, G-protein alpha-o, DOCK1, ERK1/2, MEK2(MAP2K2), MMP-2, Beta-catenin, G-protein beta/gamma, Actin cytoskeletal, Alpha-actinin, Plasmin, Filamin A, Alpha-actinin 1, Caveolin-1, Thrombospondin 1, Fibronectin, Actin, Flotillin-2, Collagen I, Cofilin, Rac1	5.48323e-08	3.61345e-06	25	Talin, MEK1(MAP2K1), p130CAS, Shc, G-protein beta/gamma, ROCK, Actin cytoskeletal, Alpha-actinin, Plasmin, Filamin A, GRB2, Alpha-actinin 1, AKT(PKB), Collagen IV, CD44, SERPINE2, Vinculin, Thrombospondin 1, MSN (moesin), Fibronectin, Actin, Flotillin-2, Cofilin, MEK2(MAP2K2), MMP-2
12	CFTR folding and maturation (normal and CF)	21	1.97825e-10	1.70159e-08	2.20283e-06	5.77819e-05	11	Glucosidase II, alpha subunits, UGCGL1, HSPBP1, HSP40, Calnexin, HSP105, HSP90 alpha, ERp29, Sti1, HSP70, HSP90 beta	1.97825e-10	1.70159e-08	15	OST complex, DNAJB6 (Hdj-1), Glucosidase II, alpha subunits, UGCGL1, Aha1, HSPBP1, HSP40, Calnexin, HSP90 alpha, ERp29, Sti1, HSP70, BAG-3, HSP90 beta, p23 co-chaperone	1.86175e-06	6.09945e-05	11	Glucosidase II, alpha subunits, UGCGL1, Aha1, HSPBP1, Calnexin, HSP90 alpha, ERp29, Sti1, HSP70, HSP90 beta, p23 co-chaperone	9.30669e-06	0.000232701	9	Calnexin, HSP90 alpha, DNAJB6 (Hdj-1), Glucosidase II, alpha subunits, UGCGL1, HSP70, Aha1, HSP90 beta, p23 co-chaperone
13	Cytoskeleton remodeling_Regulation of actin cytoskeleton by Rho GTPases	23	3.40672e-10	2.13075e-08	6.28537e-09	3.57219e-07	14	MLCP (cat), RhoA, Profilin, MRLC, Fascin, Myosin II, Actin cytoskeletal, Filamin A, MELC, MyHC, Actin, MLCK, Cofilin, Rac1	1.42913e-09	9.80384e-08	15	MLCP (cat), RhoA, ROCK, Profilin, MRLC, Fascin, Arp2/3, Myosin II, Actin cytoskeletal, Filamin A, PAK1, MELC, MyHC, Actin, Cofilin	3.40672e-10	2.13075e-08	15	MLCP (cat), RhoA, ROCK, Profilin, MRLC, Fascin, Myosin II, Actin cytoskeletal, Filamin A, MELC, MyHC, Actin, MLCK, Cofilin, Rac1	2.25634e-05	0.000512735	9	MLCP (cat), ROCK, Actin cytoskeletal, Profilin, Filamin A, MyHC, Actin, Cofilin, Fascin
14	Glycolysis and gluconeogenesis (short map)	66	7.42657e-10	5.62769e-08	7.42657e-10	5.62769e-08	26	G3P2, PMGE, TPI1, PFKM, ALDOA, ENO, ENO2, PGK2, PGAM2, HXK1, PFKL, PGAM4, GPI, PYC, G3PT, ENO1, PGAM1, MDH2, ALDOC, ENO3, PFKP, MDH1, PGK1, F16Q, PKM2, F16P	1.10629e-07	3.9943e-06	24	G3P2, PMGE, TPI1, PFKM, ALDOA, ENO, ENO2, HXK3, PGK2, PGAM2, HXK1, PFKL, PGAM4, GPI, G3PT, ENO1, PGAM1, MDH2, ALDOC, ENO3, PFKP, MDH1, PGK1, PKM2	2.92009e-09	1.48116e-07	25	G3P2, PMGE, TPI1, PFKM, ALDOA, ENO, ENO2, PGK2, PGAM2, HXK1, PFKL, PGAM4, GPI, PYC, G3PT, ENO1, PGAM1, MDH2, ALDOC, ENO3, PFKP, MDH1, PGK1, F16Q, PKM2	1.02185e-06	3.7411e-05	18	G3P2, PMGE, PYC, TPI1, ENO1, ALDOA, PGAM1, ENO, ENO2, PGK2, PGAM2, ALDOC, ENO3, MDH1, PGK1, PKM2, PGAM4, GPI
15	Cytoskeleton remodeling_Role of PKA in cytoskeleton reorganisation	40	2.61992e-09	1.48116e-07	6.28547e-06	0.000133959	15	MLCP (cat), RhoA, 14-3-3 beta/alpha, G-protein alpha-s, Calmodulin, Actin cytoskeletal, PKA-reg (cAMP-dependent), LASP1, Alpha adducin, MELC, Fodrin (spectrin), PKA-cat (cAMP-dependent), MLCK, Cofilin, Rac1	6.10685e-07	1.61127e-05	17	MLCP (cat), RhoA, 14-3-3 beta/alpha, ROCK, G-protein alpha-s, Calmodulin, G-protein beta/gamma, Actin cytoskeletal, PKA-reg (cAMP-dependent), LASP1, Alpha adducin, PAK1, Beta adducin, MELC, Fodrin (spectrin), PKA-cat (cAMP-dependent), Cofilin	2.61992e-09	1.48116e-07	19	MLCP (cat), RhoA, 14-3-3 beta/alpha, ROCK, LBC, G-protein alpha-s, Calmodulin, VASP, G-protein beta/gamma, Actin cytoskeletal, PKA-reg (cAMP-dependent), LASP1, Alpha adducin, MELC, Fodrin (spectrin), PKA-cat (cAMP-dependent), MLCK, Cofilin, Rac1	3.87232e-06	0.000110951	13	c-Abl, MLCP (cat), 14-3-3 beta/alpha, G-protein beta/gamma, ROCK, Actin cytoskeletal, LBC, G-protein alpha-s, Calmodulin, Fodrin (spectrin), VASP, PKA-cat (cAMP-dependent), Cofilin
16	Cytoskeleton remodeling_TGF, WNT and cytoskeletal remodeling	111	2.85454e-09	1.48116e-07	4.664e-09	2.89168e-07	34	MLCP (cat), Plasminogen, Talin, MEK1(MAP2K1), RhoA, Nucleolin, PI3K cat class IA, Vinculin, C1 inhibitor, Destrin, MRLC, DOCK1, ERK1/2, MEK2(MAP2K2), Beta-catenin, Actin cytoskeletal, Alpha-actinin, c-Raf-1, Plasmin, ERK2 (MAPK1), Alpha-actinin 1, Caveolin-1, MELC, Fibronectin, MYLK1, WIF1, Actin, p38 MAPK, ERK1 (MAPK3), MLCK, ILK, Cofilin, Rac1, mTOR	2.85454e-09	1.7802e-07	36	Casein kinase II, alpha chains, MLCP (cat), Plasminogen, Talin, MEK1(MAP2K1), RhoA, Shc, ROCK, Nucleolin, PI3K cat class IA, GRB2, ROCK2, Vinculin, C1 inhibitor, Destrin, MRLC, ERK1/2, MEK2(MAP2K2), Arp2/3, FAK1, Beta-catenin, Actin cytoskeletal, Alpha-actinin, Plasmin, SMAD3, PAK1, ERK2 (MAPK1), Alpha-actinin 1, MELC, SMAD2, Fibronectin, WIF1, Actin, ERK1 (MAPK3), Cofilin, mTOR	3.01399e-09	1.48116e-07	34	MLCP (cat), Plasminogen, Talin, RhoA, Shc, ROCK, Nucleolin, GSK3 beta, GRB2, ROCK2, Vinculin, C1 inhibitor, Destrin, MRLC, DOCK1, ERK1/2, MEK2(MAP2K2), Beta-catenin, Actin cytoskeletal, Alpha-actinin, Plasmin, ERK2 (MAPK1), Alpha-actinin 1, Caveolin-1, MELC, Fibronectin, MYLK1, Dsh, WIF1, Actin, MLCK, Cofilin, Rac1, mTOR	1.2333e-07	6.25187e-06	26	MLCP (cat), Plasminogen, Talin, MEK1(MAP2K1), p130CAS, Shc, ROCK, MLK3(MAP3K11), Actin cytoskeletal, Nucleolin, Alpha-actinin, Plasmin, GRB2, Alpha-actinin 1, AKT(PKB), Collagen IV, ROCK2, Vinculin, C1 inhibitor, Fibronectin, WIF1, Actin, Destrin, Cofilin, mTOR, MEK2(MAP2K2)
17	Development_S1P1 receptor signaling via beta-arrestin	34	3.73869e-09	2.13728e-07	5.33596e-07	1.91533e-05	15	MEK1(MAP2K1), G-protein alpha-i1, G-protein alpha-i family, G-protein alpha-o, ERK1/2, MEK2(MAP2K2), c-Raf-1, G-protein alpha-i3, Clathrin, ERK2 (MAPK1), Dynamin-2, ERK1 (MAPK3), G-protein alpha-i2, p90Rsk, mTOR	3.73869e-09	2.13728e-07	18	MEK1(MAP2K1), G-protein alpha-i1, GRB2, G-protein alpha-i family, G-protein alpha-o, ERK1/2, MEK2(MAP2K2), G-protein beta/gamma, G-protein alpha-i3, Clathrin, ERK2 (MAPK1), Beta-arrestin1, Dynamin-2, ERK1 (MAPK3), G-protein alpha-i2, p90Rsk, mTOR, PDGF-R-beta	1.70923e-05	0.000356349	13	G-protein alpha-i1, GRB2, G-protein alpha-i family, G-protein alpha-o, ERK1/2, MEK2(MAP2K2), G-protein beta/gamma, G-protein alpha-i3, Clathrin, ERK2 (MAPK1), Dynamin-2, G-protein alpha-i2, mTOR	0.0117718	0.0497283	7	MEK1(MAP2K1), G-protein beta/gamma, GRB2, p90Rsk, mTOR, MEK2(MAP2K2), PDGF-R-beta
18	Development_MAG-dependent inhibition of neurite outgrowth	37	2.13876e-08	1.04799e-06	0.000267268	0.00270867	12	MLCP (cat), RhoA, Destrin, MRLC, OMgp, Myosin II, Actin cytoskeletal, MELC, Reticulon 4, MyHC, Cofilin, RhoGDI alpha	2.13876e-08	1.04799e-06	18	MLCP (cat), RhoA, NGFR (ICD), ROCK, NGFR(TNFRSF16), NGFR (CTF), Lingo1, Destrin, MRLC, OMgp, Myosin II, Actin cytoskeletal, MELC, Reticulon 4, MyHC, ADAM17, Cofilin, RhoGDI alpha	2.46676e-07	8.93227e-06	16	MLCP (cat), RhoA, NGFR (ICD), ROCK, NGFR(TNFRSF16), NGFR (CTF), Destrin, MRLC, OMgp, Myosin II, Actin cytoskeletal, MELC, Reticulon 4, MyHC, Cofilin, RhoGDI alpha	1.41568e-06	4.66468e-05	13	MLCP (cat), OMgp, NGFR (ICD), ROCK, NGFR(TNFRSF16), Actin cytoskeletal, NGFR (CTF), MyHC, ADAM17, Lingo1, Destrin, Cofilin, RhoGDI alpha
19	Cell adhesion_Histamine H1 receptor signaling in the interruption of cell barrier integrity	45	2.45576e-08	1.1231e-06	1.34366e-06	3.98424e-05	17	MLCP (cat), Talin, RhoA, Calmodulin, Vinculin, ZO-1, MRLC, Myosin II, Beta-catenin, Actin cytoskeletal, Alpha-actinin, G-protein alpha-q/11, MELC, p120-catenin, Alpha-catenin, MLCK, Cofilin	2.45576e-08	1.1231e-06	20	MLCP (cat), Talin, RhoA, E-cadherin, ROCK, Calmodulin, Vinculin, PKC-alpha, ZO-1, MRLC, FAK1, Myosin II, Beta-catenin, G-protein beta/gamma, Actin cytoskeletal, Alpha-actinin, MELC, p120-catenin, Alpha-catenin, Cofilin	2.93439e-08	1.26179e-06	19	MLCP (cat), Talin, RhoA, Pyk2(FAK2), ROCK, Calmodulin, Vinculin, PKC-alpha, MRLC, Myosin II, Beta-catenin, G-protein beta/gamma, Actin cytoskeletal, Alpha-actinin, MELC, p120-catenin, Alpha-catenin, MLCK, Cofilin	8.33834e-05	0.00140897	12	MLCP (cat), Talin, p130CAS, G-protein beta/gamma, ROCK, Actin cytoskeletal, Alpha-actinin, Calmodulin, Vinculin, PKC-alpha, Alpha-catenin, Cofilin
20	Glycolysis and gluconeogenesis p.3 / Human version	24	3.40728e-08	2.49488e-06	1.51265e-07	6.44769e-06	13	PMGE, ENO, ENO2, LDHC, PGAM2, LDH6B, PGAM4, ENO1, PGAM1, LDHB, LDHA, ENO3, PKM2	4.09598e-07	1.12394e-05	13	PMGE, ENO, ENO2, LDHC, PGAM2, LDH6B, PGAM4, ENO1, PGAM1, LDHB, LDHA, ENO3, PKM2	1.23821e-07	4.73271e-06	13	PMGE, ENO, ENO2, LDHC, PGAM2, LDH6B, PGAM4, ENO1, PGAM1, LDHB, LDHA, ENO3, PKM2	3.40728e-08	2.49488e-06	12	PMGE, ENO1, PGAM1, ENO, LDHB, ENO2, LDHA, PGAM2, ENO3, LDH6B, PKM2, PGAM4
21	Glycolysis and gluconeogenesis p.3	24	3.40728e-08	2.49488e-06	1.51265e-07	6.44769e-06	13	PMGE, ENO, ENO2, LDHC, PGAM2, LDH6B, PGAM4, ENO1, PGAM1, LDHB, LDHA, ENO3, PKM2	4.09598e-07	1.12394e-05	13	PMGE, ENO, ENO2, LDHC, PGAM2, LDH6B, PGAM4, ENO1, PGAM1, LDHB, LDHA, ENO3, PKM2	1.23821e-07	4.73271e-06	13	PMGE, ENO, ENO2, LDHC, PGAM2, LDH6B, PGAM4, ENO1, PGAM1, LDHB, LDHA, ENO3, PKM2	3.40728e-08	2.49488e-06	12	PMGE, ENO1, PGAM1, ENO, LDHB, ENO2, LDHA, PGAM2, ENO3, LDH6B, PKM2, PGAM4
22	Regulation of CFTR activity (normal and CF)	58	3.44856e-08	1.67994e-06	3.44856e-08	1.67994e-06	22	RACK1, Annexin V, Calcineurin A (catalytic), G-protein alpha-s, PDE4D, MUNC18, Filamin B (TABP), PP2A structural, Annexin II, G-protein alpha-i family, PRKAR2A, EBP50, PP2A regulatory, AMPK gamma1, PKA-reg type II (cAMP-dependent), PKA-reg (cAMP-dependent), Filamin A, PP2C, AMPK alpha 1 subunit, PKA-cat (cAMP-dependent), Tubulin (in microtubules), VIL2 (ezrin)	1.57434e-07	5.14284e-06	22	Casein kinase II, alpha chains, RACK1, Annexin V, Calcineurin A (catalytic), SHANK2, G-protein alpha-s, MUNC18, Filamin B (TABP), PP2A structural, Annexin II, G-protein alpha-i family, PRKAR2A, EBP50, PP2A regulatory, PKA-reg type II (cAMP-dependent), PKA-reg (cAMP-dependent), Filamin A, PP2C, PP2A catalytic, PKA-cat (cAMP-dependent), Tubulin (in microtubules), VIL2 (ezrin)	5.16115e-05	0.000825783	17	RACK1, Annexin V, Calcineurin A (catalytic), G-protein alpha-s, PDE4D, MUNC18, Filamin B (TABP), Annexin II, G-protein alpha-i family, EBP50, PP2A regulatory, PKA-reg (cAMP-dependent), Filamin A, PP2A catalytic, PKA-cat (cAMP-dependent), Tubulin (in microtubules), VIL2 (ezrin)	7.20067e-05	0.00132964	14	RACK1, PP2A regulatory, Annexin V, Calcineurin A (catalytic), Filamin A, G-protein alpha-s, MUNC18, PKC-epsilon, Filamin B (TABP), PP2A structural, Annexin II, PKA-cat (cAMP-dependent), Tubulin (in microtubules), VIL2 (ezrin)
23	Apoptosis and survival_BAD phosphorylation	42	3.86799e-08	1.56085e-06	1.25873e-05	0.000260138	15	MEK1(MAP2K1), PI3K cat class IA, Calcineurin A (catalytic), G-protein alpha-s, PP1-cat alpha, ERK1/2, MEK2(MAP2K2), 14-3-3, PKA-reg (cAMP-dependent), c-Raf-1, PP2C, JNK1(MAPK8), PKA-cat (cAMP-dependent), p90Rsk, CDK1 (p34)	3.86799e-08	1.56085e-06	19	MEK1(MAP2K1), Shc, Bax, PI3K cat class IA, Calcineurin A (catalytic), G-protein alpha-s, GRB2, EGFR, PP1-cat alpha, ERK1/2, MEK2(MAP2K2), 14-3-3, G-protein beta/gamma, PKA-reg (cAMP-dependent), PP2C, PP2A catalytic, PKA-cat (cAMP-dependent), p90Rsk, CDK1 (p34)	4.92373e-05	0.000806553	14	Shc, Calcineurin A (catalytic), G-protein alpha-s, GRB2, PP1-cat alpha, ERK1/2, MEK2(MAP2K2), 14-3-3, G-protein beta/gamma, PKA-reg (cAMP-dependent), PP2A catalytic, Cytochrome c, PKA-cat (cAMP-dependent), CDK1 (p34)	1.15833e-06	4.01757e-05	14	MEK1(MAP2K1), Shc, G-protein beta/gamma, Bax, Calcineurin A (catalytic), G-protein alpha-s, GRB2, AKT(PKB), EGFR, PKA-cat (cAMP-dependent), p90Rsk, PP1-cat alpha, MEK2(MAP2K2), 14-3-3
24	Cell adhesion_ECM remodeling	52	1.1371e-07	6.24458e-06	0.00020798	0.00248846	15	Plasminogen, TIMP3, MSN (moesin), MMP-2, Versican, alpha-5/beta-1 integrin, Collagen II, Plasmin, IBP4, Fibronectin, Nidogen, Collagen I, TIMP1, Kallikrein 3 (PSA), VIL2 (ezrin)	9.59335e-06	0.000182955	18	Plasminogen, TIMP3, CD44, SERPINE2, MSN (moesin), EGFR, MMP-2, Versican, Collagen II, Plasmin, IBP4, TIMP2, Fibronectin, Nidogen, Osteonectin, Collagen I, TIMP1, VIL2 (ezrin)	1.04497e-05	0.000231915	17	Plasminogen, TIMP3, CD44, MSN (moesin), MMP-2, Versican, alpha-5/beta-1 integrin, Collagen II, Plasmin, IBP4, TIMP2, Fibronectin, Nidogen, Osteonectin, Collagen I, TIMP1, VIL2 (ezrin)	1.1371e-07	6.24458e-06	17	Plasminogen, Collagen II, Plasmin, Collagen IV, IBP4, CD44, SERPINE2, TIMP2, MSN (moesin), Fibronectin, Osteonectin, EGFR, IGF-2, TIMP1, MMP-2, Versican, VIL2 (ezrin)
25	Cell adhesion_Role of tetraspanins in the integrin-mediated cell adhesion	37	1.53202e-07	5.14284e-06	5.82638e-05	0.00092409	13	Talin, RhoA, alpha-3/beta-1 integrin, ITGB1, Vinculin, alpha-5/beta-1 integrin, Actin cytoskeletal, Filamin A, Fibronectin, Actin, Cofilin, Rac1, VIL2 (ezrin)	1.53202e-07	5.14284e-06	17	Talin, RhoA, ITGB1, ROCK, CD81, Vinculin, PKC-alpha, Arp2/3, FAK1, Actin cytoskeletal, Filamin A, PAK1, CD9, Fibronectin, Actin, Cofilin, VIL2 (ezrin)	1.6016e-06	5.50949e-05	15	Talin, RhoA, ITGB1, ROCK, CD81, Vinculin, PKC-alpha, alpha-5/beta-1 integrin, Actin cytoskeletal, Filamin A, Fibronectin, Actin, Cofilin, Rac1, VIL2 (ezrin)	0.000288564	0.00388089	10	Talin, ROCK, Actin cytoskeletal, Filamin A, Vinculin, PKC-alpha, Fibronectin, Actin, Cofilin, VIL2 (ezrin)
26	wtCFTR and deltaF508 traffic / Membrane expression (normal and CF)	38	2.47827e-07	7.7277e-06	2.96177e-06	7.4812e-05	15	Rab-4, RACK1, Annexin V, Rab-11A, MUNC18, Keratin 18, Filamin B (TABP), Calreticulin, EBP50, PKA-reg type II (cAMP-dependent), PKA-reg (cAMP-dependent), Filamin A, PKA-cat (cAMP-dependent), Tubulin (in microtubules), VIL2 (ezrin)	2.47827e-07	7.7277e-06	17	Rab-4, RACK1, Annexin V, Rab-11A, MUNC18, Rabaptin-5, Keratin 18, Filamin B (TABP), Calreticulin, EBP50, PKA-reg type II (cAMP-dependent), PKA-reg (cAMP-dependent), Filamin A, PKA-cat (cAMP-dependent), EHD1, Tubulin (in microtubules), VIL2 (ezrin)	1.33887e-05	0.000287857	14	Rab-4, RACK1, Annexin V, Rab-11A, MUNC18, Keratin 18, Filamin B (TABP), Calreticulin, EBP50, PKA-reg (cAMP-dependent), Filamin A, PKA-cat (cAMP-dependent), Tubulin (in microtubules), VIL2 (ezrin)	2.00566e-06	6.00785e-05	13	Rab-4, RACK1, Annexin V, Filamin A, Rab-11A, MUNC18, Keratin 18, PKC-epsilon, Filamin B (TABP), PKA-cat (cAMP-dependent), Calreticulin, Tubulin (in microtubules), VIL2 (ezrin)
27	Cell adhesion_PLAU signaling	39	4.08611e-07	1.92339e-05	0.00175984	0.0104366	11	Plasminogen, MEK1(MAP2K1), EGF, Nucleolin, gp130, PI3K cat class IA, ERK1/2, MEK2(MAP2K2), c-Raf-1, Plasmin, ILK	2.31493e-06	5.29347e-05	16	Casein kinase II, alpha chains, Plasminogen, MEK1(MAP2K1), Shc, Nucleolin, gp130, Protein C inhibitor, PI3K cat class IA, GRB2, SERPINE2, EGFR, ERK1/2, MEK2(MAP2K2), FAK1, Plasmin, STAT1	0.00153415	0.0124176	11	Plasminogen, Shc, EGF, Nucleolin, gp130, Protein C inhibitor, GRB2, ERK1/2, MEK2(MAP2K2), Plasmin, STAT1	4.08611e-07	1.92339e-05	14	Plasminogen, MEK1(MAP2K1), p130CAS, Shc, Nucleolin, gp130, Protein C inhibitor, Plasmin, GRB2, AKT(PKB), SERPINE2, EGFR, STAT1, MEK2(MAP2K2)
28	Immune response_Role of the Membrane attack complex in cell survival	34	4.55496e-07	2.00114e-05	2.05139e-05	0.000399728	13	MEK1(MAP2K1), C6, C8alpha, G-protein alpha-o, ERK1/2, C5, C7, C8gamma, c-Raf-1, C8beta, C9, Membrane attack complex, p90Rsk	9.48852e-06	0.000182955	14	MEK1(MAP2K1), PKC-alpha, C6, C8alpha, G-protein alpha-o, ERK1/2, C5, C7, G-protein beta/gamma, C8gamma, C8beta, C9, Membrane attack complex, p90Rsk	9.05277e-05	0.00129756	12	PKC-alpha, C6, C8alpha, G-protein alpha-o, ERK1/2, C5, C7, G-protein beta/gamma, C8gamma, C8beta, C9, Membrane attack complex	4.55496e-07	2.00114e-05	13	C5, MEK1(MAP2K1), C7, G-protein beta/gamma, C8gamma, C8beta, C9, AKT(PKB), PKC-alpha, Membrane attack complex, C6, p90Rsk, C8alpha
29	Development_S1P2 and S1P3 receptors in cell proliferation and differentiation	26	5.1491e-07	1.91533e-05	5.1491e-07	1.91533e-05	13	MEK1(MAP2K1), RhoA, MYH11, ERK1/2, MEK2(MAP2K2), ARHGEF1 (p115RhoGEF), Transgelin, ACTA2, G-protein alpha-q, c-Raf-1, Actin, G-protein alpha-i2, Cofilin	1.36822e-06	3.4763e-05	13	MEK1(MAP2K1), RhoA, ROCK2, MYH11, ERK1/2, MEK2(MAP2K2), ARHGEF1 (p115RhoGEF), Transgelin, ACTA2, G-protein beta/gamma, Actin, G-protein alpha-i2, Cofilin	2.4998e-05	0.00047774	11	RhoA, ROCK2, MYH11, ERK1/2, MEK2(MAP2K2), Transgelin, ACTA2, G-protein beta/gamma, Actin, G-protein alpha-i2, Cofilin	0.000449099	0.00535666	8	MEK1(MAP2K1), ACTA2, G-protein beta/gamma, ROCK2, MYH11, Actin, Cofilin, MEK2(MAP2K2)
30	Immune response _CCR3 signaling in eosinophils	77	6.08298e-07	2.0743e-05	6.08298e-07	2.0743e-05	24	MLCP (cat), Profilin I, MEK1(MAP2K1), RhoA, Hck, Profilin, Calmodulin, MEKK1(MAP3K1), DIA1, G-protein alpha-i family, MRLC, MEK2(MAP2K2), FGR, Myosin II, Actin cytoskeletal, c-Raf-1, Rac2, ERK2 (MAPK1), MELC, MyHC, p38 MAPK, MLCK, Cofilin, Rac1	9.94519e-06	0.000182955	23	MLCP (cat), Profilin I, MEK1(MAP2K1), RhoA, ROCK, Profilin, Calmodulin, ROCK2, PKC-alpha, DIA1, G-protein alpha-i family, MRLC, gp91-phox, MEK2(MAP2K2), Arp2/3, Myosin II, G-protein beta/gamma, Actin cytoskeletal, PAK1, ERK2 (MAPK1), MELC, MyHC, Cofilin	6.69028e-06	0.000170478	22	MLCP (cat), Profilin I, RhoA, ROCK, Profilin, Calmodulin, ROCK2, PKC-alpha, DIA1, G-protein alpha-i family, MRLC, MEK2(MAP2K2), Myosin II, G-protein beta/gamma, Actin cytoskeletal, Rac2, ERK2 (MAPK1), MELC, MyHC, MLCK, Cofilin, Rac1	0.000512508	0.00582315	15	MLCP (cat), Profilin I, MEK1(MAP2K1), G-protein beta/gamma, ROCK, Actin cytoskeletal, Profilin, Calmodulin, ROCK2, MEKK1(MAP3K1), PKC-alpha, DIA1, MyHC, Cofilin, MEK2(MAP2K2)
31	Development_Slit-Robo signaling	30	7.15235e-07	2.77259e-05	0.000677159	0.00513136	10	Profilin I, RhoA, CDK5, Actin cytoskeletal, Fyn, CRMP2, Actin, ACTB, Cofilin, Tubulin (in microtubules)	1.01346e-05	0.000182955	13	Profilin I, RhoA, ROCK, MENA, ROCK2, Arp2/3, FAK1, Actin cytoskeletal, CRMP2, Actin, ACTB, Cofilin, Tubulin (in microtubules)	0.000592062	0.00599027	10	Profilin I, RhoA, ROCK, ROCK2, Actin cytoskeletal, CRMP2, Actin, ACTB, Cofilin, Tubulin (in microtubules)	7.15235e-07	2.77259e-05	12	c-Abl, Profilin I, ROCK, Actin cytoskeletal, MENA, CRMP2, Tau (MAPT), ROCK2, Actin, ACTB, Cofilin, Tubulin (in microtubules)
32	Cytoskeleton remodeling_Fibronectin-binding integrins in cell motility	31	9.0509e-07	2.93939e-05	9.0509e-07	2.93939e-05	14	Talin, RhoA, PI3K cat class IA, ITGAV, Vinculin, alpha-5/beta-1 integrin, Actin cytoskeletal, Fyn, Alpha-actinin, Caveolin-1, ITGA5, Fibronectin, Cofilin, Rac1	1.56341e-05	0.000268126	13	Talin, RhoA, ROCK, PI3K cat class IA, ITGAV, Vinculin, Arp2/3, FAK1, Actin cytoskeletal, Alpha-actinin, PAK1, Fibronectin, Cofilin	5.11066e-06	0.000146505	13	Talin, RhoA, ROCK, ITGAV, Vinculin, alpha-5/beta-1 integrin, Actin cytoskeletal, Alpha-actinin, Caveolin-1, ITGA5, Fibronectin, Cofilin, Rac1	0.00699774	0.0339082	7	Talin, ROCK, Actin cytoskeletal, Alpha-actinin, Vinculin, Fibronectin, Cofilin
33	Cytoskeleton remodeling_Integrin outside-in signaling	49	1.0645e-06	3.29996e-05	1.0645e-06	3.29996e-05	18	Talin, MEK1(MAP2K1), alpha-3/beta-1 integrin, Vinculin, PINCH, ERK1/2, MEK2(MAP2K2), Beta-catenin, alpha-5/beta-1 integrin, Actin cytoskeletal, Alpha-actinin, c-Raf-1, Collagen II, Filamin A, Fibronectin, ILK, Collagen I, Rac1	6.75527e-05	0.000926822	16	Talin, MEK1(MAP2K1), GRB2, Vinculin, ERK1/2, MEK2(MAP2K2), Arp2/3, FAK1, Beta-catenin, Actin cytoskeletal, Alpha-actinin, Collagen II, Filamin A, PAK1, Fibronectin, Collagen I	1.93051e-05	0.000390645	16	Talin, GSK3 beta, GRB2, Vinculin, ERK1/2, MEK2(MAP2K2), Beta-catenin, alpha-5/beta-1 integrin, Actin cytoskeletal, Alpha-actinin, Collagen II, Beta-parvin, Filamin A, Fibronectin, Collagen I, Rac1	0.000202536	0.00303349	12	Talin, MEK1(MAP2K1), Actin cytoskeletal, Alpha-actinin, Collagen II, Filamin A, GRB2, AKT(PKB), Collagen IV, Vinculin, Fibronectin, MEK2(MAP2K2)
34	Cell adhesion_Endothelial cell contacts by non-junctional mechanisms	24	1.43112e-06	4.06677e-05	1.43112e-06	4.06677e-05	12	alpha-3/beta-1 integrin, N-cadherin, Beta-catenin, alpha-5/beta-1 integrin, Actin cytoskeletal, Alpha-actinin, Plakoglobin, Fibronectin, p120-catenin, ESAM, Alpha-catenin, Collagen I	0.000163108	0.00196302	10	N-cadherin, Beta-catenin, Actin cytoskeletal, Alpha-actinin, Plakoglobin, Fibronectin, p120-catenin, ESAM, Alpha-catenin, Collagen I	9.82048e-06	0.000225216	11	N-cadherin, Beta-catenin, alpha-5/beta-1 integrin, Actin cytoskeletal, Alpha-actinin, Plakoglobin, Fibronectin, p120-catenin, ESAM, Alpha-catenin, Collagen I	0.000241871	0.00341324	8	N-cadherin, Actin cytoskeletal, Alpha-actinin, Plakoglobin, Collagen IV, Fibronectin, ESAM, Alpha-catenin
35	Protein folding and maturation_Bradykinin / Kallidin maturation	32	1.62296e-06	5.093e-05	0.000270072	0.00270867	11	Tissue kallikreins, Thimet oligopeptidase, Kallidin, des-Arg9-bradykinin, Plasmin, CPB2, Plasma kallikrein, Prolyl endopeptidase, des-Arg10-kallidin, Bradykinin, KNG	2.35876e-05	0.000394662	13	Carboxypeptidase N (reg), Thimet oligopeptidase, Kallidin, des-Arg9-bradykinin, Meprin A, alpha, Carboxypeptidase N (cat), Plasmin, CPB2, Plasma kallikrein, Prolyl endopeptidase, des-Arg10-kallidin, Bradykinin, KNG	7.79665e-06	0.000184969	13	Carboxypeptidase N (reg), Neprilysin, Tissue kallikreins, Thimet oligopeptidase, Kallidin, des-Arg9-bradykinin, Plasmin, CPB2, Plasma kallikrein, Prolyl endopeptidase, des-Arg10-kallidin, Bradykinin, KNG	1.62296e-06	5.093e-05	12	Kallidin, Carboxypeptidase N (reg), des-Arg9-bradykinin, Meprin A, alpha, Carboxypeptidase N (cat), Plasmin, CPB2, Plasma kallikrein, des-Arg10-kallidin, Tissue kallikreins, Bradykinin, KNG
36	Transport_Clathrin-coated vesicle cycle	71	1.99371e-06	5.0465e-05	1.99371e-06	5.43883e-05	22	Rab-4, YKT6, NSF, Rab-5A, Rab-7, Myosin VI, SAR1, Rab-11A, Myosin I, SNAP-25, PREB, BIN1 (Amphiphysin II), TIP47, Actin cytoskeletal, SAR1A, Clathrin, ARF1, RABGDIA, Dynamin-2, Actin, Clathrin heavy chain, VAMP2	2.13336e-06	5.0465e-05	23	Rab-4, NSF, Rab-5A, AP180, Rab-7, Myosin VI, SAR1, Rab-11A, Myosin I, Rabaptin-5, TIP47, Actin cytoskeletal, Optineurin, SAR1A, EEA1, Clathrin, VAMP4, ARF1, RABGDIA, Dynamin-2, Actin, Clathrin heavy chain, VAMP2	5.93217e-06	0.000156974	21	Syntaxin 8, Rab-4, YKT6, NSF, Rab-5A, AP180, Rab-7, Myosin VI, SAR1, Rab-11A, SNAP-25, TIP47, Actin cytoskeletal, SAR1A, Clathrin, VAMP4, ARF1, RABGDIA, Dynamin-2, Actin, Clathrin heavy chain	5.50997e-05	0.00113471	16	Syntaxin 8, Rab-4, YKT6, NSF, Actin cytoskeletal, HIP12, AP180, Rab-7, VAMP4, Rab-11A, ARF1, RABGDIA, VAMP7, Rab-9, Actin, Clathrin heavy chain
37	Blood coagulation_GPCRs in platelet aggregation	71	2.13336e-06	5.0465e-05	9.54777e-05	0.00135658	19	MLCP (cat), Talin, RhoA, G-protein alpha-s, Thrombin, PI3K cat class IA (p110-beta), RAP-1B, G-protein alpha-i family, MRLC, ARHGEF1 (p115RhoGEF), Myosin II, Actin cytoskeletal, G-protein alpha-q, PKA-reg (cAMP-dependent), MELC, Fibrinogen (fibrin), G-protein alpha-i2, PKA-cat (cAMP-dependent), Cofilin	2.13336e-06	5.0465e-05	23	MLCP (cat), Talin, RhoA, RAP-1A, ROCK, VAMP3, G-protein alpha-s, Thrombin, PKC-alpha, PI3K cat class IA (p110-beta), RAP-1B, G-protein alpha-i family, MRLC, ARHGEF1 (p115RhoGEF), Myosin II, G-protein beta/gamma, Actin cytoskeletal, PKA-reg (cAMP-dependent), MELC, Fibrinogen (fibrin), G-protein alpha-i2, PKA-cat (cAMP-dependent), Cofilin	2.19577e-05	0.000431625	20	MLCP (cat), Talin, RhoA, RAP-1A, ROCK, G-protein alpha-s, Thrombin, PKC-alpha, RAP-1B, G-protein alpha-i family, MRLC, Myosin II, G-protein beta/gamma, Actin cytoskeletal, PKA-reg (cAMP-dependent), MELC, Fibrinogen (fibrin), G-protein alpha-i2, PKA-cat (cAMP-dependent), Cofilin	0.0161202	0.0636858	11	MLCP (cat), Talin, G-protein beta/gamma, ROCK, Actin cytoskeletal, G-protein alpha-s, Thrombin, PKC-alpha, Fibrinogen (fibrin), PKA-cat (cAMP-dependent), Cofilin
38	Chemotaxis_CXCR4 signaling pathway	34	2.86753e-06	8.96756e-05	0.000491478	0.00408766	11	MEK1(MAP2K1), RhoA, Lck, G-protein alpha-i family, MEK2(MAP2K2), CrkL, Fyn, c-Raf-1, ERK2 (MAPK1), ERK1 (MAPK3), Rac1	9.48852e-06	0.000182955	14	MEK1(MAP2K1), RhoA, Shc, CD45, GRB2, c-Cbl, SHP-2, G-protein alpha-i family, MEK2(MAP2K2), FAK1, CrkL, G-protein beta/gamma, ERK2 (MAPK1), ERK1 (MAPK3)	2.86753e-06	8.96756e-05	14	STAT3, RhoA, Pyk2(FAK2), Shc, Lck, CD45, GRB2, c-Cbl, G-protein alpha-i family, MEK2(MAP2K2), CrkL, G-protein beta/gamma, ERK2 (MAPK1), Rac1	0.000133466	0.00209414	10	STAT3, MEK1(MAP2K1), p130CAS, Shc, G-protein beta/gamma, Lck, CD45, GRB2, c-Cbl, MEK2(MAP2K2)
39	Apoptosis and survival_Granzyme A signaling	30	3.27626e-06	9.31274e-05	3.95996e-06	9.31274e-05	13	LAMP1, Rab-27A, NDUFS3, Histone H3, NDPK A, SET, LAMP2, DNA-PK, Lamin B1, Lamin A/C, Ku70, APEX, Histone H1	5.84934e-05	0.000882789	12	Rab-27A, NDUFS3, Histone H3, NDPK A, SET, LAMP2, DNA-PK, Lamin B1, Lamin A/C, Ku70, APEX, Histone H1	3.27626e-06	9.80028e-05	13	LAMP1, Rab-27A, NDUFS3, Histone H3, NDPK A, SET, LAMP2, DNA-PK, Lamin B1, Lamin A/C, Ku70, APEX, Histone H1	0.00578385	0.0303507	7	Rab-27A, Ku70, Histone H3, APEX, LAMP2, DNA-PK, Lamin A/C
40	Development_Role of CDK5 in neuronal development	34	3.50601e-06	8.53965e-05	3.50601e-06	8.53965e-05	14	DCTN2, PI3K cat class IA, CDK5, Dynein 1, cytoplasmic, heavy chain, Reelin, DCTN1(p150Glued), Beta-catenin, Actin cytoskeletal, Fyn, Pin1, NEFM, Dynein 1, cytoplasmic, intermediate chains, NEFH, Tubulin (in microtubules)	0.000239721	0.00252998	12	DCTN2, PI3K cat class IA, Dynein 1, cytoplasmic, heavy chain, Reelin, Arp2/3, DCTN1(p150Glued), Beta-catenin, Actin cytoskeletal, Pin1, NEFM, NEFH, Tubulin (in microtubules)	0.00176007	0.0132933	10	DCTN2, GSK3 beta, Dynein 1, cytoplasmic, heavy chain, Reelin, DCTN1(p150Glued), Beta-catenin, Actin cytoskeletal, NEFM, NEFH, Tubulin (in microtubules)	0.0117718	0.0497283	7	Actin cytoskeletal, Tau (MAPT), Dynein 1, cytoplasmic, heavy chain, AKT(PKB), Reelin, NEFH, Tubulin (in microtubules)
41	Development_Mu-type opioid receptor signaling via Beta-arrestin	24	3.52832e-06	7.80782e-05	7.96889e-05	0.0011877	10	MEK1(MAP2K1), G-protein alpha-i family, ERK1/2, MEK2(MAP2K2), c-Raf-1, Clathrin, ERK2 (MAPK1), Dynamin-2, ERK1 (MAPK3), p90Rsk	3.52832e-06	7.80782e-05	12	MEK1(MAP2K1), Dynamin-1, G-protein alpha-i family, ERK1/2, MEK2(MAP2K2), G-protein beta/gamma, SYP, Clathrin, ERK2 (MAPK1), Dynamin-2, ERK1 (MAPK3), p90Rsk	0.000412587	0.00457839	9	STAT3, Dynamin-1, G-protein alpha-i family, ERK1/2, MEK2(MAP2K2), G-protein beta/gamma, Clathrin, ERK2 (MAPK1), Dynamin-2	0.0302723	0.0987597	5	STAT3, MEK1(MAP2K1), G-protein beta/gamma, p90Rsk, MEK2(MAP2K2)
42	Cell adhesion_Plasmin signaling	35	4.86177e-06	0.000133496	0.000146916	0.0018905	12	Plasminogen, PI3K cat class IA, C1 inhibitor, Coagulation factor XII, Neuroserpin, Plasmin, Plasma kallikrein, Fibrinogen (fibrin), Fibronectin, PZP, p38 MAPK, FGFR1	0.000327176	0.00320633	12	Plasminogen, PI3K cat class IA, C1 inhibitor, Coagulation factor XII, Neuroserpin, Plasmin, TGF-beta receptor type III (betaglycan), Plasma kallikrein, Fibrinogen (fibrin), Fibronectin, PZP, FGFR1	0.00223917	0.0155611	10	Plasminogen, C1 inhibitor, Coagulation factor XII, Neuroserpin, Plasmin, Plasma kallikrein, Fibrinogen (fibrin), Fibronectin, PZP, FGFR1	4.86177e-06	0.000133496	12	Plasminogen, Plasmin, TGF-beta receptor type III (betaglycan), Collagen IV, Plasma kallikrein, Fibrinogen (fibrin), C1 inhibitor, Fibronectin, PZP, Coagulation factor XII, FGFR1, Neuroserpin
43	Transport_Macropinocytosis	12	4.99276e-06	0.000113502	4.99276e-06	0.000113502	8	SNX5, LAMP1, Rab-5A, Rab-7, Actin cytoskeletal, SNX1, Rab-34, Tubulin (in microtubules)	9.46191e-06	0.000182955	8	Rab-5A, Rab-7, Arp2/3, Actin cytoskeletal, EEA1, SNX1, Rab-34, Tubulin (in microtubules)	6.25101e-05	0.00095571	7	SNX5, LAMP1, Rab-5A, Rab-7, Actin cytoskeletal, Rab-34, Tubulin (in microtubules)	0.0095905	0.0429941	4	Actin cytoskeletal, Rab-7, Rab-34, Tubulin (in microtubules)
44	Development_Thromboxane A2 pathway signaling	49	5.26138e-06	0.00011575	5.26138e-06	0.00011575	17	RhoA, EGF, PI3K cat class IA, B-Raf, G-protein alpha-s, RAP-1B, G-protein alpha-i family, ERK1/2, ARHGEF1 (p115RhoGEF), GSK3 alpha/beta, Beta-catenin, MEK1/2, G-protein alpha-q, PKA-reg (cAMP-dependent), c-Raf-1, p38 MAPK, PKA-cat (cAMP-dependent)	0.000883258	0.00680803	14	RhoA, PI3K cat class IA, G-protein alpha-s, PKC, EGFR, RAP-1B, G-protein alpha-i family, ERK1/2, ARHGEF1 (p115RhoGEF), GSK3 alpha/beta, Beta-catenin, MEK1/2, PKA-reg (cAMP-dependent), PKA-cat (cAMP-dependent)	0.00110745	0.00992747	13	RhoA, EGF, G-protein alpha-s, PKC, RAP-1B, G-protein alpha-i family, ERK1/2, GSK3 alpha/beta, Beta-catenin, MEK1/2, MSK1/2 (RPS6KA5/4), PKA-reg (cAMP-dependent), PKA-cat (cAMP-dependent)	0.159119	0.317755	6	MEK1/2, G-protein alpha-s, PKC, AKT(PKB), EGFR, PKA-cat (cAMP-dependent)
45	Chemotaxis_Inhibitory action of lipoxins on IL-8- and Leukotriene B4-induced neutrophil migration	51	7.77454e-06	0.000184969	0.000587689	0.00460694	14	MLCP (cat), Talin, G-protein alpha-i family, MRLC, ERK1/2, Myosin II, Actin cytoskeletal, Alpha-actinin, Rac2, MELC, MYLK1, MLCK, Cofilin, Rac1	0.00135873	0.00896236	14	MLCP (cat), Talin, ICAM1, G-protein alpha-i family, MRLC, ERK1/2, Arp2/3, Myosin II, G-protein beta/gamma, Actin cytoskeletal, Alpha-actinin, PAK1, MELC, Cofilin	7.77454e-06	0.000184969	17	MLCP (cat), Talin, ICAM1, G-protein alpha-i family, MRLC, ERK1/2, Myosin II, G-protein beta/gamma, Actin cytoskeletal, Alpha-actinin, Rac2, MELC, MYLK1, MLCK, Cofilin, Rac1, PREX1	0.0349365	0.110159	8	MLCP (cat), Talin, G-protein beta/gamma, Actin cytoskeletal, Alpha-actinin, AKT(PKB), ICAM1, Cofilin
46	Apoptosis and survival_TNF-alpha-induced Caspase-8 signaling	43	9.53403e-06	0.000232701	0.0774155	0.17801	8	PP2A structural, tBid, HSP90 alpha, PP2A regulatory, HSP90, Cathepsin D, Cathepsin B, Bid	0.00252752	0.014449	12	Acid sphingomyelinase, Bax, ErbB2, c-Cbl, PP2A structural, HSP90 alpha, PP2A regulatory, PP2A catalytic, HSP90, ADAM17, Cathepsin D, Cathepsin B	0.00358153	0.0224008	11	Acid sphingomyelinase, c-Cbl, tBid, HSP90 alpha, PP2A regulatory, PP2A catalytic, HSP90, Cytochrome c, Cathepsin D, Cathepsin B, Bid	9.53403e-06	0.000232701	13	Acid sphingomyelinase, HSP90 alpha, PP2A regulatory, AKT2, Bax, ErbB2, AKT(PKB), HSP90, c-Cbl, PP2A structural, ADAM17, Cathepsin D, Cathepsin B
47	Cell adhesion_Cadherin-mediated cell adhesion	26	1.01186e-05	0.000182955	0.000177257	0.00223222	10	PTPRF (LAR), N-cadherin, Fer, Beta-catenin, Actin cytoskeletal, Fyn, Plakoglobin, p120-catenin, Actin, Alpha-catenin	1.01186e-05	0.000182955	12	PTPRF (LAR), N-cadherin, E-cadherin, SHP-2, Arp2/3, FAK1, Beta-catenin, Actin cytoskeletal, Plakoglobin, p120-catenin, Actin, Alpha-catenin	0.000153932	0.00207657	10	PTPRF (LAR), N-cadherin, DEP-1, Fer, Beta-catenin, Actin cytoskeletal, Plakoglobin, p120-catenin, Actin, Alpha-catenin	0.00243005	0.0175978	7	PTPRF (LAR), N-cadherin, Actin cytoskeletal, Plakoglobin, Actin, DEP-1, Alpha-catenin
48	Development_ACM2 and ACM4 activation of ERK	43	1.04239e-05	0.000183353	0.00408102	0.0213297	11	MEK1(MAP2K1), CaMK II, Calmodulin, G-protein alpha-i family, G-protein alpha-o, ERK1/2, MEK2(MAP2K2), Caldesmon, Fyn, c-Raf-1, G-protein alpha-i2	1.04239e-05	0.000183353	16	MEK1(MAP2K1), RAP-1A, Shc, CaMK II, Calmodulin, GRB2, PKC-alpha, EGFR, G-protein alpha-i family, G-protein alpha-o, ERK1/2, MEK2(MAP2K2), Caldesmon, G-protein beta/gamma, p90RSK1, G-protein alpha-i2	0.000277659	0.00329361	13	RAP-1A, Pyk2(FAK2), Shc, Calmodulin, GRB2, PKC-alpha, G-protein alpha-i family, G-protein alpha-o, ERK1/2, MEK2(MAP2K2), Caldesmon, G-protein beta/gamma, G-protein alpha-i2	0.000245702	0.00341324	11	MEK1(MAP2K1), Caldesmon, Shc, G-protein beta/gamma, p90RSK1, Calmodulin, GRB2, PKC-alpha, PKC-epsilon, EGFR, MEK2(MAP2K2)
49	Cell cycle_Role of 14-3-3 proteins in cell cycle regulation	22	1.47072e-05	0.000346143	0.000216338	0.00254383	9	14-3-3 beta/alpha, 14-3-3 epsilon, 14-3-3 sigma, 14-3-3 zeta/delta, 14-3-3 gamma, 14-3-3 eta, 14-3-3 theta, p38 MAPK, CDK1 (p34)	0.00213069	0.01271	8	14-3-3 beta/alpha, 14-3-3 epsilon, 14-3-3 sigma, 14-3-3 zeta/delta, 14-3-3 gamma, 14-3-3 eta, 14-3-3 theta, CDK1 (p34)	0.00109919	0.00992747	8	14-3-3 beta/alpha, 14-3-3 epsilon, 14-3-3 sigma, 14-3-3 zeta/delta, 14-3-3 gamma, 14-3-3 eta, 14-3-3 theta, CDK1 (p34)	1.47072e-05	0.000346143	9	14-3-3 gamma, 14-3-3 beta/alpha, 14-3-3 epsilon, AKT(PKB), 14-3-3 eta, 14-3-3 theta, 14-3-3 sigma, ATM, 14-3-3 zeta/delta
50	Oxidative stress_Role of ASK1 under oxidative stress	34	2.05139e-05	0.000399728	2.05139e-05	0.000399728	13	Thioredoxin, GPX1, SOD1, Oxidized thioredoxin, p38delta (MAPK13), Ribonucleotide reductase, Glutaredoxin, Stathmin, ERK1/2, GSK3 alpha/beta, JNK(MAPK8-10), HSP90, HSP70	0.00374278	0.018879	10	Thioredoxin, GPX1, SOD1, Oxidized thioredoxin, Glutaredoxin, Stathmin, ERK1/2, GSK3 alpha/beta, HSP90, HSP70	0.000424834	0.00463945	11	Thioredoxin, GPX1, SOD1, Oxidized thioredoxin, Ribonucleotide reductase, Glutaredoxin, Stathmin, ERK1/2, GSK3 alpha/beta, HSP90, HSP70	0.038761	0.117011	6	Thioredoxin, SOD1, HSP90, Oxidized thioredoxin, HSP70, Stathmin

## Sheet: Info
Info
General
Date	2014-01-26
Server	portal.genego.com
Version	6.16.63671
Name	University of Iowa | Jessica Skeie | jessica-skeie@uiowa.edu
Login	uiowa47
Workflow Settings
Type	Enrichment
Signals	both
Distribution	intersection
Sorting method	statistically significant
Active Data
Name	Type	Size		Threshold	0
Core total_genelist	General	1418		P-value	1
AH total_genelist	General	1875
VB total_genelist	General	1898
PH total_genelist	General	2205
