# Supplementary material for: Proteomic Insight into the Molecular Function of the Vitreous
Source: PLoS One. 2015 May 28;10(5):e0127567. doi: 10.1371/journal.pone.0127567 (PMC4447289; doi:10.1371/journal.pone.0127567)
Supplement: S5 Table — (XLS) [file pone.0127567.s005.xls]

## Sheet: Pathway Maps
Enrichment analysis report- Unique Vitreous Cortex (human)
Enrichment by Pathway Maps					VC unique_genelist
#	Maps	Total	pValue	Min FDR	p-value	FDR	In Data	Network Objects from Active Data
1	Regulation of CFTR activity (normal and CF)	58	1.35727e-05	0.00540194	1.35727e-05	0.00540194	7	Casein kinase II, alpha chains, PKA-cat (cAMP-dependent), PP2C, SHANK2, PP2A regulatory, PKA-reg type II (cAMP-dependent), PKA-reg (cAMP-dependent)
2	Signal transduction_PKA signaling	51	6.67255e-05	0.0132784	6.67255e-05	0.0132784	6	KDELR, PKA-cat (cAMP-dependent), SMAD3, PP2A regulatory, PKA-reg type II (cAMP-dependent), PKA-reg (cAMP-dependent)
3	wtCFTR and deltaF508 traffic / Membrane expression (normal and CF)	38	0.000161895	0.0214781	0.000161895	0.0214781	5	PKA-cat (cAMP-dependent), Rabaptin-5, EHD1, PKA-reg type II (cAMP-dependent), PKA-reg (cAMP-dependent)
4	Development_Signaling of Beta-adrenergic receptors via Beta-arrestins	26	0.000410619	0.0408566	0.000410619	0.0408566	4	Beta-arrestin1, PKA-cat (cAMP-dependent), Rhodopsin kinase (GRK1), PKA-reg (cAMP-dependent)
5	Cell adhesion_Alpha-4 integrins in cell migration and adhesion	34	0.00116975	0.0931122	0.00116975	0.0931122	4	VCAM1, PKA-cat (cAMP-dependent), PAK1, FAK1
6	Development_Role of Activin A in cell differentiation and proliferation	40	0.00216285	0.104868	0.00216285	0.104868	4	PKA-cat (cAMP-dependent), SMAD2, SMAD3, PKA-reg (cAMP-dependent)
7	Cytoskeleton remodeling_Role of PKA in cytoskeleton reorganisation	40	0.00216285	0.104868	0.00216285	0.104868	4	PKA-cat (cAMP-dependent), PAK1, Beta adducin, PKA-reg (cAMP-dependent)
8	Neurophysiological process_Netrin-1 in regulation of axon guidance	41	0.00237139	0.104868	0.00237139	0.104868	4	PKA-cat (cAMP-dependent), PAK1, FAK1, PKA-reg (cAMP-dependent)
9	Possible pathway of TGF-beta 1-dependent inhibition of CFTR expression	41	0.00237139	0.104868	0.00237139	0.104868	4	Beta-arrestin1, SMAD2, SMAD3, TAB3
10	Immune response_MIF - the neuroendocrine-macrophage connector	46	0.00362413	0.14424	0.00362413	0.14424	4	Casein kinase II, alpha chains, PLA2, PKA-cat (cAMP-dependent), PKA-reg (cAMP-dependent)
11	Cell adhesion_Cadherin-mediated cell adhesion	26	0.00531504	0.192308	0.00531504	0.192308	3	E-cadherin, FAK1, SHP-2
12	DeltaF508-CFTR traffic / Sorting endosome formation in CF	28	0.00656412	0.196407	0.00656412	0.196407	3	EEA1, Vps25, Rabaptin-5
13	Neurophysiological process_Role of CDK5 in presynaptic signaling	28	0.00656412	0.196407	0.00656412	0.196407	3	Synaptotagmin I, SYNJ1, Beta-adaptin 2
14	Development_G-CSF-induced myeloid differentiation	30	0.00797387	0.196407	0.00797387	0.196407	3	ITGAM, PERM, SHP-2
15	Development_Transcription regulation of granulocyte development	32	0.00954876	0.196407	0.00954876	0.196407	3	STAT5, gp91-phox, PERM
16	LRRK2 in neurons in Parkinson's disease	33	0.0103993	0.196407	0.0103993	0.196407	3	PKA-cat (cAMP-dependent), PAK1, Beta-adaptin 2
17	Signal transduction_Activin A signaling regulation	33	0.0103993	0.196407	0.0103993	0.196407	3	HDAC1, SMAD2, SMAD3
18	Signal transduction_Erk Interactions: Inhibition of Erk	34	0.0112925	0.196407	0.0112925	0.196407	3	PKA-cat (cAMP-dependent), PEA15, PKA-reg (cAMP-dependent)
19	G-protein signaling_RhoA regulation pathway	34	0.0112925	0.196407	0.0112925	0.196407	3	Ephrin-A receptors, PRK1, FAK1
20	Transport_RAB1A regulation pathway	12	0.0114314	0.196407	0.0114314	0.196407	2	Rabaptin-5, SNAPs
21	Development_Angiopoietin - Tie2 signaling	35	0.0122287	0.196407	0.0122287	0.196407	3	STAT5, PAK1, SHP-2
22	Development_TGF-beta-dependent induction of EMT via SMADs	35	0.0122287	0.196407	0.0122287	0.196407	3	SMAD2, E-cadherin, SMAD3
23	G-protein signaling_RAC1 in cellular process	35	0.0122287	0.196407	0.0122287	0.196407	3	CYFIP2, gp91-phox, PAK1
24	Neurophysiological process_EphB receptors in dendritic spine morphogenesis and synaptogenesis	35	0.0122287	0.196407	0.0122287	0.196407	3	SHANK, Synbindin, PAK1
25	Immune response_Regulation of T cell function by CTLA-4	36	0.0132081	0.196407	0.0132081	0.196407	3	AP-1 beta subunit, SHP-2, Beta-adaptin 2
26	Development_Lipoxin inhibitory action on PDGF, EGF and LTD4 signaling	36	0.0132081	0.196407	0.0132081	0.196407	3	PKA-cat (cAMP-dependent), SHP-2, PKA-reg (cAMP-dependent)
27	G-protein signaling_G-Protein alpha-12 signaling pathway	37	0.0142312	0.196407	0.0142312	0.196407	3	R-Ras, PKA-cat (cAMP-dependent), PAK1
28	Cell adhesion_Role of tetraspanins in the integrin-mediated cell adhesion	37	0.0142312	0.196407	0.0142312	0.196407	3	PAK1, CD9, FAK1
29	Immune response_Role of integrins in NK cells cytotoxicity	38	0.015298	0.196407	0.015298	0.196407	3	VCAM1, PAK1, SHP-2
30	Cell cycle_Regulation of G1/S transition (part 1)	38	0.015298	0.196407	0.015298	0.196407	3	SMAD2, SMAD3, PP2A regulatory
31	Signal transduction_cAMP signaling	38	0.015298	0.196407	0.015298	0.196407	3	KDELR, PKA-cat (cAMP-dependent), PKA-reg (cAMP-dependent)
32	Transport_Clathrin-coated vesicle cycle	71	0.0165867	0.206298	0.0165867	0.206298	4	Optineurin, Myosin I, EEA1, Rabaptin-5
33	Cytoskeleton remodeling_TGF, WNT and cytoskeletal remodeling	111	0.0186424	0.21084	0.0186424	0.21084	5	Casein kinase II, alpha chains, SMAD2, SMAD3, PAK1, FAK1
34	CFTR-dependent regulation of ion channels in CF	41	0.0187634	0.21084	0.0187634	0.21084	3	PKA-cat (cAMP-dependent), PKA-reg type II (cAMP-dependent), PKA-reg (cAMP-dependent)
35	Apoptosis and survival_BAD phosphorylation	42	0.0200073	0.21084	0.0200073	0.21084	3	PKA-cat (cAMP-dependent), PP2C, PKA-reg (cAMP-dependent)
36	G-protein signaling_Rac3 regulation pathway	16	0.02005	0.21084	0.02005	0.21084	2	ABLIM1, PAK1
37	Development_A2A receptor signaling	43	0.0212957	0.21084	0.0212957	0.21084	3	PKA-cat (cAMP-dependent), PAK1, PKA-reg (cAMP-dependent)
38	G-protein signaling_Rap2A regulation pathway	17	0.0225204	0.21084	0.0225204	0.21084	2	PKA-cat (cAMP-dependent), PKA-reg (cAMP-dependent)
39	Impaired Lipoxin A4 signaling in CF	44	0.0226286	0.21084	0.0226286	0.21084	3	PKA-cat (cAMP-dependent), SHP-2, PKA-reg (cAMP-dependent)
40	Immune response_IL-5 signalling	44	0.0226286	0.21084	0.0226286	0.21084	3	ITGAM, STAT5, SHP-2
41	Cell adhesion_Ephrin signaling	45	0.024006	0.21084	0.024006	0.21084	3	Ephrin-A receptors, PAK1, FAK1
42	Neurophysiological process_Glutamate regulation of Dopamine D1A receptor signaling	45	0.024006	0.21084	0.024006	0.21084	3	PKA-cat (cAMP-dependent), PP2A regulatory, PKA-reg (cAMP-dependent)
43	Transcription_Androgen Receptor nuclear signaling	45	0.024006	0.21084	0.024006	0.21084	3	PKA-cat (cAMP-dependent), SMAD3, Kallikrein 3 (PSA)
44	Beta-adrenergic-dependent CFTR expression	18	0.0251095	0.21084	0.0251095	0.21084	2	PKA-cat (cAMP-dependent), PKA-reg (cAMP-dependent)
45	Immune response_Oncostatin M signaling via JAK-Stat in mouse cells	18	0.0251095	0.21084	0.0251095	0.21084	2	STAT5, MMP-1
46	Development_Hedgehog signaling	46	0.025428	0.21084	0.025428	0.21084	3	Beta-arrestin1, PKA-cat (cAMP-dependent), CDC37
47	Development_G-Proteins mediated regulation MAPK-ERK signaling	46	0.025428	0.21084	0.025428	0.21084	3	R-Ras, PKA-cat (cAMP-dependent), PKA-reg (cAMP-dependent)
48	Immune response_MIF-induced cell adhesion, migration and angiogenesis	46	0.025428	0.21084	0.025428	0.21084	3	VCAM1, PAK1, MMP-1
49	DNA damage_NHEJ mechanisms of DSBs repair	19	0.0278136	0.217055	0.0278136	0.217055	2	Casein kinase II, alpha chains, FEN1
50	Development_Alpha-1 adrenergic receptors signaling via cAMP	19	0.0278136	0.217055	0.0278136	0.217055	2	PKA-cat (cAMP-dependent), PKA-reg (cAMP-dependent)

## Sheet: Info
Info
General
Date	2014-01-26
Server	portal.genego.com
Version	6.16.63671
Name	University of Iowa | Jessica Skeie | jessica-skeie@uiowa.edu
Login	uiowa47
Workflow Settings
Type	Enrichment
Signals	both
Distribution	intersection
Sorting method	statistically significant
Active Data
Name	Type	Size		Threshold	0
PH unique_genelist	General	321		P-value	1
