# Supplementary material for: Proteomic Insight into the Molecular Function of the Vitreous
Source: PLoS One. 2015 May 28;10(5):e0127567. doi: 10.1371/journal.pone.0127567 (PMC4447289; doi:10.1371/journal.pone.0127567)
Supplement: S6 Table — (XLS) [file pone.0127567.s006.xls]

## Sheet: Pathway Maps
Enrichment analysis report- Unique Vitreous Base (human)
Enrichment by Pathway Maps					VB unique_genelist
#	Maps	Total	pValue	Min FDR	p-value	FDR	In Data	Network Objects from Active Data
1	Apoptosis and survival_Role of PKR in stress-induced apoptosis	53	0.000468932	0.12626	0.000468932	0.12626	4	I-kB, MSK2, NFKBIB, PP2A regulatory
2	Cell cycle_Start of DNA replication in early S phase	32	0.0013506	0.12626	0.0013506	0.12626	3	RPA1, Histone H1, MCM5
3	Methionine metabolism	34	0.00161355	0.12626	0.00161355	0.12626	3	CBS, DNMT1, MAT1A
4	Methionine-cysteine-glutamate metabolism	43	0.00318429	0.12626	0.00318429	0.12626	3	CBS, DNMT1, MAT1A
5	Transcription_Androgen Receptor nuclear signaling	45	0.00362577	0.12626	0.00362577	0.12626	3	GSK3 beta, Pyk2(FAK2), Dsh
6	Development_A3 receptor signaling	49	0.00461657	0.12626	0.00461657	0.12626	3	I-kB, GSK3 beta, Pyk2(FAK2)
7	Apoptosis and survival_HTR1A signaling	50	0.00488734	0.12626	0.00488734	0.12626	3	I-kB, Cytochrome c, PP2A regulatory
8	Signal transduction_PKA signaling	51	0.00516753	0.12626	0.00516753	0.12626	3	GSK3 alpha/beta, NFKBIB, PP2A regulatory
9	Sulfur metabolism	52	0.00545723	0.12626	0.00545723	0.12626	3	CBS, DNMT1, MAT1A
10	Immune response_Antiviral actions of Interferons	52	0.00545723	0.12626	0.00545723	0.12626	3	2'-5'-oligoadenylate synthetase, STAT2, OAS3
11	Development_WNT signaling pathway. Part 2	53	0.00575653	0.12626	0.00575653	0.12626	3	GSK3 beta, Dsh, ITF2
12	Immune response_HMGB1/RAGE signaling pathway	53	0.00575653	0.12626	0.00575653	0.12626	3	I-kB, K-RAS, NFKBIB
13	(L)-Alanine, (L)-cysteine, and (L)-methionine metabolism	56	0.00671284	0.12626	0.00671284	0.12626	3	CBS, DNMT1, MAT1A
14	Immune response_TLR2 and TLR4 signaling pathways	57	0.00705135	0.12626	0.00705135	0.12626	3	I-kB, CD36, MSK1/2 (RPS6KA5/4)
15	Immune response_Role of PKR in stress-induced antiviral cell response	57	0.00705135	0.12626	0.00705135	0.12626	3	I-kB, MSK2, NFKBIB
16	(L)-Alanine, (L)-cysteine, and (L)-methionine metabolism / Human version	58	0.00739985	0.12626	0.00739985	0.12626	3	CBS, DNMT1, MAT1A
17	Cell cycle_Chromosome condensation in prometaphase	21	0.00907125	0.145674	0.00907125	0.145674	2	Histone H1, TOP1
18	Cell cycle_Sister chromatid cohesion	22	0.00993433	0.150134	0.00993433	0.150134	2	Histone H1, TOP1
19	ATP/ITP metabolism	124	0.0104489	0.150134	0.0104489	0.150134	4	PPAP, ADSL, POLR2B, POLR1A
20	Cell cycle_Transition and termination of DNA replication	28	0.0158311	0.214346	0.0158311	0.214346	2	DNA ligase I, TOP1
21	Neurophysiological process_NMDA-dependent postsynaptic long-term potentiation in CA1 hippocampal neurons	80	0.0177078	0.214346	0.0177078	0.214346	3	Pyk2(FAK2), NR2A, NR2
22	Immune response_Signaling pathway mediated by IL-6 and IL-1	30	0.0180585	0.214346	0.0180585	0.214346	2	I-kB, SITPEC (ECSIT)
23	Immune response_IL-4 - antiapoptotic action	30	0.0180585	0.214346	0.0180585	0.214346	2	GSK3 beta, NFKBIB
24	IL-1 beta-dependent CFTR expression	31	0.019219	0.214515	0.019219	0.214515	2	I-kB, SITPEC (ECSIT)
25	Development_Angiotensin signaling via STATs	32	0.0204103	0.214515	0.0204103	0.214515	2	STAT2, Pyk2(FAK2)
26	Immune response_CXCR4 signaling via second messenger	34	0.0228828	0.214515	0.0228828	0.214515	2	I-kB, Pyk2(FAK2)
27	G-protein signaling_G-Protein alpha-q signaling cascades	34	0.0228828	0.214515	0.0228828	0.214515	2	I-kB, Pyk2(FAK2)
28	GTP-XTP metabolism	90	0.0241258	0.214515	0.0241258	0.214515	3	Guanine deaminase, POLR2B, POLR1A
29	Immune response_Lipoxins and Resolvin E1 inhibitory action on neutrophil functions	35	0.0241632	0.214515	0.0241632	0.214515	2	I-kB, NFKBIB
30	DNA damage_Nucleotide excision repair	36	0.0254724	0.214515	0.0254724	0.214515	2	RPA1, DNA ligase I
31	Cell cycle_Regulation of G1/S transition (part 1)	38	0.0281756	0.214515	0.0281756	0.214515	2	GSK3 beta, PP2A regulatory
32	Transcription_NF-kB signaling pathway	38	0.0281756	0.214515	0.0281756	0.214515	2	I-kB, SITPEC (ECSIT)
33	Translation_Non-genomic (rapid) action of Androgen Receptor	40	0.0309887	0.214515	0.0309887	0.214515	2	GSK3 beta, Dsh
34	Immune response_MIF in innate immunity response	40	0.0309887	0.214515	0.0309887	0.214515	2	I-kB, SITPEC (ECSIT)
35	Cell adhesion_Chemokines and adhesion	100	0.0316447	0.214515	0.0316447	0.214515	3	Drebrin, GSK3 beta, Zyxin
36	Immune response_Neurotensin-induced activation of IL-8 in colonocytes	42	0.0339083	0.214515	0.0339083	0.214515	2	I-kB, Pyk2(FAK2)
37	Transport_FXR-regulated cholesterol and bile acids cellular transport	42	0.0339083	0.214515	0.0339083	0.214515	2	MDR1, SR-BI
38	Apoptosis and survival_Lymphotoxin-beta receptor signaling	42	0.0339083	0.214515	0.0339083	0.214515	2	I-kB, Cytochrome c
39	Development_Growth hormone signaling via PI3K/AKT and MAPK cascades	42	0.0339083	0.214515	0.0339083	0.214515	2	GSK3 beta, Pyk2(FAK2)
40	Regulation of lipid metabolism_PPAR regulation of lipid metabolism	42	0.0339083	0.214515	0.0339083	0.214515	2	CD36, CAC
41	Impaired inhibitory action of lipoxins and Resolvin E1 on neutrophil functions in CF	43	0.035407	0.214515	0.035407	0.214515	2	I-kB, NFKBIB
42	Signal transduction_AKT signaling	43	0.035407	0.214515	0.035407	0.214515	2	I-kB, GSK3 alpha/beta
43	Apoptosis and survival_TNFR1 signaling pathway	43	0.035407	0.214515	0.035407	0.214515	2	I-kB, Cytochrome c
44	Apoptosis and survival_TNF-alpha-induced Caspase-8 signaling	43	0.035407	0.214515	0.035407	0.214515	2	Cytochrome c, PP2A regulatory
45	Apoptosis and survival_Inhibition of ROS-induced apoptosis by 17beta-estradiol	44	0.0369312	0.214515	0.0369312	0.214515	2	I-kB, Cytochrome c
46	Immune response_IL-4 signaling pathway	44	0.0369312	0.214515	0.0369312	0.214515	2	I-kB, GSK3 beta
47	Immune response_IL-1 signaling pathway	44	0.0369312	0.214515	0.0369312	0.214515	2	I-kB, SITPEC (ECSIT)
48	Development_Thrombopoietin-regulated cell processes	45	0.0384803	0.218856	0.0384803	0.218856	2	GSK3 alpha/beta, GSK3 beta
49	Development_TGF-beta-dependent induction of EMT via RhoA, PI3K and ILK.	46	0.0400539	0.222959	0.0400539	0.222959	2	I-kB, GSK3 beta
50	Development_Leptin signaling via PI3K-dependent pathway	47	0.0416517	0.222959	0.0416517	0.222959	2	I-kB, GSK3 alpha/beta

## Sheet: Info
Info
General
Date	2014-01-26
Server	portal.genego.com
Version	6.16.63671
Name	University of Iowa | Jessica Skeie | jessica-skeie@uiowa.edu
Login	uiowa47
Workflow Settings
Type	Enrichment
Signals	both
Distribution	intersection
Sorting method	statistically significant
Active Data
Name	Type	Size		Threshold	0
VB unique_genelist	General	128		P-value	1
