# Supplementary material for: Proteomic Insight into the Molecular Function of the Vitreous
Source: PLoS One. 2015 May 28;10(5):e0127567. doi: 10.1371/journal.pone.0127567 (PMC4447289; doi:10.1371/journal.pone.0127567)
Supplement: S7 Table — (XLS) [file pone.0127567.s007.xls]

## Sheet: Pathway Maps
Enrichment analysis report- Unique Vitreous Core (human)
Enrichment by Pathway Maps					Core unique_genelist
#	Maps	Total	pValue	Min FDR	p-value	FDR	In Data	Network Objects from Active Data
1	DNA damage_DNA-damage-induced responses	9	0.000914295	0.107005	0.000914295	0.107005	2	c-Abl, ATM
2	Development_Membrane-bound ESR1: interaction with growth factors signaling	45	0.00156074	0.107005	0.00156074	0.107005	3	AKT(PKB), N-CoR, p130CAS
3	DNA damage_Role of NFBD1 in DNA damage response	13	0.00195516	0.107005	0.00195516	0.107005	2	ATM, MRE11
4	Development_FGF-family signaling	52	0.00237049	0.107005	0.00237049	0.107005	3	MLK3(MAP3K11), PKC-epsilon, AKT(PKB)
5	Cytoskeleton remodeling_TGF, WNT and cytoskeletal remodeling	111	0.00246685	0.107005	0.00246685	0.107005	4	MLK3(MAP3K11), AKT(PKB), p130CAS, Collagen IV
6	Apoptosis and survival_DNA-damage-induced apoptosis	15	0.00261477	0.107005	0.00261477	0.107005	2	c-Abl, ATM
7	Development_Role of HDAC and calcium/calmodulin-dependent kinase (CaMK) in control of skeletal myogenesis	54	0.00264153	0.107005	0.00264153	0.107005	3	IGF-2, AKT(PKB), NCOA2 (GRIP1/TIF2)
8	DNA damage_Role of SUMO in p53 regulation	17	0.00336465	0.107005	0.00336465	0.107005	2	SAE1, AKT(PKB)
9	Transcription_Transcription factor Tubby signaling pathways	17	0.00336465	0.107005	0.00336465	0.107005	2	c-Abl, PKC
10	Chondroitin sulfate and dermatan sulfate metabolism	60	0.00356682	0.107005	0.00356682	0.107005	3	B3GA3, B3GA1, CHSTC
11	Protein folding and maturation_Insulin processing	20	0.00465472	0.122734	0.00465472	0.122734	2	PC2 (SPC2), PC1
12	Cytoskeleton remodeling_ESR1 action on cytoskeleton remodeling and cell migration	22	0.0056223	0.122734	0.0056223	0.122734	2	AKT(PKB), p130CAS
13	Cell cycle_Role of 14-3-3 proteins in cell cycle regulation	22	0.0056223	0.122734	0.0056223	0.122734	2	AKT(PKB), ATM
14	Transport_Clathrin-coated vesicle cycle	71	0.00572757	0.122734	0.00572757	0.122734	3	HIP12, VAMP7, Rab-9
15	Cell cycle_Initiation of mitosis	25	0.00723052	0.137842	0.00723052	0.137842	2	KNSL1, AKT(PKB)
16	Role of Diethylhexyl Phthalate and Tributyltin in fat cell differentiation	29	0.00965849	0.137842	0.00965849	0.137842	2	N-CoR, NCOA2 (GRIP1/TIF2)
17	Development_Slit-Robo signaling	30	0.0103147	0.137842	0.0103147	0.137842	2	c-Abl, Tau (MAPT)
18	Protein folding and maturation_POMC processing	30	0.0103147	0.137842	0.0103147	0.137842	2	PC2 (SPC2), PC1
19	DNA damage_Role of Brca1 and Brca2 in DNA repair	30	0.0103147	0.137842	0.0103147	0.137842	2	ATM, MRE11
20	Cell adhesion_Gap junctions	30	0.0103147	0.137842	0.0103147	0.137842	2	Connexin 43, PKC
21	Cytoskeleton remodeling_Thyroliberin in cytoskeleton remodeling	33	0.0123982	0.137842	0.0123982	0.137842	2	Tau (MAPT), PKC-epsilon
22	Transcription_Ligand-Dependent Transcription of Retinoid-Target genes	33	0.0123982	0.137842	0.0123982	0.137842	2	N-CoR, NCOA2 (GRIP1/TIF2)
23	Normal and pathological TGF-beta-mediated regulation of cell proliferation	33	0.0123982	0.137842	0.0123982	0.137842	2	c-Abl, MLK3(MAP3K11)
24	Signal transduction_Erk Interactions: Inhibition of Erk	34	0.0131303	0.137842	0.0131303	0.137842	2	PKC, AKT(PKB)
25	Development_CNTF receptor signaling	34	0.0131303	0.137842	0.0131303	0.137842	2	CNTFR alpha, AKT(PKB)
26	G-protein signaling_G-Protein alpha-q signaling cascades	34	0.0131303	0.137842	0.0131303	0.137842	2	PKC-epsilon, AKT(PKB)
27	Development_Role of CDK5 in neuronal development	34	0.0131303	0.137842	0.0131303	0.137842	2	Tau (MAPT), AKT(PKB)
28	Neurophysiological process_EphB receptors in dendritic spine morphogenesis and synaptogenesis	35	0.0138809	0.137842	0.0138809	0.137842	2	SHANK, GRIP
29	Cell adhesion_Chemokines and adhesion	100	0.0146129	0.137842	0.0146129	0.137842	3	AKT(PKB), p130CAS, Collagen IV
30	Cytoskeleton remodeling_Cytoskeleton remodeling	102	0.0154067	0.137842	0.0154067	0.137842	3	MLK3(MAP3K11), p130CAS, Collagen IV
31	Transcription_NF-kB signaling pathway	38	0.0162413	0.137842	0.0162413	0.137842	2	IKAP, AKT(PKB)
32	Apoptosis and survival_Anti-apoptotic action of membrane-bound ESR1	38	0.0162413	0.137842	0.0162413	0.137842	2	PKC-epsilon, AKT(PKB)
33	Development_Gastrin in differentiation of the gastric mucosa	38	0.0162413	0.137842	0.0162413	0.137842	2	PKC, PKC-epsilon
34	Cell adhesion_PLAU signaling	39	0.0170637	0.137842	0.0170637	0.137842	2	AKT(PKB), p130CAS
35	Development_VEGF-family signaling	41	0.0187607	0.137842	0.0187607	0.137842	2	Neuropilin-1, AKT(PKB)
36	Development_Angiotensin signaling via PYK2	43	0.020526	0.137842	0.020526	0.137842	2	PKC-epsilon, p130CAS
37	Apoptosis and survival_TNF-alpha-induced Caspase-8 signaling	43	0.020526	0.137842	0.020526	0.137842	2	AKT(PKB), AKT2
38	Development_VEGF signaling and activation	43	0.020526	0.137842	0.020526	0.137842	2	PKC, AKT(PKB)
39	Neurophysiological process_Receptor-mediated axon growth repulsion	45	0.0223581	0.137842	0.0223581	0.137842	2	Neuropilin-1, Tau (MAPT)
40	Transcription_Androgen Receptor nuclear signaling	45	0.0223581	0.137842	0.0223581	0.137842	2	N-CoR, NCOA2 (GRIP1/TIF2)
41	Development_Ligand-independent activation of ESR1 and ESR2	45	0.0223581	0.137842	0.0223581	0.137842	2	AKT(PKB), NCOA2 (GRIP1/TIF2)
42	Development_Angiotensin activation of Akt	46	0.0232988	0.137842	0.0232988	0.137842	2	MLK3(MAP3K11), AKT(PKB)
43	Signal transduction_PTEN pathway	46	0.0232988	0.137842	0.0232988	0.137842	2	AKT(PKB), p130CAS
44	Development_Leptin signaling via PI3K-dependent pathway	47	0.0242556	0.137842	0.0242556	0.137842	2	AKT(PKB), AKT2
45	Transport_Alpha-2 adrenergic receptor regulation of ion channels	47	0.0242556	0.137842	0.0242556	0.137842	2	PKC, AKT(PKB)
46	Regulation of lipid metabolism_Insulin signaling:generic cascades	47	0.0242556	0.137842	0.0242556	0.137842	2	AKT(PKB), AKT2
47	Cell adhesion_Integrin-mediated cell adhesion and migration	48	0.0252284	0.137842	0.0252284	0.137842	2	p130CAS, Collagen IV
48	Development_Thromboxane A2 pathway signaling	49	0.0262169	0.137842	0.0262169	0.137842	2	PKC, AKT(PKB)
49	Transcription_CREB pathway	49	0.0262169	0.137842	0.0262169	0.137842	2	MLK3(MAP3K11), AKT(PKB)
50	Development_A3 receptor signaling	49	0.0262169	0.137842	0.0262169	0.137842	2	PKC-epsilon, AKT(PKB)

## Sheet: Info
Info
General
Date	2014-01-26
Server	portal.genego.com
Version	6.16.63671
Name	University of Iowa | Jessica Skeie | jessica-skeie@uiowa.edu
Login	uiowa47
Workflow Settings
Type	Enrichment
Signals	both
Distribution	intersection
Sorting method	statistically significant
Active Data
Name	Type	Size		Threshold	0
Core unique_genelist	General	136		P-value	1
