# Supplementary material for: Proteomic Insight into the Molecular Function of the Vitreous
Source: PLoS One. 2015 May 28;10(5):e0127567. doi: 10.1371/journal.pone.0127567 (PMC4447289; doi:10.1371/journal.pone.0127567)
Supplement: S9 Table — (XLS) [file pone.0127567.s009.xls]

## Sheet: Sheet1
Known DAMPs found in the human vitreous tissues
Protein Name	Gene Name	Description	Anterior Hyaloid pephits avg	Vitreous Cortex pephits avg	Vitreous base pephits avg	Vitreous Core pephits avg
ENSP00000343040	HMGB1	high mobility group box 1 [Source:HGNC Symbol;Acc:4983]	5.33333	1.33333	1.33333	0.666667
ENSP00000364801	HSPA1B	heat shock 70kDa protein 1B [Source:HGNC Symbol;Acc:5233]	42.6667	44	32.6667	0.333333
ENSP00000262177	DNAJB6	DnaJ (Hsp40) homolog, subfamily B, member 6 [Source:HGNC Symbol;Acc:14888]	0	0.666667	0	0.333333
ENSP00000364805	HSPA1L	heat shock 70kDa protein 1-like [Source:HGNC Symbol;Acc:5234]	18.3333	9.33333	8.66667	0
ENSP00000310219	HSPA6	heat shock 70kDa protein 6 (HSP70B') [Source:HGNC Symbol;Acc:5239]	21.6667	27.3333	20.3333	0
ENSP00000297185	HSPA9	heat shock 70kDa protein 9 (mortalin) [Source:HGNC Symbol;Acc:5244]	16	7.66667	5	0
ENSP00000302961	HSPA4	heat shock 70kDa protein 4 [Source:HGNC Symbol;Acc:5237]	7.66667	11	0.333333	0
ENSP00000254963	HSPA12B	heat shock 70kD protein 12B [Source:HGNC Symbol;Acc:16193]	0.666667	0.666667	0.666667	0
ENSP00000262375	DNAJA3	DnaJ (Hsp40) homolog, subfamily A, member 3 [Source:HGNC Symbol;Acc:11808]	0.666667	0	0	0
ENSP00000313311	DNAJC7	DnaJ (Hsp40) homolog, subfamily C, member 7 [Source:HGNC Symbol;Acc:12392]	0.666667	0	0	0
ENSP00000318687	HSPH1	heat shock 105kDa/110kDa protein 1 [Source:HGNC Symbol;Acc:16969]	0.666667	0	0	0
ENSP00000359799	DNAJB4	DnaJ (Hsp40) homolog, subfamily B, member 4 [Source:HGNC Symbol;Acc:14886]	0.666667	0	0	0
ENSP00000255631	HSPBP1	HSPA (heat shock 70kDa) binding protein, cytoplasmic cochaperone 1 [Source:HGNC Symbol;Acc:24989]	0.333333	0.333333	1.33333	0
ENSP00000314030	DNAJA2	DnaJ (Hsp40) homolog, subfamily A, member 2 [Source:HGNC Symbol;Acc:14884]	0.333333	0	0	0
ENSP00000004982	HSPB6	heat shock protein, alpha-crystallin-related, B6 [Source:HGNC Symbol;Acc:26511]	0	9	0.666667	0
ENSP00000358211	HSPA12A	heat shock 70kDa protein 12A [Source:HGNC Symbol;Acc:19022]	0	2	0	0
ENSP00000260818	DNAJC13	DnaJ (Hsp40) homolog, subfamily C, member 13 [Source:HGNC Symbol;Acc:30343]	0	0.666667	0	0
ENSP00000263697	DNAJC8	DnaJ (Hsp40) homolog, subfamily C, member 8 [Source:HGNC Symbol;Acc:15470]	0	0.666667	0	0
ENSP00000296464	HSPA4L	heat shock 70kDa protein 4-like [Source:HGNC Symbol;Acc:17041]	0	0.333333	0	0
ENSP00000285667	HSPA13	heat shock protein 70kDa family, member 13 [Source:HGNC Symbol;Acc:11375]	0	4.66667	2.66667	15.6667
ENSP00000324173	HSPA5	heat shock 70kDa protein 5 (glucose-regulated protein, 78kDa) [Source:HGNC Symbol;Acc:5238]	29.3333	35.6667	17.3333	10
ENSP00000340019	HSPD1	heat shock 60kDa protein 1 (chaperonin) [Source:HGNC Symbol;Acc:5261]	8.66667	16.3333	4	7
ENSP00000299767	HSP90B1	heat shock protein 90kDa beta (Grp94), member 1 [Source:HGNC Symbol;Acc:12028]	14	20	11	4
ENSP00000216281	HSP90AA1	heat shock protein 90kDa alpha (cytosolic), class A member 1 [Source:HGNC Symbol;Acc:5253]	78.3333	94	61.6667	3.66667
ENSP00000227378	HSPA8	heat shock 70kDa protein 8 [Source:HGNC Symbol;Acc:5241]	56.6667	52.3333	28.6667	3.66667
ENSP00000365991	DNAJC3	DnaJ (Hsp40) homolog, subfamily C, member 3 [Source:HGNC Symbol;Acc:9439]	1.33333	2	1.33333	3.33333
ENSP00000325875	HSP90AB1	heat shock protein 90kDa alpha (cytosolic), class B member 1 [Source:HGNC Symbol;Acc:5258]	70	61.6667	51.3333	3
ENSP00000247207	HSPA2	heat shock 70kDa protein 2 [Source:HGNC Symbol;Acc:5235]	35.3333	28	18.3333	2.66667
ENSP00000248553	HSPB1	heat shock 27kDa protein 1 [Source:HGNC Symbol;Acc:5246]	30	26	52.6667	1
ENSP00000233893	HSPE1	heat shock 10kDa protein 1 (chaperonin 10) [Source:HGNC Symbol;Acc:5269]	3	1.66667	1	1
ENSP00000414357	HSPB1	heat shock 27kDa protein 1 [Source:HGNC Symbol;Acc:5246]	30	24.6667	37.6667	0.666667
ENSP00000364801	HSPA1B	heat shock 70kDa protein 1B [Source:HGNC Symbol;Acc:5233]	42.6667	44	32.6667	0.333333
ENSP00000262177	DNAJB6	DnaJ (Hsp40) homolog, subfamily B, member 6 [Source:HGNC Symbol;Acc:14888]	0	0.666667	0	0.333333
ENSP00000296370	S100P	S100 calcium binding protein P [Source:HGNC Symbol;Acc:10504]	0.666667	0	0	0
ENSP00000292169	S100A1	S100 calcium binding protein A1 [Source:HGNC Symbol;Acc:10486]	0	5	0.333333	0
ENSP00000271638	S100A11	S100 calcium binding protein A11 [Source:HGNC Symbol;Acc:10488]	3.66667	51.6667	20	2.33333
ENSP00000291700	S100B	S100 calcium binding protein B [Source:HGNC Symbol;Acc:10500]	0	6	1.66667	0.333333
ENSP00000357721	S100A8	S100 calcium binding protein A8 [Source:HGNC Symbol;Acc:10498]	37	3.33333	6	0
ENSP00000357727	S100A9	S100 calcium binding protein A9 [Source:HGNC Symbol;Acc:10499]	27	7	7	0
ENSP00000357711	S100A7	S100 calcium binding protein A7 [Source:HGNC Symbol;Acc:10497]	5	0.666667	5.33333	0
ENSP00000357708	S100A6	S100 calcium binding protein A6 [Source:HGNC Symbol;Acc:10496]	0.666667	0	3.66667	0
ENSP00000291481	HAPLN4	hyaluronan and proteoglycan link protein 4 [Source:HGNC Symbol;Acc:31357]	0	0.333333	0	0.333333
ENSP00000274341	HAPLN1	hyaluronan and proteoglycan link protein 1 [Source:HGNC Symbol;Acc:2380]	0	0	0	0.333333
ENSP00000327336	BGN	biglycan [Source:HGNC Symbol;Acc:1044]	4.66667	4.66667	3	0.666667
ENSP00000265077	VCAN	versican [Source:HGNC Symbol;Acc:2464]	10.6667	24.6667	20	70.3333
ENSP00000363827	HSPG2	heparan sulfate proteoglycan 2 [Source:HGNC Symbol;Acc:5273]	40.3333	86	71.6667	164
